# Supplementary material for: Global Suicide Mortality Rates (2000–2019): Clustering, Themes, and Causes Analyzed through Machine Learning and Bibliographic Data
Source: Int J Environ Res Public Health. 2024 Sep 10;21(9):1202. doi: 10.3390/ijerph21091202 (PMC11431541; doi:10.3390/ijerph21091202)
Supplement: Supplementary file 1 [file ijerph-21-01202-s001.zip]

Archive with 10 entries (9 files):
- ijerph-3110525-supplementary/SUPPLEMENTARY/
- ijerph-3110525-supplementary/SUPPLEMENTARY/~$Supplementary_Slides_S1_Additional_explanatory_plots_and_graphs.pptx
- ijerph-3110525-supplementary/SUPPLEMENTARY/Supplementary_Document_S1_Keywords_across_gegographic_regions.pdf
- ijerph-3110525-supplementary/SUPPLEMENTARY/Supplementary_Figure_S1_Country_clusters.pdf
- ijerph-3110525-supplementary/SUPPLEMENTARY/Supplementary_Figure_S2_Country_clusters_silhouette_plot.pdf
- ijerph-3110525-supplementary/SUPPLEMENTARY/Supplementary_Slides_S1_Additional_explanatory_plots_and_graphs.pptx
- ijerph-3110525-supplementary/SUPPLEMENTARY/Supplementary_Table_S1_Countries_suicide_mortality_rates_and_WOS_record_counts.xlsx
- ijerph-3110525-supplementary/SUPPLEMENTARY/Supplementary_Table_S2_Countries_and_regions.xlsx
- ijerph-3110525-supplementary/SUPPLEMENTARY/Supplementary_Table_S3_Keyword_mentions_in_countries.xlsx
- ijerph-3110525-supplementary/SUPPLEMENTARY/Supplementary_Table_S4_Top_keywords_with_geoinfo.xlsx
