# Supplementary material for: Global Suicide Mortality Rates (2000–2019): Clustering, Themes, and Causes Analyzed through Machine Learning and Bibliographic Data
Source: Int J Environ Res Public Health. 2024 Sep 10;21(9):1202. doi: 10.3390/ijerph21091202 (PMC11431541; doi:10.3390/ijerph21091202)
Supplement: Supplementary file 1 [file ijerph-21-01202-s001.zip › ijerph-3110525-supplementary/SUPPLEMENTARY/Supplementary_Table_S1_Countries_suicide_mortality_rates_and_WOS_record_counts.xlsx]

## Sheet: Countries_suicide_rates_and_WOS
iso2c	iso3c	Country	country	WOS_records	Cluster	Rate	Females_mean	Males_mean	2000_females	2001_females	2002_females	2003_females	2004_females	2005_females	2006_females	2007_females	2008_females	2009_females	2010_females	2011_females	2012_females	2013_females	2014_females	2015_females	2016_females	2017_females	2018_females	2019_females	2000_males	2001_males	2002_males	2003_males	2004_males	2005_males	2006_males	2007_males	2008_males	2009_males	2010_males	2011_males	2012_males	2013_males	2014_males	2015_males	2016_males	2017_males	2018_males	2019_males	Bin_[0-5)
AF	AFG	Afghanistan	Afghanistan	303	C10	Low	4.06	4.835	4.8	4.8	4.6	4.6	4.6	4.5	4.4	4.3	4.2	4	3.9	3.8	3.7	3.7	3.6	3.6	3.6	3.4	3.5	3.6	5	5.2	5.4	5.3	5.4	5.4	5.4	5.3	5.1	4.8	4.6	4.5	4.3	4.3	4.2	4.3	4.4	4.6	4.6	4.6	32
AL	ALB	Albania	Albania	12	C10	Low	4.155	7.545	2.8	2.9	3	3.3	3.1	5.2	5.8	5.8	6	6	6.1	8.3	3.4	3.5	3.2	3.2	3.1	2.9	2.8	2.7	7	6.1	6.2	6.4	6.5	9.7	9.8	10.3	10.3	10.2	9.5	7.5	6.9	6.9	6.6	6.3	6.3	6.3	6.2	5.9	13
DZ	DZA	Algeria	Algeria	11	C9	Low	2.46	4.16	3.4	3.4	3.3	3.1	3	2.8	2.7	2.6	2.5	2.3	2.2	2.2	2.1	2.1	2	2	1.9	1.9	1.9	1.8	5.6	5.6	5.5	5.1	5	4.8	4.7	4.4	4.3	4	3.8	3.7	3.7	3.6	3.5	3.4	3.2	3.1	3.1	3.1	36
AO	AGO	Angola	Angola	0	C8	Medium	2.925	11.77	3.3	3.2	3.4	3.6	3.6	3.4	3.6	3	3.2	2.7	2.9	2.7	2.7	2.6	2.4	2.6	2.6	2.4	2.3	2.3	14.2	14.1	13.8	13.9	13.6	12.8	13.6	11.9	12	10.8	11.2	10.6	11.2	11.3	10.4	10.5	10	9.7	9.8	10	20
AG	ATG	Antigua and Barbuda	Antigua_and_Barbuda	0	C9	Low	0.22	1.14	0	0	0	0	0	0	0	0	0	0	0	0.2	0	0	0.9	0.8	1	0	0.7	0.8	4.1	4	2.7	2.7	3.7	2.7	1	0.8	0.6	0	0.3	0.2	0	0	0	0	0	0	0	0	17
AR	ARG	Argentina	Argentina	30	C8	Medium	3.47	14.59	3.4	4	4.2	3.8	3.6	3.6	3.3	3.3	3.3	3.2	3.2	3.3	3.5	3.2	3.7	3.3	3.1	3.5	3.6	3.3	15.2	16.9	16.6	15.9	14.2	13.9	14.2	13.5	14.3	13.9	14.2	14	15.1	14.2	15.1	13.6	13.7	14.5	15.1	13.7	20
AM	ARM	Armenia	Armenia	2	C10	Low	2.605	7.27	2	1.3	1.3	1.1	2.1	2.1	3.2	3.1	2.7	1.9	3.5	4.4	4.4	5.2	4.6	3.7	2.6	0.7	0.9	1.3	5.1	5.2	5.9	4.3	6.2	6.6	8.9	8.7	7.3	8	10.5	9.5	10.9	7.6	8.1	8.9	9.2	5.5	3.4	5.6	21
AU	AUS	Australia	Australia	1070	C7	Medium	5.78	17.73	5.6	5.5	5.3	4.8	4.6	5.1	5.2	5.5	5.3	5.6	5.7	5.7	6.4	6.1	6.5	6.8	6.4	6.9	6.2	6.4	19.9	18.8	17.4	16.2	15.9	17.3	16.1	16.2	17.9	16.9	17.7	16.8	17.1	17	18.9	19.7	18	19.5	18.7	18.6	2
AT	AUT	Austria	Austria	158	C6	High	8.04	25.775	10.6	10	8.9	9.4	8.4	8.6	7.5	7.9	7.5	7.6	7.6	8	7.3	7.9	8.1	7.6	7.7	6.6	6.9	6.7	29.8	27.7	30.4	27.5	27.1	26.4	25.7	24.5	24.6	24.8	25.1	25.4	25.7	24.9	25.3	24.8	23.6	24.5	24.9	22.8	0
AZ	AZE	Azerbaijan	Azerbaijan	4	C10	Low	1.715	6.715	1.2	1.4	1.5	1.6	1.8	1.9	2	2.1	2	1.9	1.9	1.9	1.8	1.7	1.6	1.6	1.6	1.6	1.6	1.6	5.1	5.5	5.8	6	6.9	7.2	7.5	7.8	7.5	7.4	7.3	7.2	7	6.9	6.7	6.6	6.4	6.4	6.5	6.6	20
BS	BHS	Bahamas	Bahamas	1	C10	Low	1.175	5.335	1.1	1.1	0.8	0.9	1.3	1.3	1.4	1.3	1.3	1.3	1.3	1.3	1.2	1.1	1	1.1	1.1	1.1	1.2	1.3	3.6	4.1	3.8	3.9	5.2	4.9	5.6	5.3	5.5	5.5	6.1	6.3	6	5.3	5.7	5.9	6.2	5.9	6	5.9	25
BH	BHR	Bahrain	Bahrain	3	C8	Medium	2.97	11.975	2.3	2.9	3.2	3.7	3.7	3.8	3.4	3.6	3.4	3.3	3.1	3	2.7	2.6	2.6	2.5	2.4	2.4	2.4	2.4	9.8	13.1	13.5	14.7	14.6	14.6	11.3	13.3	12.7	11.8	11.3	10.9	10.3	9.9	10.4	10.4	10.9	11.4	12.1	12.5	20
BD	BGD	Bangladesh	Bangladesh	52	C10	Low	2.405	6.3	3.3	3.2	3.1	3	2.8	2.8	2.9	2.8	2.6	2.6	2.4	2.2	2.2	2	1.8	1.8	1.7	1.6	1.6	1.7	8.7	8	7.5	7.1	6.8	6.9	7	7	6.8	6.5	6.3	5.6	5.1	5	5.1	5	5.1	5.3	5.5	5.7	22
BB	BRB	Barbados	Barbados	1	C9	Low	0.58	1.73	0.5	0.4	0.3	1.7	2	1.8	0.3	0.2	0.5	0.5	0.7	0.4	0.5	0	0.3	0.3	0.3	0.3	0.3	0.3	4.9	2.8	0.4	0.7	0.8	4.1	3.1	2.9	1.5	2.5	2.6	1.6	0.5	0.7	0.9	0.9	1	0.9	0.9	0.9	39
BY	BLR	Belarus	Belarus	36	C5	High	10.685	60.755	11.9	12	12.7	12.4	12.6	12.9	12.5	11.6	11.6	12	11.2	11.5	10	9.4	8.7	8.3	8.4	8.2	8.1	7.7	75.6	78.6	80.1	77.6	75.6	78.5	73.5	65.7	65.5	64.8	64.3	64.7	52.9	49.1	46.6	42.7	42.3	40.6	39.7	36.7	0
BE	BEL	Belgium	Belgium	264	C2	High	11.85	28.705	12.9	12.1	12	11.6	11.2	11.4	11.8	11	11.4	11.8	12.2	12.8	11.8	11.9	12.1	11.7	11.7	11.9	11.9	11.8	31.5	32.9	30.2	31.8	29.6	30.3	29	26.7	29.5	29.7	29.1	29.7	30.2	27.4	27	25.8	27.1	26.1	25.6	24.9	0
BZ	BLZ	Belize	Belize	0	C8	Medium	1.685	10.65	2.2	1.9	2	2	2	1.6	1.7	1.5	1.4	1.7	1.8	1.8	1.6	1.5	1.5	1.4	1.4	1.5	1.5	1.7	12.5	10.1	10.2	10.5	11.8	9.2	9.5	8.9	7.3	10.6	11.9	11.7	10.9	10.2	10.4	10.5	10.3	12.5	11.5	12.5	20
BJ	BEN	Benin	Benin	7	C8	Medium	4.26	12.605	4.7	4.7	4.7	4.6	4.6	4.5	4.5	4.3	4.1	4.2	4.2	4.2	4.1	4.1	4.1	4	4	3.9	3.9	3.8	12.9	13.1	13.1	13	13.1	13	12.9	12.7	12.5	12.8	12.7	12.7	12.6	12.5	12.4	12.2	12.1	12	12	11.8	20
BT	BTN	Bhutan	Bhutan	3	C10	Low	2.775	6.07	3.5	3.5	3.2	3.1	3	2.9	2.9	2.7	2.6	2.5	2.4	2.4	2.5	2.5	2.5	2.6	2.6	2.7	2.7	2.7	6.2	6.2	6	6.1	6	5.9	5.9	5.9	5.9	5.9	5.9	5.9	6	6.1	6.2	6.2	6.2	6.3	6.3	6.3	20
BO	BOL	Bolivia	Bolivia	4	C10	Low	4.4	8.12	4.7	4.5	4.6	4.5	4.4	4.5	4.2	4.5	4.4	4.4	4.4	4.4	4.3	4.3	4.4	4.4	4.5	4.3	4.2	4.1	9	8.7	8.5	8.4	8.1	8	7.6	7.7	7.5	7.6	7.7	7.8	7.7	7.7	8	8.3	8.8	8.5	8.4	8.4	20
BA	BIH	Bosnia and Herzegovina	Bosnia_and_Herzegovina	6	C7	Medium	4.45	16.65	4	4.2	4.3	4.3	4.4	4.4	4.6	4.8	4.5	4.5	4.5	4.4	4.4	4.5	4.6	4.6	4.5	4.5	4.5	4.5	14.3	14.8	15.4	15.6	15.7	17.3	17	18.4	17.4	17.2	16.8	17.1	16.6	17	16.9	17	16.8	16.8	17.3	17.6	20
BW	BWA	Botswana	Botswana	0	C2	High	12.005	40.115	18.3	18.1	17.3	16.6	16.6	17.7	16.2	15.5	14.3	10.1	8.5	8.8	8.3	7.9	8.6	8.3	7.8	7.5	7.3	6.4	53.3	51.9	49.2	46.8	48	51.2	48.8	43.8	43.2	40.7	41	37.2	37.8	36.2	31.4	30.6	28.5	28.1	28.3	26.3	0
BR	BRA	Brazil	Brazil	300	C10	Low	2.405	8.17	1.7	1.9	2.1	1.9	2	2.1	2.2	2.3	2.3	2.3	2.5	2.5	2.6	2.6	2.5	2.8	2.7	3	3.1	3	6.3	7	6.7	6.8	6.9	7.3	7.2	7.5	7.9	8	7.6	8	8.2	8.6	8.8	9.1	9.4	10.3	10.9	10.9	20
BN	BRN	Brunei Darussalam	Brunei_Darussalam	1	C9	Low	0.83	3.315	0.6	0.3	0.4	0.4	0.8	1.1	1.4	1.6	1.3	1.3	0.7	0	0.6	1.1	1.4	0.7	0.5	0.8	0.8	0.8	3.1	2.4	2.7	2.8	3	3.2	4.3	3.5	2.9	2.2	1.8	3.7	3.5	2.4	2.2	2.9	4.4	5.6	5.3	4.4	37
BG	BGR	Bulgaria	Bulgaria	13	C7	Medium	6.07	19.605	10.1	9	8.5	7.6	7.2	6.7	5.9	6.4	6.7	5.6	5.9	4.5	5.6	4.3	4.9	4.5	4.5	4.8	4.3	4.4	26.8	26.4	26.9	22.9	21.7	20.2	21.2	18.8	20.1	19.4	19.2	17.8	19.9	17.1	16.3	15.5	15.1	16.1	15.4	15.3	8
BF	BFA	Burkina Faso	Burkina_Faso	2	C8	Medium	4.39	11.655	5.3	5.1	4.9	4.8	4.8	4.7	4.7	4.6	4.5	4.4	4.3	4.1	4.2	4.2	4.1	4	3.9	3.8	3.7	3.7	11.9	11.5	11.2	11.1	11.2	11.4	11.5	11.6	11.5	11.6	11.9	11.7	12.4	12.4	12	11.9	11.8	11.6	11.6	11.3	18
BI	BDI	Burundi	Burundi	0	C8	Medium	4.9	11.285	6.9	6.7	6.5	6.2	6	5.8	5.7	5.3	4.9	4.8	4.7	4.5	4.2	4.1	4	3.8	3.6	3.5	3.4	3.4	16.6	15	14.1	13.3	12.6	12.1	12.2	11.6	11	10.7	10.6	10.3	10.1	9.9	9.4	9.2	9.2	9.3	9.3	9.2	12
CV	CPV	Cabo Verde	Cabo Verde	0	C6	High	4.74	22.705	4.8	4.8	4.7	4.6	4.6	4.5	4.8	4.7	4.8	4.9	4.9	4.8	5	5	4.8	4.8	4.7	4.6	4.5	4.5	19.7	19.9	20.5	20.8	21.5	22.3	21.9	22.6	23.3	24.1	24.7	24.8	24.8	24.3	23.8	24	23.9	23.7	22.2	21.3	20
KH	KHM	Cambodia	Cambodia	19	C10	Low	3.315	7.23	3.9	3.9	3.8	3.7	3.8	3.8	3.7	3.6	3.4	3.2	3.2	3.1	3.1	3	2.9	2.9	2.9	2.8	2.8	2.8	6.2	6.3	6.4	6.5	6.9	7.4	7.7	8	7.9	7.7	7.7	7.6	7.5	7.4	7.3	7.3	7.4	7.2	7.2	7	20
CM	CMR	Cameroon	Cameroon	9	C7	Medium	5.345	15.525	5.8	5.9	5.7	5.7	5.6	6.1	6.2	5.8	5.7	5.7	5.5	5.4	5	5.3	5.2	4.8	4.5	4.3	4.3	4.4	15.6	15.9	15.6	15.8	15.7	16.8	17.3	17	16.7	16.5	16.1	16.2	16.2	15.5	14.8	14.1	13.9	13.7	13.5	13.6	6
CA	CAN	Canada	Canada	730	C7	Medium	6.165	17.975	5.7	5.9	5.7	6.2	6.1	6.2	5.7	6.1	6.1	5.9	6.4	6.1	6.2	6.4	6.8	6.9	6.2	6.4	6.2	6.1	18.3	18.8	18.4	18.8	17.4	18.2	16.9	17	17.1	18.1	17.8	16.5	17.5	17.9	18.7	19.2	17.6	19.8	17.9	17.6	0
CF	CAF	Central African Republic	Central_African_Republic	1	C6	High	6.955	23.985	9.4	8.7	8.6	8.1	7.6	7.2	7.5	7.2	6.9	7.4	7.4	7.1	6.6	6.3	5.9	5.9	5.4	5.4	5.3	5.2	29	27	26.5	25	24	23.2	24.2	23.8	23.4	24.7	24.3	23.8	23	23.7	25.4	23.1	22.2	23.4	20.4	19.6	0
TD	TCD	Chad	Chad	2	C8	Medium	3.72	10.99	3.9	3.9	3.9	3.9	3.7	3.7	3.6	3.8	3.8	3.8	3.8	3.9	3.9	3.8	3.7	3.5	3.5	3.6	3.4	3.3	11.8	11.7	11.5	11.6	11.4	11.4	11.3	11.6	11.3	11.4	11.6	11.5	11.2	10.9	10.5	10	9.8	9.9	9.8	9.6	20
CL	CHL	Chile	Chile	74	C7	Medium	3.605	17.225	2.9	2.9	3	3	3.1	3.2	3.4	4.2	4.8	5	4.4	4.2	3.8	3.6	3.5	4.1	3.4	3.2	3.2	3.2	17.9	17.9	16.5	16.7	17.4	16.3	16.9	18	19.9	20.6	19.1	19.4	17.5	16.2	16.4	16	16.8	15.5	14.6	14.9	20
CN	CHN	China	China	896	C8	Medium	9.25	11.695	14.7	12.8	11.4	11.8	12.3	11.9	11.2	10.4	9.8	9.3	8.7	8.1	7.4	7	6.7	6.4	6.3	6.3	6.3	6.2	13.9	13	12.9	13.7	14.2	13.8	13	12.5	12.3	12	11.7	11	10.5	10.1	10	9.8	9.9	9.9	9.9	9.8	0
CO	COL	Colombia	Colombia	54	C10	Low	1.895	6.595	2.6	2.5	2.4	2.5	2.2	2	1.9	1.9	1.8	1.8	1.5	1.5	1.5	1.5	1.4	1.9	1.6	1.9	1.7	1.8	7.5	7.5	7.1	6.7	6.8	6.4	6.4	6.5	6.6	6.5	6.2	5.9	6.2	5.9	6.2	6.5	6.9	7.6	6.4	6.1	20
KM	COM	Comoros	Comoros	0	C10	Low	4.045	6.92	4.6	4.6	4.5	4.4	4.2	4.1	4.1	3.9	3.9	3.8	4.1	3.9	3.9	3.8	3.9	3.9	3.9	3.8	3.8	3.8	8	7.7	7.4	7.1	6.8	6.6	6.6	6.6	6.8	6.2	7	6.3	6.6	6.5	7.1	7.1	7.1	7	6.9	7	20
CD	COD	Congo Dem. Rep.	Congo_Democratic_Republic	1	C8	Medium	3.12	11.225	3.3	3.3	3.3	3.4	3.4	3.4	3.4	3.3	3.3	3.3	3.2	3.1	3	2.9	2.9	2.8	2.8	2.7	2.8	2.8	12.5	12.2	12.2	12.2	11.9	11.7	11.5	11.1	11.1	11.3	11.2	11.1	10.9	10.7	10.6	10.4	10.3	10.3	10.7	10.6	20
CG	COG	Congo Rep.	Congo	10	C8	Medium	5.92	12.17	8.9	7.7	7	6.7	6.9	6.8	7	6.6	6.3	6.7	6.4	5.9	6	5.3	5	4.2	4	3.9	3.6	3.5	20.1	17.3	15.2	13.7	13.5	12.6	12.4	12	11.6	12	11.6	11.5	11.8	11	10.1	9.4	9.5	9.3	9.3	9.5	6
CR	CRI	Costa Rica	Costa_Rica	6	C8	Medium	2.055	11.42	1.5	1.5	2	2.6	2.3	2	2.8	1.9	1.6	1.8	2	2.4	1.9	1.8	1.9	2.3	2.3	2.3	2.2	2	11.3	8.9	11.9	13	13.9	11.1	14.1	9.4	9.4	9.5	11.8	11.4	11.2	11.7	9.4	11.2	13	9.9	12.2	14.1	20
CI	CIV	Cote d'Ivoire	Cote_dIvoire	0	C7	Medium	3.88	18.145	5.2	4.8	4.5	4.4	4	3.8	4.2	4.2	3.8	4.2	4.5	3.9	3.9	3.8	3.5	3.3	3.1	2.9	2.8	2.8	22.5	21.3	20.4	20.1	19.7	18.8	18.7	18.5	17.3	17.5	18.1	18.1	18.5	18.2	17.4	16.6	15.9	15.4	15	14.9	19
HR	HRV	Croatia	Croatia	52	C6	High	8.815	28.165	10.3	9.8	10	8.5	10.2	9.9	10	9	8.3	7.8	9	8.4	8.6	7	8.7	9.2	7.8	7.6	8.1	8.1	32.1	30.5	29.8	31.9	31	31	27.1	27.9	29.2	29.6	28.4	25.1	29	26.8	26.5	26.7	25.7	24.4	25.3	25.3	0
CU	CUB	Cuba	Cuba	23	C7	Medium	6.335	21.705	9.8	8.3	8.4	6.8	6.9	6.5	5.1	5	5.8	6.2	6.1	5.9	5.4	5.6	5.7	5.6	5.4	6.3	5.9	6	24.6	22.3	21.1	20.7	21	19.4	20.4	19.4	20	21.3	22.9	22.5	22.3	22.4	21.3	22.5	21.4	22.9	22.7	23	1
CY	CYP	Cyprus	Cyprus	9	C10	Low	1.555	6.05	1.3	1.3	1.3	1.3	0.4	1.3	2.3	1.5	3.2	1.4	2.1	1	0.9	1.3	3.1	2.1	1.2	1	1.8	1.3	2.8	2.9	3	3.1	1.3	3.9	4.7	4.8	9	7.5	8.4	7.6	9.9	10.2	7.6	7.3	8	6.4	6.6	6	28
CZ	CZE	Czechia	Czechia	18	C6	High	5.575	24.76	6.8	6.4	6.2	6.9	6	5.8	5.4	4.8	5.3	4.8	5.1	5.2	5.6	5.7	5.9	5	5	5.7	5.1	4.8	26.3	26.5	25	27.7	27.2	26.3	23.9	24	23.4	25.5	25.4	27.4	28.2	26.1	24.1	22.5	21.2	22.4	22.3	19.8	5
DK	DNK	Denmark	Denmark	340	C7	Medium	7.87	18.095	8.8	10	9.4	7.7	9.6	9.5	9.4	8.8	9	6.5	7.2	7.1	6.9	6.9	6.7	7.2	6.1	7.1	7	6.5	22.6	21.8	20.5	19.6	19	20.3	20.2	16.5	17.3	19.3	16.5	18.1	18.8	17.4	17.3	14.7	15.7	15.6	15.8	14.9	0
DJ	DJI	Djibouti	Djibouti	0	C8	Medium	5.52	10.79	4.7	4.6	4.9	5	5.1	5.1	4.9	5	5.1	5.3	5.6	5.7	5.7	6	6.1	6.1	6.2	6.4	6.5	6.4	9.6	9.3	9.7	9.8	10	10	10	9.8	9.9	10	10.5	10.9	11.2	11.6	11.9	11.6	12.1	12.7	12.6	12.6	6
DO	DOM	Dominican Republic	Dominican_Republic	4	C10	Low	1.83	8.135	1.3	1.4	1.6	1.7	1.8	1.8	1.6	1.7	1.7	1.8	1.7	1.8	1.9	2	2.2	2.4	2.3	2.1	2	1.8	6.5	6.4	6.6	7.2	7.2	7.6	7.8	7.9	7.9	8	7.7	8	8.5	9	9.9	10.4	10.4	9.2	8.5	8	20
EC	ECU	Ecuador	Ecuador	12	C8	Medium	4.965	13.075	4.3	4.6	5.1	5.2	5.6	5.7	6	5.7	5.7	5.6	5.5	5.3	5.2	4.9	4.5	4.3	4.3	4.3	3.9	3.6	8.5	9.2	10.7	11.7	12.4	14	14	14.7	15.4	15.3	14.3	14.3	15	14.2	13	13.3	13.6	14.1	12.2	11.6	9
EG	EGY	Egypt Arab Rep.	Egypt	24	C9	Low	2.22	4.1	2.4	2.4	2.4	2.4	2.3	2.3	2.3	2.2	2.2	2.2	2.3	2.2	2.3	2.1	2.1	2.2	2.1	2	2	2	3.8	3.9	3.9	3.9	3.9	3.9	3.9	3.9	4	4.1	4.1	4.5	4.6	4.6	4.4	4.4	4.3	4	3.9	4	40
SV	SLV	El Salvador	El_Salvador	8	C8	Medium	2.635	11.11	3.4	3.7	3.2	3.3	2.7	2.8	2	2.6	2.6	2.5	2.2	2.8	2.7	2.4	2.7	2.2	2.3	2.3	2.2	2.1	9.1	10	7.6	10	11.2	13.1	11.7	13.8	11.5	15.3	10.5	13.9	11.2	10.8	9.2	12.3	9.6	10.5	10.4	10.5	20
GQ	GNQ	Equatorial Guinea	Guinea	0	C8	Medium	5.87	12.6	5.3	5.1	4.7	4.9	5	5	5.7	5.8	6.2	6.9	6.9	6.5	6.1	5.7	6.2	7.1	6.7	5.9	5.7	6	19.4	17.2	14.9	14.1	13.2	12.3	12.2	11.8	11.1	10.6	12.7	15	13.3	10.7	11	11.9	11.4	9.4	10.4	9.4	4
ER	ERI	Eritrea	Eritrea	1	C7	Medium	5.7	19.44	6.1	5.9	5.9	5.5	5.6	5.7	5.9	5.8	6.2	6.1	5.9	5.8	5.7	5.6	5.5	5.5	5.4	5.4	5.3	5.2	22.9	22.1	21.6	20.2	20.4	20.4	20.5	20.1	20.4	19.9	19.5	19.2	18.8	18.4	18	17.8	17.5	17.3	17.2	16.6	0
EE	EST	Estonia	Estonia	48	C2	High	7.995	36.565	12.6	11.8	10.2	9.3	8.9	8.2	8.8	7.1	7.9	7.3	6.6	5.9	7.6	7.2	7.2	5.4	6.2	8.1	7.1	6.5	48	51.4	51.2	45.9	46.9	39.2	34.8	37.8	32.8	41.7	32.7	32.3	36.5	32.4	33.7	27.9	26.5	30.7	24.6	24.3	0
SZ	SWZ	Eswatini	Eswatini	0	C3	High	19.495	64.5	17.9	20.2	23.9	26	27.1	28	29.1	30.2	30.1	28.8	25.1	21.3	20.4	17.9	13.8	9.5	6.7	5	4.2	4.7	39.8	45.2	51.7	56.4	59.2	61.4	67.5	80.3	82.9	82.8	78.7	75.8	77.7	73.9	66.9	62.6	60.7	57.3	54.1	55.1	3
ET	ETH	Ethiopia	Ethiopia	52	C8	Medium	4.435	9.73	6.1	6	5.8	5.7	5.5	5.4	5.2	5.1	5	4.8	4.4	4.1	3.6	3.2	3.2	3.2	3.1	3.1	3.1	3.1	13.3	12.5	12	11.5	11.1	10.7	10.5	10.4	10.3	10	9.7	9.3	8.6	8.1	7.8	7.9	7.8	7.7	7.7	7.7	12
FJ	FJI	Fiji	Fiji	18	C8	Medium	6.335	12.85	7.8	7.5	7.6	7.2	6.8	6.6	6	5.9	6.3	6.4	6.2	6.1	6	5.9	5.8	5.7	5.7	5.8	5.7	5.7	13.3	13.2	12.6	12.1	11.8	12.4	12.3	12.8	12.8	12.8	12.9	13.5	13.8	13.9	13.4	13	13	12.7	12.5	12.2	0
FI	FIN	Finland	Finland	380	C6	High	9.285	28.88	12.2	10.9	11	10.6	9.8	10.7	10.5	9.6	9.5	10.9	9.3	8.2	8.4	8.7	7.5	6.6	7	8.7	8	7.6	37	38	33.6	33.4	33.2	29.5	32	30.2	32.1	30.3	28.2	28	25.8	26	23.6	21.7	23.8	23.4	24.6	23.2	0
FR	FRA	France	France	415	C6	High	9.945	25.675	11.7	11.3	11.9	11.6	11.5	11.1	10.6	10.4	10.4	10.4	10.4	9.9	9.7	9.4	8.8	8.4	8	8	7.8	7.6	29.2	28.1	28.2	29.2	28	27.7	26.8	26	26.7	27	26.5	26.6	26.4	25	22.9	23.7	22.3	21.7	21.1	20.4	0
GA	GAB	Gabon	Gabon	0	C7	Medium	3.68	16.48	5.3	5.1	4.6	4.5	4.1	4.1	4.7	4.3	4.5	3.8	3.6	3.4	2.7	2.5	3.1	3.1	2.7	2.6	2.5	2.4	20.7	19.4	18	17.6	16.1	16.4	16.5	16.5	18	16.5	16.4	16.5	15	14.6	16.3	16	15.5	14.8	14.6	14.2	18
GM	GMB	Gambia	Gambia	1	C10	Low	3.455	7.37	3.6	3.6	3.7	3.7	3.7	3.7	3.7	3.6	3.6	3.5	3.4	3.5	3.5	3.5	3.4	3.3	3.1	3	3	3	7.6	7.7	7.9	7.9	8.1	8	7.8	7.7	7.7	7.4	7.2	7.4	7.2	7.1	7.1	6.9	6.7	6.8	6.6	6.6	20
GE	GEO	Georgia	Georgia	32	C8	Medium	3	14.145	2.8	2.7	3.4	3	3.1	2.5	2.3	2.4	2.7	3.4	2.9	3	2.9	3.1	3.5	3.6	3.5	3.1	3.1	3	12.5	11.4	13.6	10.5	12.2	10.2	10.3	10.1	12.7	14	14.2	14.8	16	17	17.7	18.1	18.6	16.7	16.3	16	20
DE	DEU	Germany	Germany	462	C7	Medium	6.955	19.9	7.6	7.7	7.9	7.7	7.2	7	6.6	6.3	6.4	6.4	6.8	6.7	7	7.2	6.9	7.3	6.8	6.6	6.8	6.2	21.7	21.7	21.5	21.4	21.1	19.9	19.2	18.7	19	19.4	20	20	18.9	19.9	20.1	19.5	19.4	18.8	19.2	18.6	0
GH	GHA	Ghana	Ghana	53	C8	Medium	1.76	12.105	1.8	1.9	1.9	2	2	2	2	2.1	2	2	2	1.8	1.8	1.7	1.6	1.5	1.4	1.3	1.2	1.2	8.9	9.6	10.1	10.7	11.2	11.6	12	12.2	12.8	13.1	13.6	13.6	13.7	13.6	13.3	13	12.9	12.5	11.9	11.8	20
GR	GRC	Greece	Greece	146	C10	Low	1.475	6.715	1.5	0.9	1.2	1.2	1.2	1.4	1.2	1.1	1.2	1.1	0.7	1.5	1.7	2	2.2	2	1.6	2	1.9	1.9	5.4	5.3	4.7	5.4	5.1	6	6.1	5	5.7	6.2	6.3	7.3	8	8.1	8.6	8.2	7.9	8.3	8.3	8.4	22
GD	GRD	Grenada	Grenada	0	C9	Low	0.59	2.925	0.5	0.7	0.5	0.5	0.7	0.6	1.4	0.6	0.7	0	0	0	0.6	0.6	1.1	0.5	1	0.5	0.6	0.7	3.3	0	6	4.3	8.5	5.6	8.8	3.3	4.1	1.5	1.9	3.4	2.8	1.8	0	0.9	0.9	0.8	0	0.6	30
GT	GTM	Guatemala	Guatemala	4	C8	Medium	3.29	12.915	3.5	3.8	3.9	3.9	4	4	3.9	3.5	3.3	3.5	3.2	3	2.9	2.9	2.9	2.9	2.8	2.7	2.6	2.6	17.2	18	17.4	17.9	18.2	19	17.9	13.3	12.9	12.5	11.5	10.3	9.4	9	8.8	8.9	8.7	8.6	9.4	9.4	20
GN	GIN	Guinea	Guinea	30	C10	Low	4.575	8.46	4	3.9	4	4	4	4	4.3	4.5	4.5	4.6	4.8	5	5	5.1	4.9	5.1	5.1	5	4.8	4.9	7	7.1	7.3	7.4	7.5	7.3	7.8	8.3	8.4	8.4	8.9	9.2	9.4	9.7	9.5	9.5	9.3	9	9	9.2	17
GW	GNB	Guinea-Bissau	Guinea-Bissau	1	C8	Medium	4.47	12.17	5	4.9	4.8	4.7	4.7	4.6	4.6	4.6	4.7	4.6	4.6	4.5	4.3	4.4	4.3	4.1	4.1	4.1	3.9	3.9	14.3	14	13.6	13.2	13.1	12.6	12.5	12.4	12.5	12.7	12.4	12.1	11.9	11.9	11.4	10.5	10.7	10.7	10.7	10.2	20
GY	GUY	Guyana	Guyana	18	C4	High	15.425	53.755	13.8	14.9	13.5	15.5	14.7	14	14.6	14.6	14.1	18.3	15.2	14.5	15.7	17.4	13.9	16.2	16.4	16.7	17.1	17.4	49.1	54.6	55.4	50.8	50.3	47.7	46.7	47.3	46	47.5	51.7	51	54.6	59.3	60.6	58.5	59.3	60.1	61.6	63	0
HT	HTI	Haiti	Haiti	4	C8	Medium	8.995	10.645	9.7	9.5	9.4	9.3	8.9	9.4	9.5	9.7	9.6	9.7	10.1	9.2	8.8	8.7	8.6	8.5	8.2	7.8	7.7	7.6	9.8	9.5	9.3	9.3	9.2	9.4	9.7	10.3	10.6	10.9	11.8	11	11.1	11.2	11.4	11.6	11.5	11.7	11.8	11.8	0
HN	HND	Honduras	Honduras	3	C9	Low	0.825	3.9	0.8	0.8	0.8	0.9	0.9	0.9	0.9	0.9	0.8	0.8	0.8	0.8	0.8	0.8	0.8	0.8	0.8	0.8	0.8	0.8	3.4	3.4	3.4	3.5	3.4	3.4	3.4	3.4	3.3	3.2	3.2	3.1	5.8	5.7	6.1	7.2	3.2	3.3	3.3	3.3	36
HU	HUN	Hungary	Hungary	128	C2	High	11.04	38.635	15.9	13.2	12.5	12.2	12.5	11.6	11.8	11.3	11.3	11.1	11	11.5	11.4	10.4	9.3	9.9	9.3	8.2	8.1	8.3	52.6	48.2	46.4	45.5	44.1	42.8	39.5	40.1	41	41.1	41.6	40.3	39.7	35	32.7	31	29.1	27.7	28.4	25.9	0
IS	ISL	Iceland	Iceland	32	C7	Medium	6.655	19.36	6.3	6.4	6.2	5.7	7.3	8.3	7.8	10.3	8.9	8.5	5.8	5.4	8.6	7.3	9.4	5.9	4.6	2.7	3.8	3.9	19.8	19.1	18.3	19.2	17.4	15.4	17.1	19.3	20.7	19.9	19.7	17.7	18.3	20.3	22	22.5	21.2	21.7	17.8	19.8	4
IN	IND	India	India	570	C7	Medium	12.735	15.91	16.4	15.9	15	14	13.6	13.7	13.5	12.9	12.6	12.4	12.9	12.8	12.2	11.8	11	10.8	10.6	10.5	11	11.1	17.5	17.2	17.1	16.6	16.6	17.1	17.6	17.4	17.3	16.5	16.3	16.3	16.2	15.5	14.4	13.7	13.4	13.4	14	14.1	0
ID	IDN	Indonesia	Indonesia	32	C9	Low	1.385	4.14	1.9	1.8	1.8	1.7	1.6	1.5	1.5	1.4	1.4	1.4	1.3	1.3	1.2	1.2	1.2	1.1	1.1	1.1	1.1	1.1	5	4.9	4.9	4.8	4.7	4.5	4.3	4.3	4.1	4	3.9	3.9	3.8	3.7	3.6	3.6	3.7	3.7	3.7	3.7	40
IR	IRN	Iran Islamic Rep.	Iran	259	C10	Low	4.37	8.62	6.2	6.1	5.9	5.5	5.3	4.9	4.6	4.8	4.5	4.3	4.3	4.3	4.1	3.8	3.6	3.3	3.2	3	2.9	2.8	9.7	9.3	9.1	8.3	8.1	7.6	7.3	8	7.8	8	8.3	9.2	9.4	9.4	9.3	9.3	9.2	9	8.4	7.7	15
IQ	IRQ	Iraq	Iraq	379	C10	Low	2.43	5.275	2.7	2.7	2.7	2.5	2.5	2.5	2.4	2.3	2.3	2.4	2.5	2.6	2.6	2.5	2.4	2.4	2.3	2.2	2.1	2	4.9	4.8	4.8	5.1	5	5.1	5.2	5.1	4.8	5	5.2	5.5	5.6	5.9	5.8	5.8	5.7	5.6	5.4	5.2	26
IE	IRL	Ireland	Ireland	1258	C7	Medium	4.635	18.51	4.8	4.5	4.5	5.6	4.2	5.1	4.5	5	5.9	5.4	5.4	4.6	4.5	4.7	4	4	4	4.1	4	3.9	20.7	22	20	18.7	19.7	18.6	17.3	18	18.6	22.8	18.5	20.6	20.3	18.2	18.1	14.7	16.1	16.1	15.8	15.4	15
IL	ISR	Israel	Israel	248	C10	Low	2.525	9.03	3	2.5	2.9	2.5	2.7	3.8	2.7	2	2	2.7	2.5	2.4	2.3	2.6	2.5	2.1	2.1	2.5	2.4	2.3	10.7	10.4	8.9	10.5	9.7	9.8	8.3	8.4	8.7	9.3	11	9	10	7.9	7.8	7.1	8.4	7.8	8.5	8.4	20
IT	ITA	Italy	Italy	296	C8	Medium	3.495	10.87	3.9	3.6	3.5	3.8	3.5	3.5	3.4	3.3	3.4	3.4	3.2	3.3	3.6	3.7	3.5	3.6	3.2	3.5	3.5	3.5	11.4	11.3	11.6	11.2	11	10.1	10.2	10.2	10.5	10.8	10.8	11.6	11.8	11.6	11.2	10.9	10.1	10.8	10.2	10.1	20
JM	JAM	Jamaica	Jamaica	21	C9	Low	0.885	3.125	0.9	0.8	0.8	0.8	0.8	0.7	0.7	0.7	0.8	0.9	0.9	0.9	0.9	0.9	1	1.1	1	1	1	1.1	2.9	2.9	2.8	2.7	2.4	2.3	2.4	2.8	3.6	3.8	3	3.6	3.2	3.1	3.4	3.4	3.4	3.5	3.6	3.7	40
JP	JPN	Japan	Japan	770	C2	High	12.645	31.68	13.6	13	13.1	13.8	13.2	13.2	13.5	14.2	13.9	13.8	13.8	14.3	12.9	12.9	12.3	11.4	10.5	10.1	10.2	9.2	34.6	33.7	34.9	37.8	35.5	35.9	34.7	36.2	35.4	36.6	34.9	32.8	30.7	30.2	28.2	27.2	24.8	24.2	23.5	21.8	0
JO	JOR	Jordan	Jordan	11	C9	Low	1.03	2.525	1.8	1.7	1.6	1.6	1.6	1.3	1.2	1	0.9	0.8	0.8	0.7	0.7	0.7	0.7	0.7	0.7	0.7	0.7	0.7	3.2	3.2	3	3	2.9	2.6	2.5	2.4	2.4	2.3	2.3	2.3	2.3	2.2	2.2	2.2	2.3	2.3	2.4	2.5	40
KZ	KAZ	Kazakhstan	Kazakhstan	9	C5	High	10.265	52.625	11.5	11.8	12.1	12.4	12.4	12.3	12.3	12.3	12	10.9	10.5	10	9.6	9.2	8.5	8.2	7.8	7.6	7.1	6.8	68.1	68.4	66.4	68.1	69.2	68.2	65.6	65.7	58.8	51	50.7	48.7	46.8	44.6	40.9	39.3	36.6	34.9	31.5	29	0
KE	KEN	Kenya	Kenya	23	C10	Low	3.225	8.945	4.4	3.9	3.6	3.2	2.7	3	3	3.4	3.4	3.3	3.4	3.1	3	3.2	3.1	2.9	2.8	2.8	3.1	3.2	10.8	10	9.4	9	8.6	9.2	9.1	9.3	9.1	8.7	8.6	8.7	8.8	8.7	8.3	8	8.1	8.4	9	9.1	20
KI	KIR	Kiribati	Kiribati	3	C4	High	9.53	51.305	9.9	9.8	9.8	9.6	9.6	9.6	9.6	9.8	9.9	9.8	9.7	9.7	9.6	9.6	9.5	9.4	9.3	9.1	8.6	8.7	53.1	53.1	52.6	49.8	49.6	51.2	49.7	52.7	53.8	52.8	52.4	52.6	51.1	52	50.7	50.8	50.5	50.8	48.2	48.6	0
KP	PRK	Korea Dem. People's Rep.	North_Korea	15	C8	Medium	8.275	10.86	9	8.8	8.7	8.3	8.1	8	7.9	8.1	8.3	8.2	8.3	8.4	8.3	8.4	8.4	8.6	8.5	8	7.6	7.6	10.6	10.4	10.4	10	10	9.9	10	10	10.6	10.7	10.8	11.1	11.1	11.4	11.6	12.5	12.3	11.6	11	11.2	0
KR	KOR	Korea Rep.	South_Korea	360	C2	High	16.98	36.445	9	9.5	12	15.1	16.1	17.9	15.5	19.5	20.4	24.4	23	21.9	19.5	18.6	17.2	16.5	16	14.7	15.9	16.9	19.9	21.6	25.9	33	34.6	35.5	31.8	33.9	36.7	44	44.9	47	40.9	42.5	40.7	39.5	38.3	36.8	41.2	40.2	0
KW	KWT	Kuwait	Kuwait	12	C9	Low	1.05	3.74	1.6	1.5	1.4	1.3	1.3	1.3	1.2	1.2	1.2	1.1	1	0.9	0.9	0.8	0.8	0.7	0.7	0.7	0.7	0.7	4	3.4	3.7	3.5	3.6	3.6	3.7	3.6	4.1	3.8	3.5	3.3	3.5	3.6	3.7	3.8	3.9	4	4.2	4.3	40
KG	KGZ	Kyrgyz Republic	Kyrgyz_Republic	1	C7	Medium	4.3	18.705	4.8	4.3	4.7	4.6	4.4	4.8	4.7	4.7	4.6	4.8	4.6	4.8	4.4	4	4.1	3.9	3.7	3.5	3.4	3.2	25	24	23.5	22	20.9	21.7	21.7	20.7	20.1	19.2	18.3	17.9	17.6	17.1	17	16.1	13.7	13.2	12.7	11.7	20
LA	LAO	Lao PDR	Lao_PDR	0	C10	Low	4.305	7.895	5.6	5.6	5.4	5.2	5	5	4.8	4.6	4.5	4.3	4.2	4.1	3.8	3.7	3.5	3.5	3.4	3.4	3.3	3.2	8.2	8.2	8	7.9	8	8.1	8.1	8.1	8.1	8	7.8	7.8	7.6	7.7	7.5	7.7	7.7	7.9	7.9	7.6	16
LV	LVA	Latvia	Latvia	10	C2	High	8.575	43.325	12.8	11.5	12.8	11	9.5	10.2	7.1	8.1	9.4	9.2	5.9	7.2	7.3	6.2	7.1	8.4	8.2	8.3	4.3	7	60.4	56.5	53.6	50.3	47.2	45.9	42.2	36.1	46.6	46.6	42.1	41	42.8	37.7	36.9	37.2	36.7	36.9	34.3	35.5	1
LB	LBN	Lebanon	Lebanon	35	C9	Low	1.885	3.665	2.3	2.2	2.1	2	2	1.9	1.8	1.9	1.9	1.9	1.9	1.9	1.8	1.8	1.8	1.7	1.7	1.8	1.6	1.7	3.3	3.2	3.2	3.2	3.3	3.4	3.1	3.7	3.9	4	4.1	4.1	4	4.1	3.8	3.8	3.7	4.2	3.4	3.8	40
LS	LSO	Lesotho	Lesotho	0	C1	High	25.235	95.585	12.7	12.3	12.9	14.7	15	14.4	18.8	19.1	25.9	26	25.9	29.4	34.5	37.5	39.5	39.3	36	30.8	29.9	30.1	45.7	43.7	46.8	50.6	53.4	54.1	63.2	72.5	91.6	102.8	107.2	111.8	125.9	139.9	147.8	147.3	139.6	127.2	124.6	116	0
LR	LBR	Liberia	Liberia	2	C10	Low	3.87	5.64	3.9	3.8	3.8	3.9	4.2	3.9	4	4.2	4.1	3.9	3.9	4	4	3.9	4	3.7	3.7	3.7	3.5	3.3	6.2	5.8	5.7	5.6	5.4	5.4	5.5	5.6	5.5	5.7	5.9	6	6	5.9	5.8	5.3	5.3	5.3	5.3	5.6	20
LY	LBY	Libya	Libya	6	C10	Low	3.085	7.115	3	2.9	2.9	2.7	2.5	2.5	2.5	3.2	3.4	3.9	3.7	3.2	3.4	3.1	3.2	3.1	3	3.2	3.4	2.9	6.7	7	7.4	7.4	6.3	6.1	5.9	6.5	7.2	7.4	7.4	6.8	8	6.4	9.2	7.9	6.8	7.8	8.1	6	20
LT	LTU	Lithuania	Lithuania	67	C5	High	12.99	66.97	18.4	16.3	14	15.3	15.3	14.4	12.3	11.4	12.4	12.2	12.9	14.2	12.5	13.9	11.6	11.9	9.6	11.5	10.1	9.6	86.2	82.2	84.7	79.9	75.4	75.3	61.8	61.3	67.5	70.7	65.8	66.2	61.6	71.6	63.8	61.7	59.9	50.9	47.5	45.4	0
LU	LUX	Luxembourg	Luxembourg	18	C7	Medium	7.47	18.29	9.2	9.2	8.3	8.9	5.7	6.7	7.5	7.8	7.8	6.4	6.8	7.4	7.7	7	9.1	7.7	6.4	6	6.7	7.1	23.1	24.4	24	21.9	18.6	20.3	23.1	20.4	19.2	16.3	17.3	16.5	15.1	15.5	16.2	16.6	13.9	13.6	14.5	15.3	0
MG	MDG	Madagascar	Madagascar	3	C10	Low	3.445	7.91	3.5	3.4	3.5	3.6	3.6	3.5	3.5	3.4	3.4	3.4	3.5	3.5	3.4	3.4	3.4	3.4	3.4	3.4	3.3	3.4	8.2	8	8.2	8.3	8.3	8.1	8.1	8	7.9	7.9	7.9	7.9	7.8	7.7	7.8	7.6	7.7	7.6	7.6	7.6	20
MW	MWI	Malawi	Malawi	12	C8	Medium	3.195	11.67	5.3	4.7	4.1	3.7	3.4	3.1	3.5	3.8	3.8	4	4	3.3	2.8	2.4	2.2	2.2	2.1	2	1.8	1.7	16.4	15	13.7	12.8	12.2	11.5	11.6	11.8	11.6	12.2	12.4	11.3	10.9	10.6	10.4	10.3	10.2	9.8	9.5	9.2	19
MY	MYS	Malaysia	Malaysia	77	C10	Low	2.155	7.17	2.3	2.1	2.1	2.2	2.2	2.1	2.1	2.1	2.1	2.1	2.1	2.1	2.1	2.1	2.1	2.2	2.2	2.2	2.3	2.3	7	6.7	6.7	7	7	6.9	6.7	6.6	6.8	7	6.8	6.9	6.9	6.6	7	7.3	7.8	8.3	8.5	8.9	20
MV	MDV	Maldives	Maldives	0	C9	Low	1.005	4.64	1.6	1.6	1.4	1.3	1.1	1.1	1	1	0.9	0.9	0.9	0.9	0.8	0.8	0.8	0.8	0.8	0.8	0.8	0.8	5.8	5.8	5.5	5.6	4.5	4.8	5	4.9	4.9	4.6	4.2	4	4	3.9	4	4.1	4.6	4.5	4.2	3.9	36
ML	MLI	Mali	Mali	4	C10	Low	3.47	5.465	4.1	4	3.9	3.7	3.7	3.7	3.6	3.5	3.6	3.5	3.4	3.3	3.4	3.4	3.3	3.2	3.2	3	3	2.9	5.5	5.5	5.4	5.4	5.4	5.5	5.5	5.6	5.7	5.7	5.5	5.6	5.6	5.6	5.5	5.3	5.3	5.2	5.2	5.3	20
MT	MLT	Malta	Malta	3	C8	Medium	2.49	10.25	2.9	4.5	3.3	3.8	3.1	2.9	1.8	1.9	1.6	1.6	1.6	2.2	2	2.7	2.4	2.7	2.2	2	2.3	2.3	10.8	10	8.1	7.1	8.7	8.3	11.8	9.2	11.4	12.2	13.6	11.4	10.1	11	11.9	11.6	9.4	8.9	9.7	9.8	20
MR	MRT	Mauritania	Mauritania	1	C9	Low	2.395	3.99	2.8	2.7	2.6	2.6	2.6	2.5	2.5	2.4	2.4	2.4	2.3	2.3	2.3	2.3	2.2	2.2	2.2	2.2	2.2	2.2	4.2	4.2	4.1	4	4.1	4	4	4	3.9	3.9	3.9	3.8	4	4	3.9	3.9	3.9	4	4	4	40
MU	MUS	Mauritius	Mauritius	0	C8	Medium	3.955	14.33	5.1	6.4	4.8	4	3.9	4.1	4.2	5.2	2	3.5	3.1	3.9	4.4	2.7	4	3.8	2.7	4.1	4.4	2.8	18.7	13.8	17.8	11.4	12.6	13.9	14.3	15.6	11.4	14.7	12.5	14.3	14.9	13.7	16.6	12.1	13.6	15.3	13.1	16.3	17
MX	MEX	Mexico	Mexico	282	C10	Low	1.755	7.705	1.1	1.4	1.3	1.4	1.3	1.4	1.3	1.5	1.7	1.8	1.7	2	1.9	2	2.3	2.3	2.1	2.2	2.2	2.2	6	6.3	6.5	6.7	6.7	6.9	6.8	6.7	7.1	7.5	7.5	8.6	7.9	8.5	9.2	9	9.2	9.8	8.7	8.5	20
FM	FSM	Micronesia Fed. Sts.	Micronesia	6	C2	High	11.4	38.535	11.4	11	10.3	10.5	10.8	11.1	11.1	11	11	11	11	11.3	11.5	11.6	11.6	12.2	12	12.3	12.6	12.7	36.3	35.5	34.5	34.7	36.4	37.6	37.6	37.4	37.5	37.6	37.5	38.6	39.1	39.1	39.5	41.3	41.4	42.6	43.3	43.2	0
MD	MDA	Moldova	Moldova	3	C6	High	5.19	30.675	4.6	5.8	5.8	5.3	5.8	5.9	5.7	5	6.3	5.6	5.8	4.4	5.9	5.2	4.7	5.4	4.7	4	3.8	4.1	30.9	32.5	30.5	33	32	34.1	34.9	30.5	33.1	34.9	36.5	27	29	29.6	30.6	27.8	27.9	26.6	26	26.1	8
MN	MNG	Mongolia	Mongolia	5	C2	High	7.79	36.045	10	9.5	9.1	9.2	9.2	9	8.7	8.1	8	8.3	8.2	7.8	7.5	7.1	6.6	6.4	6.2	5.9	5.6	5.4	34.1	35.2	34.4	37.1	38.3	39.2	38.8	39.3	39.8	39.2	38.7	37.9	36.2	35.2	33.7	33.9	34.3	32.9	32	30.7	0
ME	MNE	Montenegro	Montenegro	6	C2	High	10.885	31.17	11.2	10.9	11.1	11.4	11.4	11.1	11.2	10.7	10.8	10.8	10.5	10.7	10.9	10.7	10.9	10.9	10.7	10.7	10.7	10.4	30.7	29.1	29.6	30.7	31.4	32.7	33.9	31.6	31.2	31.3	30.4	31.4	31.3	30.4	30.5	30.7	31.1	31.8	31.9	31.7	0
MA	MAR	Morocco	Morocco	24	C8	Medium	6.295	11.145	7.6	7.5	7.4	7.3	7.1	7.1	6.9	6.9	6.7	6.6	6.4	6.2	6	5.8	5.5	5.3	5.1	5	4.8	4.7	12.2	12.3	11.9	12	12	11.8	11.7	11.8	11.9	12	12	12.2	11.8	10.2	9.8	9.5	9.3	9.3	9.5	9.7	3
MZ	MOZ	Mozambique	Mozambique	9	C7	Medium	6	21.69	5.8	5.7	5.5	5.5	5.5	5.5	5.4	5.3	5.9	6.6	6.9	7.2	7.6	7.1	6.1	5.9	5.6	5.5	5.7	5.7	19.9	19.7	19.7	19.7	19.9	20.2	20.4	20.5	21.6	23	23.5	23.9	24.4	24.1	23.2	22.4	22	21.8	21.9	22	0
MM	MMR	Myanmar	Myanmar	7	C10	Low	1.67	5.78	2.4	2.3	2.2	2.2	2.2	2.1	2.1	1.9	1.7	1.7	1.5	1.5	1.3	1.3	1.3	1.2	1.2	1.1	1.1	1.1	7.1	6.7	6.6	6.5	6.4	6.3	6.2	6	5.6	5.7	5.5	5.5	5.4	5.4	5.4	5.3	5.3	5	4.8	4.9	23
	NAM	Namibia	Namibia	5	C7	Medium	5.69	22.905	8.8	8.5	8.5	7.9	6.5	7.5	7.8	7.1	5.4	5.5	5	3.8	3.3	3.5	4.6	5.3	4.6	3.9	3.1	3.2	30.5	29.9	29.6	29.3	27.6	28.8	28.4	28.3	23.3	21.3	21.3	19.5	17.6	17.3	17.7	18.4	17.2	18.4	17	16.7	9
NP	NPL	Nepal	Nepal	41	C8	Medium	2.48	14.76	2.3	2	2.3	2.3	2.1	2.4	2.3	2.4	2.5	2.5	2.5	2.6	2.6	2.7	2.6	2.7	2.7	2.7	2.7	2.7	14.8	14.3	13.8	13.5	13.4	13.5	13.2	13.7	14.1	14.7	15	15.6	15.6	15.4	15.3	15.4	15.6	15.8	16.1	16.4	20
NL	NLD	Netherlands	Netherlands	639	C8	Medium	6.775	14.075	6.4	6.3	6.5	6.3	6.3	6.3	6	5.1	5.6	5.7	5.8	6.2	7	7.5	7.7	7.9	8	8.1	8.5	8.3	12.9	13	13.6	13	13.3	13.4	13.2	11.8	12.4	13.3	13.9	14	14.5	16.3	15.5	15.7	15.8	16.1	14.3	15.5	0
NZ	NZL	New Zealand	New_Zealand	0	C7	Medium	6.355	18.555	4.6	7	6.3	7.8	5.9	6.7	7	6.3	6.5	5.5	7.2	5.5	6.8	7	5.8	6.5	6.3	6.6	6	5.8	20.7	21.1	19	19.8	19.7	19.4	19.4	18.7	18.6	17.8	18.3	17.4	18.8	17.6	17	17.1	18.2	19.1	16.9	16.5	1
NI	NIC	Nicaragua	Nicaragua	11	C10	Low	2.54	7.315	3.6	3.3	2.9	3	2.8	2.3	2.1	2.4	2.8	3	2.3	2.9	2.5	2.5	2.2	2.2	1.8	2.1	2.2	1.9	7.5	7.1	7.3	8.2	8.1	8.2	7.2	7.4	7.4	7.1	7.3	8.1	6.4	8.1	6.9	6.3	7	6.8	7	6.9	20
NE	NER	Niger	Niger	3	C10	Low	3.4	7.15	3.5	3.6	3.5	3.5	3.4	3.4	3.4	3.4	3.4	3.3	3.4	3.4	3.4	3.4	3.4	3.4	3.3	3.3	3.3	3.3	6.5	6.7	6.7	6.9	6.8	7.1	7.1	7.2	7.1	7.2	7.3	7.4	7.5	7.6	7.6	7.4	7.3	7.2	7.2	7.2	20
NG	NGA	Nigeria	Nigeria	52	C10	Low	2.445	6.165	2.9	2.9	2.9	2.8	2.9	2.8	2.8	2.7	2.6	2.5	2.4	2.3	2.2	2.2	2.1	2	2	2	2	1.9	6.8	6.9	6.8	6.7	6.8	6.7	6.6	6.7	6.6	6.5	6.4	6.3	6.1	5.9	5.6	5.3	5.3	5.2	5.1	5	21
MK	MKD	North Macedonia	North_Macedonia	0	C8	Medium	4.97	13.845	5.5	4.9	5.8	5.2	6.9	4.8	4.9	5.3	5.2	4.8	4	3.7	6	3.9	4.7	4.7	4.7	4.8	4.8	4.8	13.1	20.7	13.7	13	14.3	12.4	14.4	13.5	13.7	14.5	10.1	11.1	13.9	15.6	13.8	13.7	13.8	13.8	13.9	13.9	13
NO	NOR	Norway	Norway	238	C7	Medium	7.62	17.185	6.8	7.3	6.7	6.7	8.6	8.3	7.5	7.4	7.7	7.4	8	7.7	6.9	7.9	6.7	8.7	8.6	8	7.8	7.7	21.1	21.2	17.6	17.1	17.1	16.6	18.1	16.2	15.8	18.5	16.7	18.8	15.9	15.6	16.6	16.2	16.5	16.3	16	15.8	0
OM	OMN	Oman	Oman	4	C10	Low	1.37	8.725	1.6	1.6	1.6	1.6	1.5	1.5	1.6	1.5	1.4	1.4	1.5	1.4	1.3	1.3	1.2	1.2	1.1	1.1	1	1	9.8	9.8	9.3	9.7	9.2	9.4	10.2	10.8	10.6	10	10.2	9.1	7.9	7.6	7.2	7.1	6.6	6.6	6.6	6.8	20
PK	PAK	Pakistan	Pakistan	111	C8	Medium	4.62	13.065	4.6	4.7	4.8	4.9	4.9	4.8	4.9	4.7	4.7	4.6	4.6	4.5	4.5	4.5	4.5	4.5	4.5	4.5	4.4	4.3	12.8	12.9	13	13.2	13.2	13	13.2	13.1	13	12.9	12.8	12.7	12.8	13	13.1	13.2	13.4	13.5	13.2	13.3	20
PA	PAN	Panama	Panama	1	C10	Low	1.28	7.495	1.5	1.6	2.2	1.3	2.1	1.5	0.8	1.2	1.9	1.5	1.1	1.2	0.9	0.7	1.1	1.1	1	0.9	1	1	9.3	9.8	8.3	10.5	9.5	8.4	10.5	8.5	8.8	8.1	7.2	6.4	6.3	6.2	7	4.7	5.5	5.4	4.8	4.7	23
PG	PNG	Papua New Guinea	Papua_New_Guinea	6	C9	Low	1.38	3.76	1	1.2	1.2	1.2	1.3	1.3	1.3	1.4	1.3	1.3	1.4	1.4	1.4	1.5	1.6	1.6	1.6	1.5	1.5	1.6	3.2	3.4	3.3	3.4	3.5	3.5	3.5	3.7	3.7	3.5	3.7	3.7	3.9	3.9	4.2	4.2	4.3	4.1	4.2	4.3	40
PY	PRY	Paraguay	Paraguay	2	C10	Low	2.86	6.11	2.3	2.5	3.2	2.2	2.9	3.5	2.7	2.6	2.3	2.5	2.2	2.7	3.2	2.8	3.8	3.2	2.8	3.4	3.2	3.2	3.9	3.6	3.9	4.6	5.5	5.2	5.8	5	4.8	6.2	4.8	6.4	5.9	7	7.8	8.2	7.7	8.6	8.6	8.7	27
PE	PER	Peru	Peru	21	C9	Low	1.735	4.135	2.3	2.1	2	2	1.8	1.8	1.7	1.6	1.6	1.9	1.9	1.8	1.8	1.7	1.6	1.5	1.4	1.4	1.4	1.4	3.9	3.7	3.8	4	3.9	3.7	3.7	3.7	3.9	4.7	5	4.8	4.7	4.6	4.3	4	3.9	4.1	4.1	4.2	40
PH	PHL	Philippines	Philippines	28	C9	Low	1.075	3.085	0.9	0.7	0.9	1	0.9	1	0.9	1	1	1.3	1.3	1.5	1.3	1.2	1	1.1	1.1	1.1	1.1	1.2	2.6	2.2	2.4	2.6	2.6	2.8	3	2.8	3	3.3	3.4	4	3.5	3.5	3.5	3.5	3.4	3.3	3.2	3.1	40
PL	POL	Poland	Poland	90	C6	High	4.545	29.3	5.4	4.8	5.6	5	5.1	5.1	4.9	4.6	4.7	5.4	4.8	4.4	4.6	4.8	4.6	4.1	3.4	3.4	3.1	3.1	29.2	30.3	29.8	29.9	30.9	31.2	30.1	27.5	30.2	33.9	33.4	32.5	33.4	32.6	31	28.4	25	23.8	22.8	20.1	15
PT	PRT	Portugal	Portugal	66	C7	Medium	5.675	18.775	3.1	4	5.2	5.3	5	5.3	5.2	6.6	6.2	6.1	6.6	5.4	5.6	5.9	7	7.8	5.2	6	6.3	5.7	12.4	14	20.2	18.9	16.5	17.8	18.3	19.1	20.6	20.6	21.2	19.8	22.2	19.9	22.3	19.2	18.2	18.6	17.8	17.9	3
QA	QAT	Qatar	Qatar	4	C10	Low	1.995	9.19	2.2	2.2	2.2	1.9	1.8	1.7	2.1	2.5	2.3	2.2	2.2	2.1	2	1.8	1.8	1.9	1.8	1.8	1.7	1.7	10.9	11.1	10.9	10.4	10	9.3	8.9	10.7	10.3	10.4	10.1	9.7	9	8.2	7.7	7.4	7.4	7.1	7.1	7.2	20
RO	ROU	Romania	Romania	66	C7	Medium	3.925	20.485	4.6	3.9	4.8	4.7	4.1	4.4	4.5	4.2	4.2	3.6	4.5	3.7	3.5	3.7	3.3	3.5	3.2	3.5	3.3	3.3	21.6	21	24.1	22.8	21.8	20.6	21.8	19.4	19.8	21.4	22.6	21	22.2	21.3	19.8	19.9	17.5	17.1	17.5	16.5	20
RU	RUS	Russian Federation	Russian_Federation	28	C5	High	12.875	70.605	16.1	15.9	16	15.9	15.4	15.4	14.1	13.5	13.2	12.8	12.6	12	11.6	11.2	11.3	11	10.7	10	9.7	9.1	96.7	94.1	93.1	92.4	89.8	89.3	80	74.1	72.5	68	67.5	63.5	60.9	59.3	60	56.4	54.4	49.3	47.2	43.6	0
RW	RWA	Rwanda	Rwanda	6	C8	Medium	4.81	11.46	9	8.1	7.4	6.6	5.8	5.5	5.4	5.1	4.8	4.4	4.1	3.9	3.7	3.4	3.4	3.3	3.2	3.1	3	3	22.9	20.2	17.9	15.6	13.7	12.3	11.6	11	10.3	9.6	9.1	8.7	8.5	8.3	8.4	8.3	8.2	8.2	8.2	8.2	12
WS	WSM	Samoa	Samoa	10	C7	Medium	6.565	18.595	6.5	6.6	6.4	6.4	6.2	6.3	6.4	6.5	6.6	6	6.8	6.8	6.8	6.6	6.8	6.7	6.8	6.6	6.8	6.7	20.3	20.2	19.9	19.6	18.9	19.1	19.2	18.9	18.7	15.7	18.4	18.3	18.3	17.3	18.3	18.2	18.4	18.1	18.1	18	0
ST	STP	Sao Tome and Principe	Sao_Tome_and_Principe	0	C9	Low	0.85	2.105	0.9	1	1	0.7	0.8	0.8	0.9	1	0.9	0.9	0.8	0.8	0.9	0.8	0.8	0.8	0.8	0.8	0.8	0.8	2	2.1	2.2	1.9	2.1	1.9	2.1	2.2	2.2	2.1	2.1	2	2.1	2.1	2.2	2.1	2.1	2.2	2.2	2.2	40
SA	SAU	Saudi Arabia	Saudi_Arabia	31	C10	Low	1.71	7.58	1.1	1.1	1.1	1.1	1.1	1.1	1.2	1.4	1.5	1.6	1.9	2.2	2.4	2.4	2.4	2.3	2.2	2.1	2	2	5	5.1	5.2	5.5	5.4	5.7	6.1	6.5	7	7.6	8.3	9.1	9.5	9.6	9.8	9.4	9.5	9.3	9.1	8.9	21
SN	SEN	Senegal	Senegal	1	C10	Low	3.51	10.2	4	3.9	3.8	3.9	3.8	3.8	3.7	3.5	3.4	3.4	3.4	3.4	3.5	3.5	3.4	3.3	3.2	3.2	3.1	3	11.8	11.5	11.3	11	10.9	10.8	10.6	10.2	10.3	10.2	9.9	9.7	9.7	9.6	9.7	9.6	9.5	9.3	9.2	9.2	20
RS	SRB	Serbia	Serbia	35	C6	High	9.405	25.79	13.5	11.9	11.8	11.3	11.2	11.8	11.1	10	10.4	10.3	8.6	9.7	9.1	8.8	8.4	8.5	8.4	0.8	6.2	6.3	33	32	33.4	31.5	31.8	28.8	28.2	27.8	26	29	26.1	26.7	27.7	27.4	26	24.6	22.2	0.4	16.6	16.6	2
SC	SYC	Seychelles	Seychelles	1	C8	Medium	1.605	14.615	1.7	1.7	1.6	1.7	1.8	1.8	1.8	1.7	1.7	1.6	1.6	1.5	1.6	1.5	1.5	1.5	1.5	1.5	1.4	1.4	16.7	16.8	15.6	16.3	16.9	15	14.4	13.3	13.7	13.1	13.6	13.8	13.5	13.4	13.9	14.2	14.2	14.8	14.7	14.4	20
SL	SLE	Sierra Leone	Sierra_Leone	1	C10	Low	4.435	8.175	3.7	3.9	4.1	4.2	4.1	4.1	4.4	4.4	4.5	4.6	4.8	4.7	4.8	4.6	4.4	4.2	4.5	4.7	4.9	5.1	7.7	7.9	8	8.1	8.1	8	8.6	8.5	8.6	8.6	8.7	8.3	8.5	8.1	8	7.6	7.8	7.9	8.2	8.3	19
SG	SGP	Singapore	Singapore	83	C8	Medium	7.345	13.77	8.5	8.6	9.8	9	8.5	7.4	8.8	8.1	6.8	6.4	6.7	6.7	8.3	6.1	5.7	5.8	6.4	6.2	6	7.1	16.1	13.8	14.9	15	14.9	15	14.6	13.1	13.7	14.4	12.8	12.2	14	14.1	14.3	11.9	11.5	11.5	12.6	15	0
SK	SVK	Slovak Republic	Slovak_Republic	5	C6	High	3.755	23.32	5.1	4.5	4	4.1	4.7	3.9	3.9	4	3.6	2.7	3.9	3.5	3.3	3.2	3.7	3.4	3.4	3.4	3.4	3.4	23.9	23.8	25.9	26.7	23.6	24.1	25.8	24.7	22.3	24.1	23.9	22.9	22.4	21.9	22.6	21.9	21.7	21.6	21.4	21.2	19
SI	SVN	Slovenia	Slovenia	70	C2	High	10.17	37.78	16.7	13	11.6	12.8	15.8	11.9	11.9	10.5	8.8	9.8	7.6	8.9	7.7	8.6	6.5	8.9	7.6	8.6	7.9	8.3	47.9	49.5	47.5	47.3	42.2	42.4	44.6	35.7	32.7	35.5	34	34.5	36.4	36.1	32.8	33.3	30.6	33.4	27.8	31.4	0
SB	SLB	Solomon Islands	Solomon Islands	3	C6	High	1.815	27.56	1.5	1.5	1.6	1.7	1.4	1.6	1.6	1.9	2	2	2	2	2	2	2	1.9	1.9	1.9	1.9	1.9	26.5	26	26.4	27	25.6	25.9	26.1	28	29.1	29.1	29	28.9	28.7	28.4	28.2	28	27.8	27.8	27.7	27	20
SO	SOM	Somalia	Somalia	7	C8	Medium	3.985	12.84	4.2	4	4	4.1	4.2	4.2	4.1	4	4.1	4	3.9	3.9	3.9	3.9	3.9	3.9	3.9	3.9	3.8	3.8	13.9	13.7	13.8	13.7	13.9	13.7	13.3	12.9	13	13.1	12.5	12.3	12.3	12.2	12.2	12.1	12	12.1	12.1	12	20
ZA	ZAF	South Africa	South_Africa	232	C2	High	10.87	37.985	9.7	10.2	11.3	12.1	11.9	11.5	10.9	11.5	12.9	13	12.3	11	10.1	9.7	9.8	9.9	10.1	10	9.7	9.8	35.5	36.2	37.6	38.5	37.7	37.5	36.6	38	40.9	40.9	37.3	34.1	36	38.1	38.7	39.5	39.2	40.8	39	37.6	0
SS	SSD	South Sudan	Sudan	0	C10	Low	2.025	5.55	2.2	2.1	2	2.1	2.1	2.1	2.1	2.1	2	2	2	1.9	2	1.9	1.9	2	2	2	2	2	6.3	5.9	5.7	5.8	5.8	5.7	5.7	5.7	5.5	5.4	5.3	5.3	5.4	5.3	5	5.2	5.4	5.3	5.6	5.7	21
ES	ESP	Spain	Spain	298	C8	Medium	3.91	12.06	4.2	3.9	4.1	4.1	4.2	4	3.5	3.7	3.6	3.5	3.1	3.4	3.6	4.2	4.3	4.1	4.1	4.3	4.1	4.2	13.2	12.4	12.8	13	12.9	12.2	11.6	11.2	12	11.8	10.9	10.8	11.9	12.8	12.9	11.8	11.8	12.2	11.6	11.4	20
LK	LKA	Sri Lanka	Sri_Lanka	190	C6	High	8.835	29.27	14.4	10.2	9.9	10.2	9.8	18.8	8	8.7	8	8.7	11.4	7.4	7.1	6.7	5.2	6.7	6.6	6.4	6.3	6.2	39.1	33.5	32.3	31.7	34.2	38.7	28.9	31.7	27.3	37.5	33	29.1	26.7	24.4	21.6	24.2	23.6	23	22.6	22.3	0
LC	LCA	St. Lucia	St_ Lucia	1	C8	Medium	1.69	13.855	1.9	1.8	1.6	1.6	1.6	1.6	1.6	1.6	1.7	1.6	1.7	1.6	1.8	1.8	1.8	1.8	1.6	1.7	1.7	1.7	12.7	13	12.1	13	12.4	12.9	13.7	12.8	14.5	13	14.4	13	15.8	15	16.3	15.8	13.4	14.4	14.6	14.3	20
VC	VCT	St. Vincent and the Grenadines	St_Vincent_Grenadines	1	C10	Low	1.09	7.32	0.5	1.1	1.3	1.1	1.2	2.2	1.3	1.1	0.5	0.6	0.6	2.1	4	1	0.5	0.8	0.7	0	0.6	0.6	10.9	9.3	11.7	10.4	9	17.5	10.9	15.6	7.8	4.5	5.3	8.9	6.8	6.6	2.3	5.6	0.6	0	1.4	1.3	24
SD	SDN	Sudan	Sudan	5	C10	Low	2.965	5.14	3.4	3.2	3.1	3	3	3.2	3.1	3	2.9	2.9	2.9	3	2.9	2.9	2.8	2.8	2.8	2.8	2.8	2.8	5.3	5.2	5.3	5.2	5.2	5.3	5.2	5.2	5.2	5.2	5.2	5.3	5.1	5.2	5.1	5	4.9	4.9	4.9	4.9	25
SR	SUR	Suriname	Suriname	4	C2	High	11.31	37.44	10.5	11.3	11	10.7	10.7	10.9	11	11.3	11.5	11.6	11.7	11.2	11.3	11.5	11.5	11.6	11.6	11.6	11.9	11.8	32.3	36.8	37.6	37.5	36.3	37.2	38	37.5	37.2	37.1	39.1	37.2	39	38.5	37.7	37.8	37.1	37.2	38.9	38.8	0
SE	SWE	Sweden	Sweden	558	C7	Medium	9.485	20.705	9.7	10.1	9	9.2	8.7	10.4	9.8	9	9	9.5	8.7	8.9	9.4	10.3	10	9.7	9.6	9.6	9.6	9.5	20.5	22	22.2	19.7	20.9	21.1	20.2	20.1	21.2	22.1	20.8	19.6	20.6	21.5	19.6	21.8	19.6	20.5	20.2	19.9	0
CH	CHE	Switzerland	Switzerland	284	C6	High	10.91	22.91	12.4	12.2	14.1	13.2	12.6	12.6	13.4	13.5	13.4	9.3	9.2	9.2	9.3	9.3	9.7	9.5	8.4	8.9	9	9	28.4	27.3	28	24.4	24.6	25.7	24.5	25.8	24.3	22.9	19.9	20.2	20.3	21	19.8	20.5	19.8	20.5	20.1	20.2	0
SY	SYR	Syrian Arab Republic	Syria	18	C9	Low	0.61	2.48	0.7	0.6	0.6	0.5	0.6	0.5	0.5	0.5	0.5	0.5	0.6	0.6	0.6	0.7	0.7	0.7	0.7	0.7	0.7	0.7	2.2	2.2	2.2	2.1	2.1	2.1	2.2	2.2	2.3	2.3	2.4	2.4	2.5	2.8	2.9	2.8	2.6	2.9	3.2	3.2	40
TJ	TJK	Tajikistan	Tajikistan	2	C10	Low	2.525	5.23	2.3	2.3	2.2	2.1	2.2	2.2	2.2	2.3	2.3	2.4	2.5	2.6	2.7	2.7	2.8	2.9	3.1	3	2.9	2.8	5.3	4.9	4.8	4.7	4.7	5	5.1	5.2	5.3	5.3	5.3	5.4	5.4	5.3	5.3	5.4	5.5	5.4	5.6	5.7	25
TZ	TZA	Tanzania	Tanzania	14	C10	Low	2.97	7.775	5.1	4.6	4	3.7	3.4	3.1	3	3.2	3.6	3.3	2.9	2.9	2.4	2.2	2	2	2.1	2	1.9	2	12.7	11.3	9.9	9.1	8.3	7.8	7.7	7.7	8.1	7.7	7.2	6.7	6.2	6.6	6.3	6.4	6.4	6.4	6.4	6.6	19
TH	THA	Thailand	Thailand	52	C8	Medium	4.065	14.045	7.4	6.3	6.1	5.5	4.8	4.2	4.1	4	3.8	3.7	3.6	3.4	3.3	3.1	3.1	3	3	3	3	2.9	16.7	15.7	16.1	16.1	16.4	14.1	13.8	13	12.5	12.4	12.7	12.7	12.6	12	12.7	13.3	14.2	14.1	14.8	15	16
TL	TLS	Timor-Leste	Timor-Leste	0	C9	Low	2.06	4.435	2.5	2.7	2.4	2.4	2	2.1	1.8	1.7	1.6	2.1	1.9	2	2	2	2	2	2	2	2	2	4.6	4.5	4.3	4.4	4	4	3.7	3.5	3.2	4.2	4	4.4	4.6	4.7	4.8	5	5.1	5.2	5.2	5.3	36
TG	TGO	Togo	Togo	3	C7	Medium	5.025	15.39	5.3	5.4	5.5	5.6	5.6	5.6	5.7	5.6	5.4	5.2	5.1	5.1	5	4.9	4.8	4.6	4.3	4	3.9	3.9	14.9	15.2	15.5	15.9	16	16	16.4	16.3	16.3	16	15.7	15.7	15.8	15.8	15.5	14.9	14.3	14.1	13.7	13.8	8
TO	TON	Tonga	Tonga	2	C10	Low	2.905	5.555	3.1	3.1	2.9	2.9	2.8	2.8	2.7	2.8	2.8	2.8	3	3	3	3	3.1	3.1	2.9	2.9	2.8	2.6	5.3	5.3	5.3	5.6	5.5	5.3	5.2	5.3	5.1	5.8	6.1	5.9	6	6.1	6.2	6.1	5.4	5.4	5.2	5	21
TT	TTO	Trinidad and Tobago	Trinidad_and_Tobago	8	C7	Medium	4.73	18.79	6.7	6.8	5.7	5.3	4.8	4.9	4.6	3.9	4.9	4.3	4.8	4.1	4.9	4.6	4.4	4.3	4.2	4.1	3.7	3.6	26	26	25	21.6	21.5	20.6	18.2	18.6	22.7	18.2	18.1	15.9	14.2	17.3	16.8	16.2	15.6	15.1	14.3	13.9	16
TN	TUN	Tunisia	Tunisia	0	C9	Low	2.255	4.68	2.6	2.6	2.6	2.6	2.6	2.5	2.5	2.4	2.3	2.3	2.2	2.1	2.1	2.1	2	2	1.9	1.9	1.9	1.9	4.8	4.9	4.9	4.9	4.9	4.9	4.9	4.8	4.8	4.8	4.7	4.7	4.6	4.5	4.4	4.3	4.3	4.3	4.5	4.7	40
TR	TUR	Turkiye	Turkey	324	C9	Low	1.39	3.925	1.8	1.7	1.6	1.6	1.6	1.5	1.5	1.4	1.3	1.3	1.3	1.2	1.2	1.2	1.3	1.3	1.3	1.3	1.2	1.2	6.2	5.6	4.8	4.7	4.5	4.2	3.9	3.7	3.5	3.5	3.6	3.3	3.3	3.3	3.4	3.3	3.3	3.4	3.4	3.6	38
TM	TKM	Turkmenistan	Turkmenistan	0	C8	Medium	4.16	16.01	4.2	4.6	5.2	4.9	5.4	5.5	6	5.2	4.8	4.4	4	3.9	3.6	3.8	3.3	3.2	3	2.8	2.7	2.7	21.1	22.7	23.3	24.1	23.5	25	24.5	21.3	18.1	14.6	13.2	11.4	10.7	10.6	10.5	9.5	9.5	9	8.8	8.8	15
UG	UGA	Uganda	Uganda	70	C8	Medium	2.87	11.305	4.5	4.3	4.1	4	4	4.3	4.3	3.4	2.9	2.8	2.6	2.5	2	1.7	1.6	1.7	1.8	1.6	1.6	1.7	16	15.5	14.9	14.9	15	15.2	14.6	12.8	11.4	10.9	10.2	10.2	9.5	8.9	8.1	7.8	7.8	7.4	7.4	7.6	20
UA	UKR	Ukraine	Ukraine	24	C5	High	8.27	50.645	11.4	10.6	10.3	10	9.6	9.5	8.9	8.9	8.8	8	7.7	7.2	7.3	7.2	7.4	6.7	6.6	6.3	6.5	6.5	70.9	66.7	65.7	62.6	61.8	61.9	56.1	57.7	56.5	47.6	44	41.5	41.6	40.6	44.1	38.9	38.5	37.2	39.8	39.2	0
AE	ARE	United Arab Emirates	United_Arab_Emirates	7	C10	Low	3.285	9.31	3.9	3.9	3.7	3.5	3.5	3.4	3.5	3.3	3.2	3.2	3.3	3.2	3.2	3.2	3.1	3	2.9	2.8	2.9	3	10.8	10.8	10.1	9.3	9.6	9.8	10.3	10.2	10.3	10.3	10.1	9.9	9.6	9.1	8.6	7.9	7.3	6.8	7.4	8	20
GB	GBR	United Kingdom	United_Kingdom	253	C8	Medium	3.975	12.57	4.3	3.9	4.1	4.1	4.3	4.1	3.8	3.6	3.8	3.7	3.7	3.9	3.7	3.8	4	4.4	4.1	4.1	4.1	4	13	12.9	12.6	11.9	12.2	11.8	12	11.7	12.6	12.5	12.1	12.8	13	14	13.4	13.4	13	12.5	12.2	11.8	20
US	USA	United States	United_States	3563	C7	Medium	5.91	20.715	4.5	4.7	5	5	5.4	5.2	5.4	5.5	5.6	5.7	5.8	6	6.1	6.2	6.5	6.8	7	7.1	7.2	7.5	17.7	18.3	18.8	18.6	18.6	18.7	19.1	19.5	20	20	20.5	20.9	21.1	21	21.6	22.2	23.5	24.9	24.3	25	4
UY	URY	Uruguay	Uruguay	10	C6	High	7.455	27.835	5.6	6.3	8.4	7.1	6.4	6.7	7.8	8.1	6.6	5.9	7.2	7.4	7.1	7.2	7.9	7.7	9.6	8.6	8.6	8.9	27.1	23.2	32	24.7	24.9	23.4	23.7	27.5	24.2	24.7	25.4	26.9	29.4	25.1	27.6	30.4	33.5	33.8	34.7	34.5	0
UZ	UZB	Uzbekistan	Uzbekistan	2	C8	Medium	4.81	12.99	4.3	4.5	4.5	4.4	4.2	4.3	4.4	4.4	4.5	4.4	4.5	5	5.4	5.4	5.4	5.7	5.7	5.3	5.1	4.8	16	15.7	15	13.8	13.1	13.9	13.2	12.9	12.5	11.6	11.7	12	12.5	12.4	12.6	12.7	12.6	12.3	12	11.3	13
VU	VUT	Vanuatu	Vanuatu	4	C6	High	7.93	29.18	8.3	8.1	8.3	8.2	7.8	7.5	8.2	8	7.9	8.5	8.3	7.9	8.1	8	7.6	7.7	7.5	7.5	7.6	7.6	29.4	29.1	29.5	29.3	28.9	28.5	29.7	29.7	29.6	30.7	30.3	29.7	29.7	29.4	28.5	28.3	28.3	28.5	28.4	28.1	0
VE	VEN	Venezuela RB	Venezuela	12	C10	Low	1.11	5.925	1.5	1.7	1.8	1.7	1.5	1.4	1.2	1.2	1.1	1.1	1	0.9	0.9	0.8	0.7	0.8	0.8	0.7	0.7	0.7	9.4	9.8	9	8.1	7.5	7.3	6.7	6.2	5.8	5.3	5.8	6.3	5.5	4.1	3.6	3.8	3.6	3.6	3.6	3.5	27
VN	VNM	Viet Nam	Vietnam	145	C10	Low	4.44	9.465	4.7	4.6	4.5	4.4	4.4	4.4	4.3	4.3	4.3	4.2	4.2	4.3	4.3	4.4	4.5	4.5	4.6	4.6	4.6	4.7	7.6	7.7	7.7	7.9	8.2	8.2	8.6	9.1	9.6	9.7	9.8	10.1	10.4	10.5	10.8	10.8	10.8	10.8	10.6	10.4	20
YE	YEM	Yemen Rep.	Yemen	6	C10	Low	4.68	6.93	5	5	4.8	4.8	4.9	4.8	4.7	4.7	4.8	4.8	4.6	4.6	4.6	4.6	4.5	4.3	4.4	4.4	4.7	4.6	7.2	7.1	7	7	7.1	7	6.9	6.9	7.1	7	6.8	6.6	6.8	6.7	6.9	6.7	7	6.8	7	7	20
ZM	ZMB	Zambia	Zambia	0	C7	Medium	5.605	14.895	9.4	8.6	8.1	7.3	7.6	7.3	6.9	5.6	4.8	4.9	5.4	5.3	5	4.8	4.4	3.8	3.6	3.5	3.1	2.7	17.3	16.2	16.3	16	16.8	16.6	16.5	15.2	14.8	14.7	15	15.3	14	13.4	13.8	13.7	13.5	13.6	13.2	12	10
ZW	ZWE	Zimbabwe	Zimbabwe	21	C7	Medium	13.42	20	12.4	11.3	11.4	11.4	12.7	11.9	14.1	16.9	19.4	20.1	17.2	15.2	14.3	14.5	14.3	12.6	11.6	9.6	8.7	8.8	14.1	14.4	15.5	15.1	15.7	16.2	14.7	17.7	20.9	24.5	26.2	26.8	25.6	23	22.4	23.8	22.5	21	19.9	20	0
[truncated: 29 more columns]
