# Supplementary material for: Global Suicide Mortality Rates (2000–2019): Clustering, Themes, and Causes Analyzed through Machine Learning and Bibliographic Data
Source: Int J Environ Res Public Health. 2024 Sep 10;21(9):1202. doi: 10.3390/ijerph21091202 (PMC11431541; doi:10.3390/ijerph21091202)
Supplement: Supplementary file 1 [file ijerph-21-01202-s001.zip › ijerph-3110525-supplementary/SUPPLEMENTARY/Supplementary_Table_S2_Countries_and_regions.xlsx]

## Sheet: Countries and regions
iso2c	iso3c	fips10	Country	country	WOS_records	Cluster	Rate	Females_mean	Males_mean	Continent	Region_un	Region_wb	Subregion	Economy	Latitude	Longitude
AF	AFG	AF	Afghanistan	Afghanistan	303	C10	Low	4.06	4.835	Asia	Asia	South Asia	Southern Asia	7. Least developed region	33.9328	65.181
AL	ALB	AL	Albania	Albania	12	C10	Low	4.155	7.545	Europe	Europe	Europe & Central Asia	Southern Europe	6. Developing region	41.1253	20.0097
DZ	DZA	AG	Algeria	Algeria	11	C9	Low	2.46	4.16	Africa	Africa	Middle East & North Africa	Northern Africa	6. Developing region	28.0672	0.587023
AO	AGO	AO	Angola	Angola	0	C8	Medium	2.925	11.77	Africa	Africa	Sub-Saharan Africa	Middle Africa	7. Least developed region	-11.9645	18.852
AG	ATG	AC	Antigua and Barbuda	Antigua_and_Barbuda	0	C9	Low	0.22	1.14	North America	Americas	Latin America & Caribbean	Caribbean	6. Developing region	17.0682	-61.783
AR	ARG	AR	Argentina	Argentina	30	C8	Medium	3.47	14.59	South America	Americas	Latin America & Caribbean	South America	5. Emerging region: G20	-37.0825	-63.9689
AM	ARM	AM	Armenia	Armenia	2	C10	Low	2.605	7.27	Asia	Asia	Europe & Central Asia	Western Asia	6. Developing region	40.0768	44.8402
AU	AUS	AS	Australia	Australia	1070	C7	Medium	5.78	17.73	Oceania	Oceania	East Asia & Pacific	Australia and New Zealand	2. Developed region: nonG7	-24.915	133.076
AT	AUT	AU	Austria	Austria	158	C6	High	8.04	25.775	Europe	Europe	Europe & Central Asia	Western Europe	2. Developed region: nonG7	47.694	14.7471
AZ	AZE	AJ	Azerbaijan	Azerbaijan	4	C10	Low	1.715	6.715	Asia	Asia	Europe & Central Asia	Western Asia	6. Developing region	40.1478	47.7286
BS	BHS	BF	Bahamas	Bahamas	1	C10	Low	1.175	5.335	North America	Americas	Latin America & Caribbean	Caribbean	6. Developing region	26.6505	-78.3334
BH	BHR	BA	Bahrain	Bahrain	3	C8	Medium	2.97	11.975	Asia	Asia	Middle East & North Africa	Western Asia	6. Developing region	26.0167	50.5431
BD	BGD	BG	Bangladesh	Bangladesh	52	C10	Low	2.405	6.3	Asia	Asia	South Asia	Southern Asia	7. Least developed region	23.6884	89.8548
BB	BRB	BB	Barbados	Barbados	1	C9	Low	0.58	1.73	North America	Americas	Latin America & Caribbean	Caribbean	6. Developing region	13.1959	-59.5638
BY	BLR	BO	Belarus	Belarus	36	C5	High	10.685	60.755	Europe	Europe	Europe & Central Asia	Eastern Europe	6. Developing region	53.692	28.0254
BE	BEL	BE	Belgium	Belgium	264	C2	High	11.85	28.705	Europe	Europe	Europe & Central Asia	Western Europe	2. Developed region: nonG7	50.5023	4.84062
BZ	BLZ	BH	Belize	Belize	0	C8	Medium	1.685	10.65	North America	Americas	Latin America & Caribbean	Central America	6. Developing region	17.2495	-88.7223
BJ	BEN	BN	Benin	Benin	7	C8	Medium	4.26	12.605	Africa	Africa	Sub-Saharan Africa	Western Africa	7. Least developed region	9.30495	2.28363
BT	BTN	BT	Bhutan	Bhutan	3	C10	Low	2.775	6.07	Asia	Asia	South Asia	Southern Asia	7. Least developed region	27.5115	90.3029
BO	BOL	BL	Bolivia	Bolivia	4	C10	Low	4.4	8.12	South America	Americas	Latin America & Caribbean	South America	5. Emerging region: G20	-16.2881	-64.2815
BA	BIH	BK	Bosnia and Herzegovina	Bosnia_and_Herzegovina	6	C7	Medium	4.45	16.65	Europe	Europe	Europe & Central Asia	Southern Europe	6. Developing region	43.9243	17.5443
BW	BWA	BC	Botswana	Botswana	0	C2	High	12.005	40.115	Africa	Africa	Sub-Saharan Africa	Southern Africa	6. Developing region	-22.3453	24.4714
BR	BRA	BR	Brazil	Brazil	300	C10	Low	2.405	8.17	South America	Americas	Latin America & Caribbean	South America	3. Emerging region: BRIC	-14.2453	-49.7257
BN	BRN	BX	Brunei Darussalam	Brunei_Darussalam	1	C9	Low	0.83	3.315	Asia	Asia	East Asia & Pacific	South-Eastern Asia	6. Developing region	4.52153	114.483
BG	BGR	BU	Bulgaria	Bulgaria	13	C7	Medium	6.07	19.605	Europe	Europe	Europe & Central Asia	Eastern Europe	2. Developed region: nonG7	42.7353	25.1868
BF	BFA	UV	Burkina Faso	Burkina_Faso	2	C8	Medium	4.39	11.655	Africa	Africa	Sub-Saharan Africa	Western Africa	7. Least developed region	12.235	-1.2058
BI	BDI	BY	Burundi	Burundi	0	C8	Medium	4.9	11.285	Africa	Africa	Sub-Saharan Africa	Eastern Africa	7. Least developed region	-3.38269	29.916
CV	CPV	CV	Cabo Verde	Cabo_Verde	0	C6	High	4.74	22.705	Africa	Africa	Sub-Saharan Africa	Western Africa	6. Developing region	17.054	-25.1887
KH	KHM	CB	Cambodia	Cambodia	19	C10	Low	3.315	7.23	Asia	Asia	East Asia & Pacific	South-Eastern Asia	7. Least developed region	12.5395	105.11
CM	CMR	CM	Cameroon	Cameroon	9	C7	Medium	5.345	15.525	Africa	Africa	Sub-Saharan Africa	Middle Africa	6. Developing region	7.34544	13.5804
CA	CAN	CA	Canada	Canada	730	C7	Medium	6.165	17.975	North America	Americas	North America	Northern America	1. Developed region: G7	56.8373	-110.436
CF	CAF	CT	Central African Republic	Central_African_Republic	1	C6	High	6.955	23.985	Africa	Africa	Sub-Saharan Africa	Middle Africa	7. Least developed region	6.59964	20.624
TD	TCD	CD	Chad	Chad	2	C8	Medium	3.72	10.99	Africa	Africa	Sub-Saharan Africa	Middle Africa	7. Least developed region	15.4431	18.5405
CL	CHL	CI	Chile	Chile	74	C7	Medium	3.605	17.225	South America	Americas	Latin America & Caribbean	South America	5. Emerging region: G20	-35.7308	-71.4921
CN	CHN	CH	China	China	896	C8	Medium	9.25	11.695	Asia	Asia	East Asia & Pacific	Eastern Asia	3. Emerging region: BRIC	36.9026	98.5938
CO	COL	CO	Colombia	Colombia	54	C10	Low	1.895	6.595	South America	Americas	Latin America & Caribbean	South America	6. Developing region	4.1406	-72.5966
KM	COM	CN	Comoros	Comoros	0	C10	Low	4.045	6.92	Africa	Africa	Sub-Saharan Africa	Eastern Africa	7. Least developed region	-12.2104	44.4132
CG	COG	CF	Congo, Rep.	Congo	10	C8	Medium	5.92	12.17	Africa	Africa	Sub-Saharan Africa	Middle Africa	6. Developing region	-0.654843	16.0675
CR	CRI	CS	Costa Rica	Costa_Rica	6	C8	Medium	2.055	11.42	North America	Americas	Latin America & Caribbean	Central America	5. Emerging region: G20	9.61758	-83.6296
CI	CIV	IV	Cote d'Ivoire	Cote_dIvoire	0	C7	Medium	3.88	18.145	Africa	Africa	Sub-Saharan Africa	Western Africa	6. Developing region	7.5407	-5.69909
HR	HRV	HR	Croatia	Croatia	52	C6	High	8.815	28.165	Europe	Europe	Europe & Central Asia	Southern Europe	2. Developed region: nonG7	44.7467	15.3181
CU	CUB	CU	Cuba	Cuba	23	C7	Medium	6.335	21.705	North America	Americas	Latin America & Caribbean	Caribbean	5. Emerging region: G20	21.5277	-77.951
CY	CYP	CY	Cyprus	Cyprus	9	C10	Low	1.555	6.05	Asia	Asia	Europe & Central Asia	Western Asia	6. Developing region	34.9113	32.9868
CZ	CZE	EZ	Czechia	Czechia	18	C6	High	5.575	24.76	Europe	Europe	Europe & Central Asia	Eastern Europe	2. Developed region: nonG7	49.8004	15.5126
CD	COD	CG	Congo, Dem. Rep.	Congo_Democratic_Republic	1	C8	Medium	3.12	11.225	Africa	Africa	Sub-Saharan Africa	Middle Africa	7. Least developed region	-4.04213	22.4323
DK	DNK	DA	Denmark	Denmark	340	C7	Medium	7.87	18.095	Europe	Europe	Europe & Central Asia	Northern Europe	2. Developed region: nonG7	56.2612	9.24882
DJ	DJI	DJ	Djibouti	Djibouti	0	C8	Medium	5.52	10.79	Africa	Africa	Middle East & North Africa	Eastern Africa	7. Least developed region	11.8155	42.4934
DO	DOM	DR	Dominican Republic	Dominican_Republic	4	C10	Low	1.83	8.135	North America	Americas	Latin America & Caribbean	Caribbean	6. Developing region	18.789	-70.1349
EC	ECU	EC	Ecuador	Ecuador	12	C8	Medium	4.965	13.075	South America	Americas	Latin America & Caribbean	South America	6. Developing region	-1.83318	-78.2942
EG	EGY	EG	Egypt, Arab Rep.	Egypt	24	C9	Low	2.22	4.1	Africa	Africa	Middle East & North Africa	Northern Africa	5. Emerging region: G20	26.7423	29.463
SV	SLV	ES	El Salvador	El_Salvador	8	C8	Medium	2.635	11.11	North America	Americas	Latin America & Caribbean	Central America	6. Developing region	13.8041	-88.9113
GQ	GNQ	EK	Equatorial Guinea	Guinea	0	C8	Medium	5.87	12.6	Africa	Africa	Sub-Saharan Africa	Middle Africa	7. Least developed region	1.62224	10.4794
ER	ERI	ER	Eritrea	Eritrea	1	C7	Medium	5.7	19.44	Africa	Africa	Sub-Saharan Africa	Eastern Africa	7. Least developed region	15.1892	38.0907
EE	EST	EN	Estonia	Estonia	48	C2	High	7.995	36.565	Europe	Europe	Europe & Central Asia	Northern Europe	2. Developed region: nonG7	58.5935	25.4947
ET	ETH	ET	Ethiopia	Ethiopia	52	C8	Medium	4.435	9.73	Africa	Africa	Sub-Saharan Africa	Eastern Africa	7. Least developed region	9.17219	38.9442
FJ	FJI	FJ	Fiji	Fiji	18	C8	Medium	6.335	12.85	Oceania	Oceania	East Asia & Pacific	Melanesia	6. Developing region	-17.803	177.983
FI	FIN	FI	Finland	Finland	380	C6	High	9.285	28.88	Europe	Europe	Europe & Central Asia	Northern Europe	2. Developed region: nonG7	64.941	27.4203
FR	FRA	FR	France	France	415	C6	High	9.945	25.675	Europe	Europe	Europe & Central Asia	Western Europe	1. Developed region: G7	46.7326	2.19266
GA	GAB	GB	Gabon	Gabon	0	C7	Medium	3.68	16.48	Africa	Africa	Sub-Saharan Africa	Middle Africa	6. Developing region	-0.815422	11.7334
GM	GMB	GA	Gambia	Gambia	1	C10	Low	3.455	7.37	Africa	Africa	Sub-Saharan Africa	Western Africa	7. Least developed region	13.4421	-14.3524
GE	GEO	GG	Georgia	Georgia	32	C8	Medium	3	14.145	Asia	Asia	Europe & Central Asia	Western Asia	6. Developing region	42.287	43.6358
DE	DEU	GM	Germany	Germany	462	C7	Medium	6.955	19.9	Europe	Europe	Europe & Central Asia	Western Europe	1. Developed region: G7	51.1135	10.5197
GH	GHA	GH	Ghana	Ghana	53	C8	Medium	1.76	12.105	Africa	Africa	Sub-Saharan Africa	Western Africa	6. Developing region	7.97652	-1.06834
GR	GRC	GR	Greece	Greece	146	C10	Low	1.475	6.715	Europe	Europe	Europe & Central Asia	Southern Europe	2. Developed region: nonG7	39.0711	21.9685
GD	GRD	GJ	Grenada	Grenada	0	C9	Low	0.59	2.925	North America	Americas	Latin America & Caribbean	Caribbean	6. Developing region	12.1272	-61.6772
GT	GTM	GT	Guatemala	Guatemala	4	C8	Medium	3.29	12.915	North America	Americas	Latin America & Caribbean	Central America	6. Developing region	15.7761	-90.2899
GN	GIN	GV	Guinea	Guinea	30	C10	Low	4.575	8.46	Africa	Africa	Sub-Saharan Africa	Western Africa	7. Least developed region	9.93115	-9.67642
GW	GNB	PU	Guinea-Bissau	Guinea-Bissau	1	C8	Medium	4.47	12.17	Africa	Africa	Sub-Saharan Africa	Western Africa	7. Least developed region	11.7938	-14.3512
GY	GUY	GY	Guyana	Guyana	18	C4	High	15.425	53.755	South America	Americas	Latin America & Caribbean	South America	6. Developing region	4.87628	-58.9469
HT	HTI	HA	Haiti	Haiti	4	C8	Medium	8.995	10.645	North America	Americas	Latin America & Caribbean	Caribbean	7. Least developed region	18.9804	-72.2836
HN	HND	HO	Honduras	Honduras	3	C9	Low	0.825	3.9	North America	Americas	Latin America & Caribbean	Central America	6. Developing region	14.516	-87.2233
HU	HUN	HU	Hungary	Hungary	128	C2	High	11.04	38.635	Europe	Europe	Europe & Central Asia	Eastern Europe	2. Developed region: nonG7	47.1592	19.1229
IS	ISL	IC	Iceland	Iceland	32	C7	Medium	6.655	19.36	Europe	Europe	Europe & Central Asia	Northern Europe	2. Developed region: nonG7	64.9725	-18.4673
IN	IND	IN	India	India	570	C7	Medium	12.735	15.91	Asia	Asia	South Asia	Southern Asia	3. Emerging region: BRIC	21.7849	80.2257
ID	IDN	ID	Indonesia	Indonesia	32	C9	Low	1.385	4.14	Asia	Asia	East Asia & Pacific	South-Eastern Asia	4. Emerging region: MIKT	0.0831973	113.339
IR	IRN	IR	Iran, Islamic Rep.	Iran	259	C10	Low	4.37	8.62	Asia	Asia	Middle East & North Africa	Southern Asia	5. Emerging region: G20	32.4252	54.0747
IQ	IRQ	IZ	Iraq	Iraq	379	C10	Low	2.43	5.275	Asia	Asia	Middle East & North Africa	Western Asia	6. Developing region	33.2143	42.4933
IE	IRL	EI	Ireland	Ireland	1258	C7	Medium	4.635	18.51	Europe	Europe	Europe & Central Asia	Northern Europe	2. Developed region: nonG7	53.4161	-7.95881
IL	ISR		Israel	Israel	248	C10	Low	2.525	9.03	Asia	Asia	Middle East & North Africa	Western Asia	2. Developed region: nonG7	31.4553	34.6746
IT	ITA	IT	Italy	Italy	296	C8	Medium	3.495	10.87	Europe	Europe	Europe & Central Asia	Southern Europe	1. Developed region: G7	42.5005	12.687
JM	JAM	JM	Jamaica	Jamaica	21	C9	Low	0.885	3.125	North America	Americas	Latin America & Caribbean	Caribbean	6. Developing region	18.1345	-77.1838
JP	JPN	JA	Japan	Japan	770	C2	High	12.645	31.68	Asia	Asia	East Asia & Pacific	Eastern Asia	1. Developed region: G7	43.4657	143.335
JO	JOR	JO	Jordan	Jordan	11	C9	Low	1.03	2.525	Asia	Asia	Middle East & North Africa	Western Asia	6. Developing region	31.3293	36.2789
KZ	KAZ	KZ	Kazakhstan	Kazakhstan	9	C5	High	10.265	52.625	Asia	Asia	Europe & Central Asia	Central Asia	6. Developing region	48.029	66.3342
KE	KEN	KE	Kenya	Kenya	23	C10	Low	3.225	8.945	Africa	Africa	Sub-Saharan Africa	Eastern Africa	5. Emerging region: G20	0.207844	37.4713
KI	KIR	KR	Kiribati	Kiribati	3	C4	High	9.53	51.305	Oceania	Oceania	East Asia & Pacific	Micronesia	7. Least developed region	1.87138	-157.38
KW	KWT	KU	Kuwait	Kuwait	12	C9	Low	1.05	3.74	Asia	Asia	Middle East & North Africa	Western Asia	6. Developing region	29.2972	47.4152
KG	KGZ	KG	Kyrgyz Republic	Kyrgyzstan	1	C7	Medium	4.3	18.705	Asia	Asia	Europe & Central Asia	Central Asia	6. Developing region	41.2247	75.0714
LA	LAO	LA	Lao PDR	Laos	0	C10	Low	4.305	7.895	Asia	Asia	East Asia & Pacific	South-Eastern Asia	7. Least developed region	18.2055	104.684
LV	LVA	LG	Latvia	Latvia	10	C2	High	8.575	43.325	Europe	Europe	Europe & Central Asia	Northern Europe	2. Developed region: nonG7	56.868	24.3816
LB	LBN	LE	Lebanon	Lebanon	35	C9	Low	1.885	3.665	Asia	Asia	Middle East & North Africa	Western Asia	6. Developing region	33.8692	35.9029
LS	LSO	LT	Lesotho	Lesotho	0	C1	High	25.235	95.585	Africa	Africa	Sub-Saharan Africa	Southern Africa	7. Least developed region	-29.6153	28.1644
LR	LBR	LI	Liberia	Liberia	2	C10	Low	3.87	5.64	Africa	Africa	Sub-Saharan Africa	Western Africa	7. Least developed region	6.46912	-9.69921
LY	LBY	LY	Libya	Libya	6	C10	Low	3.085	7.115	Africa	Africa	Middle East & North Africa	Northern Africa	6. Developing region	26.3341	17.2306
LT	LTU	LH	Lithuania	Lithuania	67	C5	High	12.99	66.97	Europe	Europe	Europe & Central Asia	Northern Europe	2. Developed region: nonG7	55.1691	24.1437
LU	LUX	LU	Luxembourg	Luxembourg	18	C7	Medium	7.47	18.29	Europe	Europe	Europe & Central Asia	Western Europe	2. Developed region: nonG7	49.807	6.06572
MK	MKD	MK	North Macedonia	Macedonia	0	C8	Medium	4.97	13.845	Europe	Europe	Europe & Central Asia	Southern Europe	6. Developing region	41.6057	21.734
MG	MDG	MA	Madagascar	Madagascar	3	C10	Low	3.445	7.91	Africa	Africa	Sub-Saharan Africa	Eastern Africa	7. Least developed region	-18.7304	46.7264
MW	MWI	MI	Malawi	Malawi	12	C8	Medium	3.195	11.67	Africa	Africa	Sub-Saharan Africa	Eastern Africa	7. Least developed region	-13.2754	33.7376
MY	MYS	MY	Malaysia	Malaysia	77	C10	Low	2.155	7.17	Asia	Asia	East Asia & Pacific	South-Eastern Asia	6. Developing region	3.98735	102.09
MV	MDV	MV	Maldives	Maldives	0	C9	Low	1.005	4.64	Seven seas (open ocean)	Asia	South Asia	Southern Asia	6. Developing region	4.19929	73.5296
ML	MLI	ML	Mali	Mali	4	C10	Low	3.47	5.465	Africa	Africa	Sub-Saharan Africa	Western Africa	7. Least developed region	17.9864	-0.775526
MT	MLT	MT	Malta	Malta	3	C8	Medium	2.49	10.25	Europe	Europe	Middle East & North Africa	Southern Europe	2. Developed region: nonG7	35.9046	14.4311
MR	MRT	MR	Mauritania	Mauritania	1	C9	Low	2.395	3.99	Africa	Africa	Sub-Saharan Africa	Western Africa	7. Least developed region	20.9781	-11.4724
MU	MUS	MP	Mauritius	Mauritius	0	C8	Medium	3.955	14.33	Seven seas (open ocean)	Africa	Sub-Saharan Africa	Eastern Africa	6. Developing region	-20.2912	57.58
MX	MEX	MX	Mexico	Mexico	282	C10	Low	1.755	7.705	North America	Americas	Latin America & Caribbean	Central America	4. Emerging region: MIKT	23.6194	-102.248
FM	FSM	FM	Micronesia, Fed. Sts.	Micronesia	6	C2	High	11.4	38.535	Oceania	Oceania	East Asia & Pacific	Micronesia	6. Developing region	6.87965	158.248
MD	MDA	MD	Moldova	Moldova	3	C6	High	5.19	30.675	Europe	Europe	Europe & Central Asia	Eastern Europe	6. Developing region	46.9989	28.8185
MN	MNG	MG	Mongolia	Mongolia	5	C2	High	7.79	36.045	Asia	Asia	East Asia & Pacific	Eastern Asia	6. Developing region	46.858	105.408
ME	MNE	MJ	Montenegro	Montenegro	6	C2	High	10.885	31.17	Europe	Europe	Europe & Central Asia	Southern Europe	6. Developing region	42.7094	19.2846
MA	MAR	MO	Morocco	Morocco	24	C8	Medium	6.295	11.145	Africa	Africa	Middle East & North Africa	Northern Africa	6. Developing region	28.6794	-9.90882
MZ	MOZ	MZ	Mozambique	Mozambique	9	C7	Medium	6	21.69	Africa	Africa	Sub-Saharan Africa	Eastern Africa	7. Least developed region	-18.6326	34.6755
MM	MMR	BM	Myanmar	Myanmar	7	C10	Low	1.67	5.78	Asia	Asia	East Asia & Pacific	South-Eastern Asia	7. Least developed region	19.2523	95.9132
	NAM	WA	Namibia	Namibia	5	C7	Medium	5.69	22.905	Africa	Africa	Sub-Saharan Africa	Southern Africa	6. Developing region	-22.9623	17.2315
NP	NPL	NP	Nepal	Nepal	41	C8	Medium	2.48	14.76	Asia	Asia	South Asia	Southern Asia	7. Least developed region	28.3766	83.1031
NL	NLD	NL	Netherlands	Netherlands	639	C8	Medium	6.775	14.075	Europe	Europe	Europe & Central Asia	Western Europe	2. Developed region: nonG7	52.1079	5.5341
NZ	NZL	NZ	New Zealand	New_Zealand	0	C7	Medium	6.355	18.555	Oceania	Oceania	East Asia & Pacific	Australia and New Zealand	2. Developed region: nonG7	-43.5877	171.243
NI	NIC	NU	Nicaragua	Nicaragua	11	C10	Low	2.54	7.315	North America	Americas	Latin America & Caribbean	Central America	6. Developing region	12.8448	-85.559
NE	NER	NG	Niger	Niger	3	C10	Low	3.4	7.15	Africa	Africa	Sub-Saharan Africa	Western Africa	7. Least developed region	18.0691	9.90298
NG	NGA	NI	Nigeria	Nigeria	52	C10	Low	2.445	6.165	Africa	Africa	Sub-Saharan Africa	Western Africa	5. Emerging region: G20	9.06941	7.91932
KP	PRK	KN	Korea, Dem. People's Rep.	North_Korea	15	C8	Medium	8.275	10.86	Asia	Asia	East Asia & Pacific	Eastern Asia	7. Least developed region	40.3418	126.737
NO	NOR		Norway	Norway	238	C7	Medium	7.62	17.185	Europe	Europe	Europe & Central Asia	Northern Europe	2. Developed region: nonG7	79.8486	22.6903
OM	OMN	MU	Oman	Oman	4	C10	Low	1.37	8.725	Asia	Asia	Middle East & North Africa	Western Asia	6. Developing region	20.8096	56.9593
PK	PAK	PK	Pakistan	Pakistan	111	C8	Medium	4.62	13.065	Asia	Asia	South Asia	Southern Asia	5. Emerging region: G20	30.3838	70.0966
PA	PAN	PM	Panama	Panama	1	C10	Low	1.28	7.495	North America	Americas	Latin America & Caribbean	Central America	6. Developing region	8.42109	-81.4631
PG	PNG	PP	Papua New Guinea	Papua_New_Guinea	6	C9	Low	1.38	3.76	Oceania	Oceania	East Asia & Pacific	Melanesia	6. Developing region	-6.63639	144.358
PY	PRY	PA	Paraguay	Paraguay	2	C10	Low	2.86	6.11	South America	Americas	Latin America & Caribbean	South America	5. Emerging region: G20	-23.438	-58.4732
PE	PER	PE	Peru	Peru	21	C9	Low	1.735	4.135	South America	Americas	Latin America & Caribbean	South America	5. Emerging region: G20	-9.18663	-75.7662
PH	PHL	RP	Philippines	Philippines	28	C9	Low	1.075	3.085	Asia	Asia	East Asia & Pacific	South-Eastern Asia	5. Emerging region: G20	7.7046	125.217
PL	POL	PL	Poland	Poland	90	C6	High	4.545	29.3	Europe	Europe	Europe & Central Asia	Eastern Europe	2. Developed region: nonG7	51.9217	19.1588
PT	PRT	PO	Portugal	Portugal	66	C7	Medium	5.675	18.775	Europe	Europe	Europe & Central Asia	Southern Europe	2. Developed region: nonG7	39.5477	-8.28768
QA	QAT	QA	Qatar	Qatar	4	C10	Low	1.995	9.19	Asia	Asia	Middle East & North Africa	Western Asia	6. Developing region	25.3742	51.1384
RO	ROU	RO	Romania	Romania	66	C7	Medium	3.925	20.485	Europe	Europe	Europe & Central Asia	Eastern Europe	2. Developed region: nonG7	45.9636	24.2451
RU	RUS	RS	Russian Federation	Russian_Federation	28	C5	High	12.875	70.605	Europe	Europe	Europe & Central Asia	Eastern Europe	3. Emerging region: BRIC	59.4643	88.3972
RW	RWA	RW	Rwanda	Rwanda	6	C8	Medium	4.81	11.46	Africa	Africa	Sub-Saharan Africa	Eastern Africa	7. Least developed region	-1.97642	29.9799
SS	SSD		South Sudan	South_Sudan	0	C10	Low	2.025	5.55	Africa	Africa	Sub-Saharan Africa	Eastern Africa	7. Least developed region	7.85784	29.1178
LC	LCA	ST	St. Lucia	St_Lucia	1	C8	Medium	1.69	13.855	North America	Americas	Latin America & Caribbean	Caribbean	6. Developing region	13.9336	-60.9708
WS	WSM	WS	Samoa	Samoa	10	C7	Medium	6.565	18.595	Oceania	Oceania	East Asia & Pacific	Polynesia	7. Least developed region	-13.6364	-172.427
ST	STP	TP	Sao Tome and Principe	Sao_Tome_and_Principe	0	C9	Low	0.85	2.105	Africa	Africa	Sub-Saharan Africa	Middle Africa	7. Least developed region	0.220364	6.60159
SA	SAU	SA	Saudi Arabia	Saudi_Arabia	31	C10	Low	1.71	7.58	Asia	Asia	Middle East & North Africa	Western Asia	2. Developed region: nonG7	24.2275	44.6658
SN	SEN	SG	Senegal	Senegal	1	C10	Low	3.51	10.2	Africa	Africa	Sub-Saharan Africa	Western Africa	7. Least developed region	14.4924	-14.6587
RS	SRB	RI	Serbia	Serbia	35	C6	High	9.405	25.79	Europe	Europe	Europe & Central Asia	Southern Europe	6. Developing region	44.2026	20.9973
SC	SYC	SE	Seychelles	Seychelles	1	C8	Medium	1.605	14.615	Seven seas (open ocean)	Africa	Sub-Saharan Africa	Eastern Africa	6. Developing region	-9.39959	46.4392
SL	SLE	SL	Sierra Leone	Sierra_Leone	1	C10	Low	4.435	8.175	Africa	Africa	Sub-Saharan Africa	Western Africa	7. Least developed region	8.45588	-11.888
SG	SGP	SN	Singapore	Singapore	83	C8	Medium	7.345	13.77	Asia	Asia	East Asia & Pacific	South-Eastern Asia	6. Developing region	1.35432	103.825
SK	SVK	LO	Slovak Republic	Slovakia	5	C6	High	3.755	23.32	Europe	Europe	Europe & Central Asia	Eastern Europe	2. Developed region: nonG7	48.6747	19.6436
SI	SVN	SI	Slovenia	Slovenia	70	C2	High	10.17	37.78	Europe	Europe	Europe & Central Asia	Southern Europe	2. Developed region: nonG7	46.1502	14.6159
SB	SLB	BP	Solomon Islands	Solomon_Islands	3	C6	High	1.815	27.56	Oceania	Oceania	East Asia & Pacific	Melanesia	7. Least developed region	-9.60495	160.154
SO	SOM	SO	Somalia	Somalia	7	C8	Medium	3.985	12.84	Africa	Africa	Sub-Saharan Africa	Eastern Africa	7. Least developed region	5.1028	46.7395
ZA	ZAF	SF	South Africa	South_Africa	232	C2	High	10.87	37.985	Africa	Africa	Sub-Saharan Africa	Southern Africa	5. Emerging region: G20	-28.4746	26.1195
KR	KOR	KS	Korea, Rep.	South_Korea	360	C2	High	16.98	36.445	Asia	Asia	East Asia & Pacific	Eastern Asia	4. Emerging region: MIKT	36.4609	128.017
ES	ESP	SP	Spain	Spain	298	C8	Medium	3.91	12.06	Europe	Europe	Europe & Central Asia	Southern Europe	2. Developed region: nonG7	39.8819	-3.48933
LK	LKA	CE	Sri Lanka	Sri_Lanka	190	C6	High	8.835	29.27	Asia	Asia	South Asia	Southern Asia	6. Developing region	7.87234	80.6663
VC	VCT	VC	St. Vincent and the Grenadines	St_Vincent_Grenadines	1	C10	Low	1.09	7.32	North America	Americas	Latin America & Caribbean	Caribbean	6. Developing region	13.253	-61.2026
SD	SDN	SU	Sudan	Sudan	5	C10	Low	2.965	5.14	Africa	Africa	Sub-Saharan Africa	Northern Africa	6. Developing region	15.4635	29.7732
SR	SUR	NS	Suriname	Suriname	4	C2	High	11.31	37.44	South America	Americas	Latin America & Caribbean	South America	6. Developing region	3.93617	-56.1276
SZ	SWZ	WZ	Eswatini	Swaziland	0	C3	High	19.495	64.5	Africa	Africa	Sub-Saharan Africa	Southern Africa	6. Developing region	-26.5413	31.448
SE	SWE	SW	Sweden	Sweden	558	C7	Medium	9.485	20.705	Europe	Europe	Europe & Central Asia	Northern Europe	2. Developed region: nonG7	62.1827	14.9052
CH	CHE	SZ	Switzerland	Switzerland	284	C6	High	10.91	22.91	Europe	Europe	Europe & Central Asia	Western Europe	2. Developed region: nonG7	46.8119	8.427
SY	SYR	SY	Syrian Arab Republic	Syria	18	C9	Low	0.61	2.48	Asia	Asia	Middle East & North Africa	Western Asia	6. Developing region	34.8587	38.5506
TJ	TJK	TI	Tajikistan	Tajikistan	2	C10	Low	2.525	5.23	Asia	Asia	Europe & Central Asia	Central Asia	6. Developing region	38.8591	70.9305
TZ	TZA	TZ	Tanzania	Tanzania	14	C10	Low	2.97	7.775	Africa	Africa	Sub-Saharan Africa	Eastern Africa	7. Least developed region	-6.39271	34.2394
TH	THA	TH	Thailand	Thailand	52	C8	Medium	4.065	14.045	Asia	Asia	East Asia & Pacific	South-Eastern Asia	5. Emerging region: G20	13.0205	101.697
TL	TLS	TT	Timor-Leste	Timor_Leste	0	C9	Low	2.06	4.435	Asia	Asia	East Asia & Pacific	South-Eastern Asia	7. Least developed region	-8.87347	125.767
TG	TGO	TO	Togo	Togo	3	C7	Medium	5.025	15.39	Africa	Africa	Sub-Saharan Africa	Western Africa	7. Least developed region	8.66582	1.00758
TO	TON	TN	Tonga	Tonga	2	C10	Low	2.905	5.555	Oceania	Oceania	East Asia & Pacific	Polynesia	6. Developing region	-21.1634	-175.283
TT	TTO	TD	Trinidad and Tobago	Trinidad_and_Tobago	8	C7	Medium	4.73	18.79	North America	Americas	Latin America & Caribbean	Caribbean	6. Developing region	10.47	-61.2584
TN	TUN	TS	Tunisia	Tunisia	0	C9	Low	2.255	4.68	Africa	Africa	Middle East & North Africa	Northern Africa	6. Developing region	33.7716	8.881
TR	TUR	TU	Turkiye	Turkey	324	C9	Low	1.39	3.925	Asia	Asia	Europe & Central Asia	Western Asia	4. Emerging region: MIKT	38.9574	35.4809
TM	TKM	TX	Turkmenistan	Turkmenistan	0	C8	Medium	4.16	16.01	Asia	Asia	Europe & Central Asia	Central Asia	6. Developing region	38.9602	59.0241
UG	UGA	UG	Uganda	Uganda	70	C8	Medium	2.87	11.305	Africa	Africa	Sub-Saharan Africa	Eastern Africa	7. Least developed region	1.33054	32.6722
UA	UKR	UP	Ukraine	Ukraine	24	C5	High	8.27	50.645	Europe	Europe	Europe & Central Asia	Eastern Europe	6. Developing region	48.792	31.0623
AE	ARE	AE	United Arab Emirates	United_Arab_Emirates	7	C10	Low	3.285	9.31	Asia	Asia	Middle East & North Africa	Western Asia	6. Developing region	24.3526	55.1361
GB	GBR	UK	United Kingdom	United_Kingdom	253	C8	Medium	3.975	12.57	Europe	Europe	Europe & Central Asia	Northern Europe	1. Developed region: G7	54.3103	-1.90973
US	USA	US	United States	United_States	3563	C7	Medium	5.91	20.715	North America	Americas	North America	Northern America	1. Developed region: G7	37.2472	-99.6968
UY	URY	UY	Uruguay	Uruguay	10	C6	High	7.455	27.835	South America	Americas	Latin America & Caribbean	South America	5. Emerging region: G20	-32.5362	-55.8114
UZ	UZB	UZ	Uzbekistan	Uzbekistan	2	C8	Medium	4.81	12.99	Asia	Asia	Europe & Central Asia	Central Asia	6. Developing region	41.3702	63.3913
VU	VUT	NH	Vanuatu	Vanuatu	4	C6	High	7.93	29.18	Oceania	Oceania	East Asia & Pacific	Melanesia	7. Least developed region	-17.6702	168.353
VE	VEN	VE	Venezuela, RB	Venezuela	12	C10	Low	1.11	5.925	South America	Americas	Latin America & Caribbean	South America	5. Emerging region: G20	6.39181	-65.4057
VN	VNM	VM	Viet Nam	Vietnam	145	C10	Low	4.44	9.465	Asia	Asia	East Asia & Pacific	South-Eastern Asia	5. Emerging region: G20	15.9694	107.853
YE	YEM	YM	Yemen, Rep.	Yemen	6	C10	Low	4.68	6.93	Asia	Asia	Middle East & North Africa	Western Asia	7. Least developed region	15.7848	47.485
ZM	ZMB	ZA	Zambia	Zambia	0	C7	Medium	5.605	14.895	Africa	Africa	Sub-Saharan Africa	Eastern Africa	7. Least developed region	-13.1255	25.4152
ZW	ZWE	ZI	Zimbabwe	Zimbabwe	21	C7	Medium	13.42	20	Africa	Africa	Sub-Saharan Africa	Eastern Africa	5. Emerging region: G20	-19.0093	29.3309
