# Supplementary material for: Global Suicide Mortality Rates (2000–2019): Clustering, Themes, and Causes Analyzed through Machine Learning and Bibliographic Data
Source: Int J Environ Res Public Health. 2024 Sep 10;21(9):1202. doi: 10.3390/ijerph21091202 (PMC11431541; doi:10.3390/ijerph21091202)
Supplement: Supplementary file 1 [file ijerph-21-01202-s001.zip › ijerph-3110525-supplementary/SUPPLEMENTARY/Supplementary_Table_S4_Top_keywords_with_geoinfo.xlsx]

## Sheet: TOP_KEYWORDS_WITH_GEOINFO
iso2c	iso3c	fips10	Country	country	WOS_records	Cluster	Rate	Females_mean	Males_mean	Country_specific_keywords	Country_shared_keywords		Continent	Region_un	Region_wb	Subregion	Economy	Latitude	Longitude
AF	AFG	AF	Afghanistan	Afghanistan	303	C10	Low	4.06	4.835	survey_sampling, sample_weights, epidemiologic_research_design, design_effects, sample_bias, survey_design_efficiency, comorbid_chronic_pain, iv_mental_disorders, u.s._army, behavioral_activation	posttraumatic_stress_disorder, afghanistan, iraq, veterans, ptsd, military, deployment, resilience, combat, traumatic_brain_injury, mental_health_problems, military_personnel, war, soldiers, comorbidity, trauma, us_veterans, service, personnel, terrorism		Asia	Asia	South Asia	Southern Asia	7. Least developed region	33.9328	65.181
AL	ALB	AL	Albania	Albania	12	C10	Low	4.155	7.545	algeria, agency_theory, kabylie, sociologie, firms, aqmi, institutional_analysis, maghreb, authoritarian institutions, strategic_logic	russia, neglect, perestroika, pesticides, eastern_europe, alcohol_consumption, former_ussr, germany, world, men, metaanalysis, india, reliability, maltreatment, forensic, child_maltreatment, physical_abuse, refugees, pathways, euthanasia		Europe	Europe	Europe & Central Asia	Southern Europe	6. Developing region	41.1253	20.0097
DZ	DZA	AG	Algeria	Algeria	11	C9	Low	2.46	4.16		terrorism, war, slimanebenaissa, tahar_djaout, fundamentalism, conversion, deadly_traffic_injuries, maternal_and_child_health, gap_analysis, health_development_targets, sustainable_development_goals, north_africa, transnational_terrorism, jihad, non_communicable_diseases, social_exclusion, political_violence, al_qaeda, democracy, plo		Africa	Africa	Middle East & North Africa	Northern Africa	6. Developing region	28.0672	0.587023
AO	AGO	AO	Angola	Angola	0	C8	Medium	2.925	11.77				Africa	Africa	Sub-Saharan Africa	Middle Africa	7. Least developed region	-11.9645	18.852
AG	ATG	AC	Antigua and Barbuda	Antigua_and_Barbuda	0	C9	Low	0.22	1.14				North America	Americas	Latin America & Caribbean	Caribbean	6. Developing region	17.0682	-61.783
AR	ARG	AR	Argentina	Argentina	30	C8	Medium	3.47	14.59	maria_ines_krimer, novela_negra, boron, thyroid_stimulating_hormone, iodine, dead, peirce, nmosd, genero_negro, mental_health_policies	argentina, deaths, bipolar_disorder, south_america, mexico, antiretroviral_therapy, blood, anthropology, young_adults, sex, infection, hiv, psychopathology, suicides, brazil, victimization, lithium, adherence, life_expectancy, firearms		South America	Americas	Latin America & Caribbean	South America	5. Emerging region: G20	-37.0825	-63.9689
AM	ARM	AM	Armenia	Armenia	2	C10	Low	2.605	7.27	personality_peculiarities, character_accentuations, penitentiary_institutions	temps_a, affective_temperaments, affective_temperament, convicts		Asia	Asia	Europe & Central Asia	Western Asia	6. Developing region	40.0768	44.8402
AU	AUS	AS	Australia	Australia	1070	C7	Medium	5.78	17.73	western_australia, aboriginal_and_torres_strait_islander, workforce, remoteness, psychiatric_injury, veterinarians, 2007_national_survey, frailty, rural_australia	australia, euthanasia, self_harm, deaths, help_seeking, england, new_south_wales, suicide_prevention, unemployment, anxiety, intervention, wales, community, mental_disorders, follow_up, young_people, stress, suicide_attempts, age, indigenous		Oceania	Oceania	East Asia & Pacific	Australia and New Zealand	2. Developed region: nonG7	-24.915	133.076
AT	AUT	AU	Austria	Austria	158	C6	High	8.04	25.775	regional_differences, traumatic_brain_injury_deaths, social_interaction_anxiety, rugged_individualism, modes_of_reception, film_effects, decomposition_and_mummification_of_corpses, medicals_lays, attitudes_towards_euthanasia, index_of_inequality	austria, suicide_prevention, custody, europe, prison_suicide, national_intelligence, patterns, netherlands, genetics, sex, age, unemployment, hypothesis, media, inheritance, euthanasia, self_harm, inmates, stress, availability		Europe	Europe	Europe & Central Asia	Western Europe	2. Developed region: nonG7	47.694	14.7471
AZ	AZE	AJ	Azerbaijan	Azerbaijan	4	C10	Low	1.715	6.715	electronic_device, student's_mental_health, teacher_form, parent_form	self_immolation, young_adults, burns, years, factor_analysis, muslim_world, suicidal_motives, childhood_household_dysfunction, cancer_mortality, premature_mortality, maternal_mortality, suicide_attempt, cohort, life_expectancy, nonsuicidal_self_injury, individuals, smoking, suicide_ideation, college_students, metaanalysis		Asia	Asia	Europe & Central Asia	Western Asia	6. Developing region	40.1478	47.7286
BS	BHS	BF	Bahamas	Bahamas	1	C10	Low	1.175	5.335		behaviors, metaanalysis, depressive_symptoms, associations, jamaica, connectedness, parental_involvement, caribbean		North America	Americas	Latin America & Caribbean	Caribbean	6. Developing region	26.6505	-78.3334
BH	BHR	BA	Bahrain	Bahrain	3	C8	Medium	2.97	11.975	bahrain, irrational_use, prescribing_pattern	co_proxamol, age, deaths, psychotropics, psychiatric_hospital, propoxyphene, fatal_poisonings, abnormalities, risks, deficit_hyperactivity_disorder, adulthood, methadone, adhd, developing_world, ethnicity, substance_abuse, sex, antidepressants, community, amitriptyline		Asia	Asia	Middle East & North Africa	Western Asia	6. Developing region	26.0167	50.5431
BD	BGD	BG	Bangladesh	Bangladesh	52	C10	Low	2.405	6.3	tetanus, micro_credit, women_with_disabilities, female_garment_workers, factory_workers, interstitial_cystitis, questionnaire phq_9, psychosocial_wellbeing, call_descriptions, schadenfreude	bangladesh, anxiety, intimate_partner_violence, india, demography, deaths, stress, asia, injury, rural_bangladesh, assault, pregnancy, verbal_autopsy, domestic_violence, maternal_mortality, marital_status, ethiopia, dysthymia, accidents, transport		Asia	Asia	South Asia	Southern Asia	7. Least developed region	23.6884	89.8548
BB	BRB	BB	Barbados	Barbados	1	C9	Low	0.58	1.73		london, mental_health_disorders, trinidad, english_speaking_caribbean, hospital_admission_rates		North America	Americas	Latin America & Caribbean	Caribbean	6. Developing region	13.1959	-59.5638
BY	BLR	BO	Belarus	Belarus	36	C5	High	10.685	60.755	1970_2005, fatal_alcohol_poisoning, regional_mortality, alcohol_psychoses_rate, ussr, alcohol_psychosis, distributed_lag_analysis, key_evidence	russia, belarus, consumption, time_series_analysis, arima_time_series_analysis, alcohol_consumption, all_cause_mortality, iq, quality, crisis, national_intelligence, vital_statistics, drinking, accidents, time_series, classification, eastern_europe, former_ussr, inequalities, age		Europe	Europe	Europe & Central Asia	Eastern Europe	6. Developing region	53.692	28.0254
BE	BEL	BE	Belgium	Belgium	264	C2	High	11.85	28.705	epa, hospitals_deal, non_voluntary_euthanasia, health_care_institutions, vact, continuous_palliative_sedation, nonmalignant_disease, cognitive_validity, voluntary_assisted_dying, ethics_of_care	euthanasia, belgium, physician_assisted_suicide, netherlands, palliative_care, end, assisted_suicide, of_life_decisions, flanders, medical_practice, law, ethics, of_life_practices, nurses, 6_european_countries, life, decisions, decision_making, end_of_life_care, physicians		Europe	Europe	Europe & Central Asia	Western Europe	2. Developed region: nonG7	50.5023	4.84062
BZ	BLZ	BH	Belize	Belize	0	C8	Medium	1.685	10.65				North America	Americas	Latin America & Caribbean	Central America	6. Developing region	17.2495	-88.7223
BJ	BEN	BN	Benin	Benin	7	C8	Medium	4.26	12.605	going_adolescents, philippine	nigeria, self_harm, accidental_death, yoruba, benin_city, medicolegal_death, neuropsychiatric_observations, coroners_autopsies, sudden_unexpected_natural_death_suicide, road_traffic_accident, neuroscience, funding, neurology, medical_examiner, firearm_deaths, accidental, research, disease, gunshot, epilepsy		Africa	Africa	Sub-Saharan Africa	Western Africa	7. Least developed region	9.30495	2.28363
BT	BTN	BT	Bhutan	Bhutan	3	C10	Low	2.775	6.07	parental_engagement	adolescent, behaviors, childhood, income, suicidal_behaviour, loneliness, sexual_violence, adjustment, gshs		Asia	Asia	South Asia	Southern Asia	7. Least developed region	27.5115	90.3029
BO	BOL	BL	Bolivia	Bolivia	4	C10	Low	4.4	8.12	bolivia, la_paz	spirituality, schizophrenia, public_policy, sexual_behavior, health_policy, relatives, alcohol_drinking, organophosphate, school_health, outpatients, south_america, middle_school_students, mental_health_service, carbamate, developingcountries, aymara, latin_america, tobacco, predictors, bullying		South America	Americas	Latin America & Caribbean	South America	5. Emerging region: G20	-16.2881	-64.2815
BA	BIH	BK	Bosnia and Herzegovina	Bosnia_and_Herzegovina	6	C7	Medium	4.45	16.65	bosnia_and_herzegovina, bosnia, compassionate_care, sarajevo, emo_subculture	war, delinquency, metaanalysis, religion, dialysis, child_abuse_and_neglect, teenagers, cross_national, withdrawal, commitment, violence_against_children, euthanasia, child_maltreatment, icast_ch, balkans, hellfire, patients, general_theory, chronic_renal_failure, problem_behaviors		Europe	Europe	Europe & Central Asia	Southern Europe	6. Developing region	43.9243	17.5443
BW	BWA	BC	Botswana	Botswana	0	C2	High	12.005	40.115				Africa	Africa	Sub-Saharan Africa	Southern Africa	6. Developing region	-22.3453	24.4714
BR	BRA	BR	Brazil	Brazil	300	C10	Low	2.405	8.17	the_elderly, psychosocial_autopsy, community_population, temporal_distribution, portuguese_version, time_series_studies, family_health_program, suicide_among_the_elderly, spectrum_disorder	brazil, attempted_suicide, mental_disorders, anxiety, comorbidity, bipolar_disorder, quality_of_life, suicide_attempt, validation, follow_up, external_causes, age, adolescent, psychiatric_disorders, deaths, scale, men, mood_disorders, pregnancy, self_harm		South America	Americas	Latin America & Caribbean	South America	3. Emerging region: BRIC	-14.2453	-49.7257
BN	BRN	BX	Brunei Darussalam	Brunei_Darussalam	1	C9	Low	0.83	3.315		patterns, hong_kong, alcoholism, singapore, lifetime_risk, thailand, time_trend_analysis, brunei_darussalam		Asia	Asia	East Asia & Pacific	South-Eastern Asia	6. Developing region	4.52153	114.483
BG	BGR	BU	Bulgaria	Bulgaria	13	C7	Medium	6.07	19.605	suicidal_index, unemployment_level, self_injuries	eastern_europe, bulgaria, russia, aggression, states, consumption, suicides, age, men, youth_suicide, road_deaths, balkans, icast_ch, child_abuse_and_neglect, electrocution, teachers, muslims, violence_against_children, cohort_analysis, tehran		Europe	Europe	Europe & Central Asia	Eastern Europe	2. Developed region: nonG7	42.7353	25.1868
BF	BFA	UV	Burkina Faso	Burkina_Faso	2	C8	Medium	4.39	11.655	medical_emergency, ouagadougou	trauma, hiv_aids, acute_poisoning, mixed_methods		Africa	Africa	Sub-Saharan Africa	Western Africa	7. Least developed region	12.235	-1.2058
BI	BDI	BY	Burundi	Burundi	0	C8	Medium	4.9	11.285				Africa	Africa	Sub-Saharan Africa	Eastern Africa	7. Least developed region	-3.38269	29.916
CV	CPV	CV	Cabo Verde	Cabo_Verde	0	C6	High	4.74	22.705				Africa	Africa	Sub-Saharan Africa	Western Africa	6. Developing region	17.054	-25.1887
KH	KHM	CB	Cambodia	Cambodia	19	C10	Low	3.315	7.23	women'shealth_violence, key_somatic_complaints, cultural_syndromes, alcohol_advertising, media_exposure, societal_attitudes, deet, nets, clinical_progression, developing_world_bioethics	cambodia, instrument, trauma, services, childhood_trauma_questionnaire, sex_work, hiv, suicidal_expressions, hopkins_symptom_checklist_25, physical_activity, depressive_symptoms, adolescent_suicide, young_people, media, global_burden, substance_use, depressivesymptoms, behaviors, suicide_attempt, antiretroviral_therapy		Asia	Asia	East Asia & Pacific	South-Eastern Asia	7. Least developed region	12.5395	105.11
CM	CMR	CM	Cameroon	Cameroon	9	C7	Medium	5.345	15.525	vesicovaginal_fistulas, health_district	terrorism, cameroon, africa, carbon_dioxide, anti_colonialism, anc, boko_haram, plo, firearm_injuries, asphyxial_deaths, thiosulfate, poisoning, cia, approval, interface, h2s_poisoning, co2_poisoning, death_in_geothermal_area, pulmonary_surfactant_apoprotein, residues		Africa	Africa	Sub-Saharan Africa	Middle Africa	6. Developing region	7.34544	13.5804
CA	CAN	CA	Canada	Canada	730	C7	Medium	6.165	17.975	nunavut, age_standardized_mortality_rates, metis, home_care, cag_repeats, alberta, marijuana_use_evidence, british_columbia, narrative_research, body_donation	canada, euthanasia, assisted_suicide, inuit, palliative_care, suicide_attempts, adolescent, medical_assistance_in_dying, anxiety, mental_disorders, community, aboriginal, substance_use, self_harm, abuse, comorbidity, life, social_support, suicide_prevention, england		North America	Americas	North America	Northern America	1. Developed region: G7	56.8373	-110.436
CF	CAF	CT	Central African Republic	Central_African_Republic	1	C6	High	6.955	23.985		violent_death_rate, internet_searching, humanitarian_injustice		Africa	Africa	Sub-Saharan Africa	Middle Africa	7. Least developed region	6.59964	20.624
TD	TCD	CD	Chad	Chad	2	C8	Medium	3.72	10.99		terrorism, india, nigeria, suicide_bombing, boko_haram, sex_ratio, development, women's_status, community_based_programmes_and_interventions, women'shealth		Africa	Africa	Sub-Saharan Africa	Middle Africa	7. Least developed region	15.4431	18.5405
CL	CHL	CI	Chile	Chile	74	C7	Medium	3.605	17.225	dangerous_behavior, cocaine_related_disorders, hidden_populations, partial_remission, low_risk, toxic_actions, double_effect_principle, suicidal_risk, paste, immunocompetent_infants	chile, predictors, adolescent, euthanasia, psychopathology, attempted_suicide, mental_disorders, santiago, latin_america, drug_use, psychiatric_disorders, poisoning, cohort, disorder, suicide_prevention, primary_health_care, comorbidity, common_mental_disorders, quality_of_life, childhood		South America	Americas	Latin America & Caribbean	South America	5. Emerging region: G20	-35.7308	-71.4921
CN	CHN	CH	China	China	896	C8	Medium	9.25	11.695	psychological_strain, foxconn, negative_life_event, microblog, ruralchina, chinese_workers, young_suicide, weibo, republic_of_china, guangzhou	china, psychological_autopsy, mental_disorders, hong_kong, age, schizophrenia, validity, social_support, reliability, community, suicide_attempt, self_harm, anxiety, predictors, hopelessness, chinese, rural_china, quality_of_life, impulsivity, culture		Asia	Asia	East Asia & Pacific	Eastern Asia	3. Emerging region: BRIC	36.9026	98.5938
CO	COL	CO	Colombia	Colombia	54	C10	Low	1.895	6.595	war_crimes, sexual_dissidence, persons_deprived_of_the_freedom, unconstitutional_state_of_things, rights_of_the_prisoners, pesticides_toxicity, confounding_factors, publication, gender_ideology_(r), peace_agreements	colombia, euthanasia, hopelessness, life_expectancy, deaths, homicides, assisted_suicide, validity, impulsivity, mexico, college_students, older_adults, self_esteem, comorbidity, high_school_students, dementia, suicide_mortality, aggression, vital_statistics, autonomy		South America	Americas	Latin America & Caribbean	South America	6. Developing region	4.1406	-72.5966
KM	COM	CN	Comoros	Comoros	0	C10	Low	4.045	6.92				Africa	Africa	Sub-Saharan Africa	Eastern Africa	7. Least developed region	-12.2104	44.4132
CG	COG	CF	Congo, Rep.	Congo	10	C8	Medium	5.92	12.17		pathogenesis, diseases, immune_system, outbreak, spongiform_encephalopathy, polyeneantibiotics, prion_protein, congo_red, protein, agent, africa, diagnosis, rna, live_vaccine_strain, suppression_subtractive_hybridization, immunoglobulin_g_antibodies, incubation, interferon, pathogenicity, vibrio_cholerae		Africa	Africa	Sub-Saharan Africa	Middle Africa	6. Developing region	-0.654843	16.0675
CR	CRI	CS	Costa Rica	Costa_Rica	6	C8	Medium	2.055	11.42	chronic_neurological_sequelae, threshold, parathion	costa_rica, suicidal_behavior, inequalities, schizophrenia, school_health, insecticides, latin_america, sexual_behavior, multilevel, population_health, alcohol_drinking, serotonin_transporter_gene, determinant, socio_economic, tobacco, neurotoxicity, middle_school_students, applicators, chlorpyrifos, york_city_neighborhoods		North America	Americas	Latin America & Caribbean	Central America	5. Emerging region: G20	9.61758	-83.6296
CI	CIV	IV	Cote d'Ivoire	Cote_dIvoire	0	C7	Medium	3.88	18.145				Africa	Africa	Sub-Saharan Africa	Western Africa	6. Developing region	7.5407	-5.69909
HR	HRV	HR	Croatia	Croatia	52	C6	High	8.815	28.165	heavy_metals, committees, icp, major_elements, rainwater_tanks, shell_vial_technique, phylogenetic_analysis, mediterranean_spotted_fever, serology, continental_area	croatia, war, ptsd, forensic_science, deliberate_self_harm, southwestern_croatia, trace_elements, dna, forensic_medicine, metaanalysis, trauma, drinking_water, personality, associations, quality_of_life, health_care, suicidality, suicide_rates, drowning, sexual_abuse		Europe	Europe	Europe & Central Asia	Southern Europe	2. Developed region: nonG7	44.7467	15.3181
CU	CUB	CU	Cuba	Cuba	23	C7	Medium	6.335	21.705	cuba, epidemiology_descriptive, refractory_temporal_lobe_epilepsy, deaths_onepilepsy, sudep, liberal_government, family_relations	adolescent, attempted, international, euthanasia, self_injurious_behavior, sudden_unexpected_death, suicide_attempted, averageannual_percent_variation, adolescent_and_youth_suicide_mortality_rates, suicide_in_young_people, strategy, relative_risks, surgery, teenagers, mortality_rate, premature_mortality, aged, age, period, psychiatric_comorbidity		North America	Americas	Latin America & Caribbean	Caribbean	5. Emerging region: G20	21.5277	-77.951
CY	CYP	CY	Cyprus	Cyprus	9	C10	Low	1.555	6.05	workplace_empowerment, colonial_policies, goats, mediterranean_degradation, imagery_rescripting_and_reprocessing_therapy, intrusive_memory, early_maladaptive_schema	cyprus, euthanasia, depression_severity, job_satisfaction, occupational_stress, short_form, social, social_policy, socio_economicindicators, population_survey, physician_assisted_suicide, psychiatric_nurses, hpa_axis, healthcare_reforms, cultural, north_cyprus, nightmare, cerebrospinal_fluid, tragedy, acceptance		Asia	Asia	Europe & Central Asia	Western Asia	6. Developing region	34.9113	32.9868
CZ	CZE	EZ	Czechia	Czechia	18	C6	High	5.575	24.76	czech_republic, socio_demographic_patterns, questionnaire_seniors, possible_improving_of_primary_care, coal_gas, burning_barbecue_charcoal, myocardium	intoxication, autopsy, age, gdp, illness, euthanasia, external_causes_of_death, welfare_state, psychiatric_care, methanol, ucla_loneliness_scale, carboxyhemoglobin, major_mental_disorders, placement, adult_adhd, logistic_regression, difference, disease_control, reconstruction, risk_behavior_survey		Europe	Europe	Europe & Central Asia	Eastern Europe	2. Developed region: nonG7	49.8004	15.5126
CD	COD	CG	Congo, Dem. Rep.	Congo_Democratic_Republic	1	C8	Medium	3.12	11.225		pathogenesis, diseases, immune_system, outbreak, spongiform_encephalopathy, polyeneantibiotics, prion_protein, congo_red, protein, agent, africa, diagnosis, rna, live_vaccine_strain, suppression_subtractive_hybridization, immunoglobulin_g_antibodies, incubation, interferon, pathogenicity, vibrio_cholerae		Africa	Africa	Sub-Saharan Africa	Middle Africa	7. Least developed region	-4.04213	22.4323
DK	DNK	DA	Denmark	Denmark	340	C7	Medium	7.87	18.095	danish, 80_and_over, life_mission_theory, vaccinia, shelters, outcome_predictors, population_study, nested_case_control_design, ivf_treatment, population_attributable_risk	denmark, register, schizophrenia, cohort, follow_up, illness, mental_disorders, unemployment, sweden, completed_suicide, cancer, bipolar_disorder, age, psychiatric_illness, major_depression, mental_illness, quality_of_life, wales, young_people, euthanasia		Europe	Europe	Europe & Central Asia	Northern Europe	2. Developed region: nonG7	56.2612	9.24882
DJ	DJI	DJ	Djibouti	Djibouti	0	C8	Medium	5.52	10.79				Africa	Africa	Middle East & North Africa	Eastern Africa	7. Least developed region	11.8155	42.4934
DO	DOM	DR	Dominican Republic	Dominican_Republic	4	C10	Low	1.83	8.135		substance_use, depressive_symptoms, central_america, pesticide_policy, developingcountries, latino_adolescents, nicaragua, firearm_availability, pesticide_poisoning, systems, poisonings, needs, immigrant, populations, acculturation, developing_countries, surveillance, model, drug_use, pesticide_illness		North America	Americas	Latin America & Caribbean	Caribbean	6. Developing region	18.789	-70.1349
EC	ECU	EC	Ecuador	Ecuador	12	C8	Medium	4.965	13.075	crisis_of_meaning, phosphorus, white_phosphorus, fireworks, scoff_questionnaire, chlorpyrifos_exposure, organophosphate_pesticides, developmental_exposure	ecuador, adolescent, pesticides, self_harm, meaning_in_life, personality_traits, altitude, teenagers, relative_risks, self_inflicted_injury, suicide_in_young_people, adolescent_and_youth_suicide_mortality_rates, averageannual_percent_variation, risk_behavior_survey, correlates, food_insecurity, agricultural_workers, agriculture, hunger, search		South America	Americas	Latin America & Caribbean	South America	6. Developing region	-1.83318	-78.2942
EG	EGY	EG	Egypt, Arab Rep.	Egypt	24	C9	Low	2.22	4.1	addict, auto_aggression, problem, fang_marks, perceptions_of_domestic_violence, suicidal_and_homicidal_poisoning, dog, mummies, female_death, post_mortem_examination	egypt, domestic_violence, forensic_science, trauma, psychosis, young_adults, schizophrenia, impulsivity, disaster, tramadol, intimate_partner_violence, muslim_world, non_communicable_diseases, mental_disorders, forensic_sciences, women's_mental_health, rural_bangladesh, parturition, unwanted_pregnancy, child_bearing		Africa	Africa	Middle East & North Africa	Northern Africa	5. Emerging region: G20	26.7423	29.463
SV	SLV	ES	El Salvador	El_Salvador	8	C8	Medium	2.635	11.11	abortion_law, el_salvador, suicide_during_pregnancy, attentional_failures, stream_analogy, total_lethal_violence, spatio_temporal, bayesian_model, el_salvador, forced_sex	latin_america, patterns, drinking_water, colombia, teenagers, cross_national, relative_risks, fatigue, suicide_in_young_people, adolescent_and_youth_suicide_mortality_rates, averageannual_percent_variation, political_violence, sleep_deprivation, medical_errors, low_income_countries, sexual_behaviors, worldviews, latinamerica, interns, shifts		North America	Americas	Latin America & Caribbean	Central America	6. Developing region	13.8041	-88.9113
GQ	GNQ	EK	Equatorial Guinea	Guinea	0	C8	Medium	5.87	12.6				Africa	Africa	Sub-Saharan Africa	Middle Africa	7. Least developed region	1.62224	10.4794
ER	ERI	ER	Eritrea	Eritrea	1	C7	Medium	5.7	19.44		cause_of_death, forensic_autopsy, infectiousdiseases, histological_analysis, asylum_applicants		Africa	Africa	Sub-Saharan Africa	Eastern Africa	7. Least developed region	15.1892	38.0907
EE	EST	EN	Estonia	Estonia	48	C2	High	7.995	36.565	thyroid_cancer, pierce_suicidal_intent_scale, biodosimetry, liquidators, minisatellite_mutation_rate, phosphatidylethanol, urinary_ethyl_glucuronide, emergency_workers, trade_center_rescue, baltic_countries	estonia, mental_disorders, age, life_events, parasuicide, intervention, smoking, seyle, religion, program, cohort, consumption, suicide_prevention, former_ussr, anxiety, youth_suicide, alcohol_consumption, young, depressive_symptoms, psychopathology		Europe	Europe	Europe & Central Asia	Northern Europe	2. Developed region: nonG7	58.5935	25.4947
ET	ETH	ET	Ethiopia	Ethiopia	52	C8	Medium	4.435	9.73	neglected_tropical_disease, non_filarial_elephantiasis, problematic_khat_use, severe_mental_disorder, rooflessness, verbal, physical, suicide_prison, glycemiccontrol, treatment_naive	ethiopia, schizophrenia, community, butajira, addis_ababa, mental_disorders, anxiety, bipolar_disorder, africa, sub_saharan_africa, life, follow_up, suicide_attempts, mental_illness, suicidal_attempt, alcohol_use_disorders, hiv, adults, clinical_course, validation		Africa	Africa	Sub-Saharan Africa	Eastern Africa	7. Least developed region	9.17219	38.9442
FJ	FJI	FJ	Fiji	Fiji	18	C8	Medium	6.335	12.85	trauma_registry, condoms, social_learning_theory, motor_vehicle_assisted_suicide, pacific_island, wound_and_injury, middle_income, fiji_islands, islands	fiji, fiji_islands, characteristics, parasuicide, attempted_suicide, developing_countries, general_hospital, validity, micronesia, surveillance, drug, developing_world, follow_up, poisoning, reliability, deliberate_self_harm, illness, blood_pressure, hinduism, community_psychiatry		Oceania	Oceania	East Asia & Pacific	Melanesia	6. Developing region	-17.803	177.983
FI	FIN	FI	Finland	Finland	380	C6	High	9.285	28.88	northern_finland, hospital_discharge_register, fagerstrom_tolerance_questionnaire, prevention_theory, self_destruction, living_arrangements, alcohol_associated_suicide, model_for_analysis, global_solar_radiation, breast_disease	finland, schizophrenia, mental_disorders, follow_up, age, deaths, excess_mortality, cohort, sweden, unemployment, comorbidity, metaanalysis, men, register, adolescent, smoking, major_depression, attempted_suicide, psychiatric_disorders, europe		Europe	Europe	Europe & Central Asia	Northern Europe	2. Developed region: nonG7	64.941	27.4203
FR	FRA	FR	France	France	415	C6	High	9.945	25.675	plague, french_adolescents, psychiatry_wfsbp_guidelines, world_federation, orientalis, maslach_burnout_inventory, hiv_infections, clinical_audit, mental_suffering, school_difficulties	france, suicide_attempt, euthanasia, schizophrenia, self_harm, mental_disorders, physician_assisted_suicide, stress, scale, predictors, follow_up, unemployment, validity, smoking, end, psychiatric_disorders, europe, anxiety, causes_of_death, age		Europe	Europe	Europe & Central Asia	Western Europe	1. Developed region: G7	46.7326	2.19266
GA	GAB	GB	Gabon	Gabon	0	C7	Medium	3.68	16.48				Africa	Africa	Sub-Saharan Africa	Middle Africa	6. Developing region	-0.815422	11.7334
GM	GMB	GA	Gambia	Gambia	1	C10	Low	3.455	7.37		experiences, zimbabwe, indigenous_knowledge, male_infertility, psychosocial_impacts, gambia		Africa	Africa	Sub-Saharan Africa	Western Africa	7. Least developed region	13.4421	-14.3524
GE	GEO	GG	Georgia	Georgia	32	C8	Medium	3	14.145	internalizing_symptoms, multidrug_resistant_tuberculosis, virtual_patient, alcohol_attitudes_and_alcohol_education, assessing_axis_ii, city_substance_users, civil_registration, hepatitis_c_virus, suicide_thoughts_and_behaviors, communication_checklist	program, victimization, youth_suicide, substance_use, african_american_suicide, distress, accident, intimate_partner_violence, cause_of_death, injuries, injury, social_indicators, suicide_prevention, interventions, verbal_autopsy, patterns, predictors, age, stress, homicides		Asia	Asia	Europe & Central Asia	Western Asia	6. Developing region	42.287	43.6358
DE	DEU	GM	Germany	Germany	462	C7	Medium	6.955	19.9	in_patient_suicide, open_door_policy, german_health_interview, medical_clearance, e_mental_health, prison_system, coercive_measures, motivated_reasoning, research_history, standard_management	germany, euthanasia, palliative_care, physician_assisted_suicide, mental_disorders, schizophrenia, comorbidity, suicide_prevention, assisted_suicide, physicians, life, netherlands, suicide_attempts, men, bipolar_disorder, end, predictors, antidepressants, borderline_personality_disorder, harm		Europe	Europe	Europe & Central Asia	Western Europe	1. Developed region: G7	51.1135	10.5197
GH	GHA	GH	Ghana	Ghana	53	C8	Medium	1.76	12.105	funeral_rites, moral_infraction, disabled_women, northern_region, health_assessment_and_care, women_in_ghana, sleep_disruption	ghana, psychology_students, nurses, uganda, stigma, suicide_attempt, students, experiences, africa, patterns, domestic_violence, homicide_suicide, contemporary_ghana, religion, suicidal_behaviour, south_africa, autopsy, suicidal_behavior, self_harm, decriminalization		Africa	Africa	Sub-Saharan Africa	Western Africa	6. Developing region	7.97652	-1.06834
GR	GRC	GR	Greece	Greece	146	C10	Low	1.475	6.715	health_system, multiple_correspondence_analysis, greek_crisis, commons, phone_counselling, conium_maculatum, impact_of_financial_crisis, quasi_experimental_approach, long_term_conditions, language_shift	greece, economic_crisis, financial_crisis, unemployment, austerity, europe, crisis, recession, mental_disorders, suicide_attempts, patterns, deaths, psychological_autopsy, great_recession, health_care, england, life, age, spain, wales		Europe	Europe	Europe & Central Asia	Southern Europe	2. Developed region: nonG7	39.0711	21.9685
GD	GRD	GJ	Grenada	Grenada	0	C9	Low	0.59	2.925				North America	Americas	Latin America & Caribbean	Caribbean	6. Developing region	12.1272	-61.6772
GT	GTM	GT	Guatemala	Guatemala	4	C8	Medium	3.29	12.915	guatemala, school_health_survey, sexual_initiation, breakfast	food_insecurity, obesity, family_practice, physicians'family, malnutrition, demographic_factors, family_health, externalizing_problems, internalizing_problems, community_based_participatory_research, age, pregnancy, suicidal_attempt, gun, homicide_rates, laws, urban, national_survey, clinical_competence		North America	Americas	Latin America & Caribbean	Central America	6. Developing region	15.7761	-90.2899
GN	GIN	GV	Guinea	Guinea	30	C10	Low	4.575	8.46	guinea_pig, ototoxicity, 2_bromoethylamine_(2_bea), imipramine_binding_sites, acylpeptide_hydrolase, vestibular_sensory_epithelia, clorgyline, caspase, cell_lines, constitutive_activity	apoptosis, positron_emission_tomography, suicide_victims, major_depression, inhibition, infection, monoamine_oxidase, palestine, ethanol, rat_brain, brain, rat, cia, anti_colonialism, anc, plo, hippocampus, butyrylcholinesterase, mitochondria, frontal_cortex		Africa	Africa	Sub-Saharan Africa	Western Africa	7. Least developed region	9.93115	-9.67642
GW	GNB	PU	Guinea-Bissau	Guinea-Bissau	1	C8	Medium	4.47	12.17		terrorism, africa, palestine, cia, anti_colonialism, anc, plo		Africa	Africa	Sub-Saharan Africa	Western Africa	7. Least developed region	11.7938	-14.3512
GY	GUY	GY	Guyana	Guyana	18	C4	High	15.425	53.755	one_homicide, recall_bias, names, toxic_plants, ichthyotoxic_plants, catharsis, mass_suicide	guyana, america, case_crossover, adolescent, jonestown, forensic_science, relative_risks, postvention, research, intensive_care_unit, deaths, police_officers, adolescent_and_youth_suicide_mortality_rates, teenagers, acute_poisoning, fatality, suicide_in_young_people, feasibility, averageannual_percent_variation, nursing		South America	Americas	Latin America & Caribbean	South America	6. Developing region	4.87628	-58.9469
HT	HTI	HA	Haiti	Haiti	4	C8	Medium	8.995	10.645	community_health_workers, rural_haiti, adolescent_depression	haiti, mental_disorders, anxiety, serotonin_reuptakeinhibitors, healthcarecommunication, emotional_violence, lmics, cambodian_refugees, ethnopsychology, chronic_diseases, cognitive_behavior_therapy, psychology_students, violence_against_children, global_mental_health, qualitative_methods, child_maltreatment, paradox, middle_income_countries, latin_america, ghana		North America	Americas	Latin America & Caribbean	Caribbean	7. Least developed region	18.9804	-72.2836
HN	HND	HO	Honduras	Honduras	3	C9	Low	0.825	3.9	attempted_suicide, tegucigalpa	adolescent, substance_use, public_health_surveillance, middle_school_students, wounds_and_injuries, school_health, traffic_accidents, sequelae, alcohol_drinking, sexual_behavior, latin_america, tobacco, bullying, accidents, developing_countries, system, mexico, aggression, childhood, firearms		North America	Americas	Latin America & Caribbean	Central America	6. Developing region	14.516	-87.2233
HU	HUN	HU	Hungary	Hungary	128	C2	High	11.04	38.635	congenital_abnormalities, pregnancy_age, cognitive_and_behavioral_development, budapest, suicide_attempt_during_pregnancy, female_physicians, beck_hopelessness_scale, promethazine, congenital_anomalies	hungary, comorbidity, major_depression, mental_disorders, schizophrenia, deaths, seasonality, europe, help_seeking, adolescence, suicide_attempts, parasuicide, seyle, birth_weight, childhood, general_practitioners, harm, drugs, adolescent_suicide, self_harm		Europe	Europe	Europe & Central Asia	Eastern Europe	2. Developed region: nonG7	47.1592	19.1229
IS	ISL	IC	Iceland	Iceland	32	C7	Medium	6.655	19.36	iceland, friendship_networks, rotorua, hazard_assessment, census_based_cohort, community_context, women's_health_issues, birth_registration, serious_adverse_events, perinatal_care	unemployment, follow_up, postnatal_depression, recession, anger, nordic_countries, austerity, great_recession, depressed_mood, epilepsy, economic_crisis, associations, posttraumatic_stress_disorder, ireland, crime, durkheim, income, accident, overdose, level		Europe	Europe	Europe & Central Asia	Northern Europe	2. Developed region: nonG7	64.9725	-18.4673
IN	IND	IN	India	India	570	C7	Medium	12.735	15.91	maharashtra, agrarian_crisis, biotechnology, farmer_suicides, dowry_death, bt_cotton, iot, cotton	india, deaths, tamil_nadu, south_india, self_harm, poisoning, china, developing_countries, sri_lanka, mental_disorders, schizophrenia, deliberate_self_harm, suicides, domestic_violence, kaniyambadi_block, poverty, agriculture, primary_care, pesticides, attempted_suicide		Asia	Asia	South Asia	Southern Asia	3. Emerging region: BRIC	21.7849	80.2257
ID	IDN	ID	Indonesia	Indonesia	32	C9	Low	1.385	4.14	bali, islamist, emotional_loneliness, terrorism_and_social_media_youth_and_terrorism, lone_wolf_terrorism, indonesian_millennials, counter_narratives, online_radicalization, female_jihadist, spiritual_messages	indonesia, terrorism, suicide_terrorism, students, suicide_ideation, validity, sample, smoking, older_adults, psychological_distress, college_students, young_adults, jihad, suicide_attempt, islam, suicidal_behaviors, substance_use, (asean), the_association_of_southeast_asian_nations, soft_drink_consumption		Asia	Asia	East Asia & Pacific	South-Eastern Asia	4. Emerging region: MIKT	0.0831973	113.339
IR	IRN	IR	Iran, Islamic Rep.	Iran	259	C10	Low	4.37	8.62	khozestan_province, psychiatric_distress, iranian_kurds, adjustment_disorders, fars, chronic_exposure, kermanshah, visitation, religions, sprague_dawley_rats	iran, self_immolation, injuries, burns, poisoning, inflicted_burns, age, suicide_attempt, attempted_suicide, injury, immolation, tehran, suicidal_behavior, province, patterns, self_inflicted_burns, mental_disorders, management, kurdistan, overdose		Asia	Asia	Middle East & North Africa	Southern Asia	5. Emerging region: G20	32.4252	54.0747
IQ	IRQ	IZ	Iraq	Iraq	379	C10	Low	2.43	5.275	focused_attention, mass_casualty_response, pacific_rim, stepped_care, assault_victims, transfusions, air_transport, reintegration, community_reintegration, sense_of_community	iraq, posttraumatic_stress_disorder, veterans, afghanistan, ptsd, military, deployment, traumatic_brain_injury, combat, resilience, war, terrorism, mental_health_problems, military_personnel, trauma, soldiers, comorbidity, us_veterans, service, exposure		Asia	Asia	Middle East & North Africa	Western Asia	6. Developing region	33.2143	42.4933
IE	IRL	EI	Ireland	Ireland	1258	C7	Medium	4.635	18.51	ganciclovir, spect, gc_ms, planned_complex_suicide, iowa_gambling_task, bystander_effect, self_regulation, forensic_pathology, prolactin, lipid_levels	schizophrenia, major_depression, comorbidity, self_harm, follow_up, mental_disorders, suicide_attempt, borderline_personality_disorder, serotonin, england, abuse, northern_ireland, reliability, validity, parasuicide, ireland, bipolar_disorder, impulsivity, overdose, suicidal_behavior		Europe	Europe	Europe & Central Asia	Northern Europe	2. Developed region: nonG7	53.4161	-7.95881
IL	ISR		Israel	Israel	248	C10	Low	2.525	9.03	hamas, second_intifada, arab, assassinations, mental_health_distress, biblical_psychology, palestinians, jet_rempi, electrical_state, semi_arid_areas	israel, terrorism, trauma, adolescence, immigrants, social_support, posttraumatic_stress_disorder, stress, suicide_attempts, sample, schizophrenia, anxiety, suicide_ideation, experience, management, predictors, suicide_prevention, ptsd, counterterrorism, mental_disorders		Asia	Asia	Middle East & North Africa	Western Asia	2. Developed region: nonG7	31.4553	34.6746
IT	ITA	IT	Italy	Italy	296	C8	Medium	3.495	10.87	psychiatric_reform, illicit_drug_overdose, drugs_of_abuse, stent_graft, biological_rhythms, northern_italy, glass, sensation_seeking_behaviour, durkheimian_suicide_analysis, bayesian_change_point_analysis	italy, unemployment, euthanasia, schizophrenia, mental_disorders, hopelessness, assisted_suicide, age, follow_up, validation, patterns, europe, suicide_attempt, forensic_science, abuse, validity, bipolar_disorder, elderly, palliative_care, disorder		Europe	Europe	Europe & Central Asia	Southern Europe	1. Developed region: G7	42.5005	12.687
JM	JAM	JM	Jamaica	Jamaica	21	C9	Low	0.885	3.125	sickle_celldisease, underachievement, historic_preservation, king_manor, jamaica_queens, packer_syndrome, risk_for_depression, antenatal_care, internalizing_distress, parental_involvement	jamaica, behaviors, suicide_attempts, adolescent, trinidad, depressive_symptoms, quality_of_life, abuse, stress, associations, body_image, london, religiousness, connectedness, psychosocial_distress, latino, developing_country, mental_health_disorders, england_and_wales, lgbt		North America	Americas	Latin America & Caribbean	Caribbean	6. Developing region	18.1345	-77.1838
JP	JPN	JA	Japan	Japan	770	C2	High	12.645	31.68	mie_prefecture, akita_prefecture, jphc, contingent_valuation_survey, medical_residents, depressive_state, electromagnetic_field, defeat_depression_campaign, national_policy, follow_up_survey	japan, unemployment, suicide_prevention, age, mental_disorders, south_korea, schizophrenia, social_support, scale, internet, community, self_harm, intervention, elderly, education, china, euthanasia, taiwan, england, hong_kong		Asia	Asia	East Asia & Pacific	Eastern Asia	1. Developed region: G7	43.4657	143.335
JO	JOR	JO	Jordan	Jordan	11	C9	Low	1.03	2.525	seaside_resort, neil_jordan, contemporary_irish_fiction, archipelagic, community_based_research, ethical_issues_in_research, jordan	college_students, islam, suicide_attempt, social_support, terrorism, young_adults, suicide_ideation, psychological_distress, lifeevents, childhood_household_dysfunction, cross_cultural_comparisons, parental_death, deaths, attachment, muslim_world, coping, suicidal_motives, medical_inpatients, politics_of_education, optimism		Asia	Asia	Middle East & North Africa	Western Asia	6. Developing region	31.3293	36.2789
KZ	KAZ	KZ	Kazakhstan	Kazakhstan	9	C5	High	10.265	52.625	kazakhstan, apparent_temperature, sava_syndemic, positive_women, cognitive_behavioural_approach, irrational_attitudes	central_asia, internet, heat, salafism, singapore, suicidal_thoughts, suicide_terrorism, temperature, infection, violent, weather, common_mental_disorders, developing_world, hiv_aids, china, deaths, pesticides, seasonality, sexual_abuse, suicides		Asia	Asia	Europe & Central Asia	Central Asia	6. Developing region	48.029	66.3342
KE	KEN	KE	Kenya	Kenya	23	C10	Low	3.225	8.945	life_questionnaire, emotional_loneliness_scale, family_discord, kilifi_health, faith_healer, traditional_healer, language_version, subjective_social_standing, suicide_risk_referral, suicide_risk_management	kenya, primary_care, africa, mental_disorders, schizoaffective_disorder, interpersonal_theory, uganda, epilepsy, corporal_punishment, income, alcohol_use, marital_status, suicide_ideation, validation, terrorism, sub_saharan_africa, psychiatric_disorders, comorbidity, validity, anxiety		Africa	Africa	Sub-Saharan Africa	Eastern Africa	5. Emerging region: G20	0.207844	37.4713
KI	KIR	KR	Kiribati	Kiribati	3	C4	High	9.53	51.305		suicide_attempt, samoa, students, kiribati, solomon_islands, global_school_based_health_survey, vanuatu, epidemic_suicide, early_substance_use, alcohol_use_initiation, vavau, speaking, south_pacific, micronesia, community_psychiatry, tonga, nationally_representative_sample, young_people, substanceuse, suicidalideation		Oceania	Oceania	East Asia & Pacific	Micronesia	7. Least developed region	1.87138	-157.38
KW	KWT	KU	Kuwait	Kuwait	12	C9	Low	1.05	3.74	parental_smoking, teaching_effectiveness, community_instability, bedoon	kuwait, euthanasia, students, end_of_life, assisted_suicide, mercy_killing, bullying_victimization, protective_factor, indigenous_peoples, east, small_area, illicit_drug_use, neighborhood, multilevel, phenomenology, suicidal_behaviors, initiation, living_conditions, violence_prevention, psychiatric_morbidity		Asia	Asia	Middle East & North Africa	Western Asia	6. Developing region	29.2972	47.4152
KG	KGZ	KG	Kyrgyz Republic	Kyrgyzstan	1	C7	Medium	4.3	18.705				Asia	Asia	Europe & Central Asia	Central Asia	6. Developing region	41.2247	75.0714
LA	LAO	LA	Lao PDR	Laos	0	C10	Low	4.305	7.895				Asia	Asia	East Asia & Pacific	South-Eastern Asia	7. Least developed region	18.2055	104.684
LV	LVA	LG	Latvia	Latvia	10	C2	High	8.575	43.325	latvia, themselves, behaviours, suicide_behaviours	perestroika, former_ussr, age, abuse, suicide_attempts, neglect, adults, alcohol_consumption, parasuicide, baltic_states, religion, affective_disorders, american, physical_abuse, methods, who_euro_multicenter, schizophrenia, lithuania, community_survey, survey		Europe	Europe	Europe & Central Asia	Northern Europe	2. Developed region: nonG7	56.868	24.3816
LB	LBN	LE	Lebanon	Lebanon	35	C9	Low	1.885	3.665	syrian_crisis, trans_feminine, south_lebanon, australian_veterans, swedish_unsoldiers, operation_desert_storm, well_being_assessment, multiple_terrorist_attacks, mena, bedouin	lebanon, anxiety, burnout, terrorism, stress, validation, mental_disorders, overdose, suicide_bombing, emotional_intelligence, young_adults, us_veterans, scale, suicide_ideation, self_esteem, israel, middle_east, lebanon_war, illness, social_support		Asia	Asia	Middle East & North Africa	Western Asia	6. Developing region	33.8692	35.9029
LS	LSO	LT	Lesotho	Lesotho	0	C1	High	25.235	95.585				Africa	Africa	Sub-Saharan Africa	Southern Africa	7. Least developed region	-29.6153	28.1644
LR	LBR	LI	Liberia	Liberia	2	C10	Low	3.87	5.64	illness_narratives	schizophrenia, income, clinician_attitudes, non_specialists, treatment_gap, intersectionality, framework, issues, developing_countries, scale, psychosis, strategies, availability, stigma, intervention, primary_care, therapist_competence		Africa	Africa	Sub-Saharan Africa	Western Africa	7. Least developed region	6.46912	-9.69921
LY	LBY	LY	Libya	Libya	6	C10	Low	3.085	7.115		self_harm, eastern_mediterranean_region, local_law_enforcement, conceptual_model, libya, ajdabiya, fatimid_architecture, fatimidpalace, jean_raymond_pacho, collaboration, deadly_traffic_injuries, maternal_and_child_health, gap_analysis, health_development_targets, sustainable_development_goals, north_africa, counter_terrorism, netherlands, non_communicable_diseases, burden_of_disease		Africa	Africa	Middle East & North Africa	Northern Africa	6. Developing region	26.3341	17.2306
LT	LTU	LH	Lithuania	Lithuania	67	C5	High	12.99	66.97	line_health_professionals, lice, health_of_rural_population, accessibility_of_healthcare, sense_of_coherence, oncology_deaths, psychosocial_adaptation, cosmic_ray, time_pattern, seasonal_risk	lithuania, external_causes, disease, alcohol_consumption, inequalities, metaanalysis, men, suicides, former_ussr, baltic_states, bullying, hanging, standardized_mortality_ratio, solar_activity, exposure, students, record_linkage, smoking, religion, diagnosis		Europe	Europe	Europe & Central Asia	Northern Europe	2. Developed region: nonG7	55.1691	24.1437
LU	LUX	LU	Luxembourg	Luxembourg	18	C7	Medium	7.47	18.29		euthanasia, end, assisted_suicide, netherlands, belgium, of_life_practices, oregon_death, euthanasia_law, desire, cancer_patients, bullying, slippery_slope, terminally_ill, cancer, of_life_decisions, europe, hopelessness, alliance, medical_decisions, social_inequalities		Europe	Europe	Europe & Central Asia	Western Europe	2. Developed region: nonG7	49.807	6.06572
MK	MKD	MK	North Macedonia	Macedonia	0	C8	Medium	4.97	13.845				Europe	Europe	Europe & Central Asia	Southern Europe	6. Developing region	41.6057	21.734
MG	MDG	MA	Madagascar	Madagascar	3	C10	Low	3.445	7.91		poisoning, forensic_science, cytotoxic_cardenolide_glycoside, cardiotoxicity, cardenolide, cerberin, cardiac_glycoside, cerbera_odollam_toxicity, plant_poison, odollam_tree, ordeal, cerbera_odollam, cerberm, apocynaceac, plant, digoxin, tree, emergency_medicine, forensic_toxicology, seeds		Africa	Africa	Sub-Saharan Africa	Eastern Africa	7. Least developed region	-18.7304	46.7264
MW	MWI	MI	Malawi	Malawi	12	C8	Medium	3.195	11.67	implementation_science, patient_health_questionnaire_9, rural_malawi, chi_squared_tests, male_circumcision, service_delivery, psychological_aspects, orphans_and_vulnerable_children, questionnaire_9, hiv_self_test	malawi, africa, hiv, sub_saharan_africa, hiv_aids, antiretroviral_therapy, carers, southern_africa, stress, adults, intellectual_disability, depressive_illness, criminalisation, step, socio_economic_factors, 1st_year, yunnan, heteronormativity, partner_violence, health_behaviour		Africa	Africa	Sub-Saharan Africa	Eastern Africa	7. Least developed region	-13.2754	33.7376
MY	MYS	MY	Malaysia	Malaysia	77	C10	Low	2.155	7.17	suicide_registry, chrysomya_megacephala, healthcare_team, health_nurses, chemical, human_robot_interaction, paro, robotic_therapy, mediation_role, young_gay	malaysia, college_students, reliability, social_support, suicide_ideation, hopelessness, drug, income, religion, poisoning, depressive_symptoms, students, dsm_iv, young_adults, asia, adults, suicidal_behaviors, stress, self_harm, age		Asia	Asia	East Asia & Pacific	South-Eastern Asia	6. Developing region	3.98735	102.09
MV	MDV	MV	Maldives	Maldives	0	C9	Low	1.005	4.64				Seven seas (open ocean)	Asia	South Asia	Southern Asia	6. Developing region	4.19929	73.5296
ML	MLI	ML	Mali	Mali	4	C10	Low	3.47	5.465	mali, massive_influx, university_hospital_gabriel_toure, deliberate_poisoning	terrorism, war, drug, suicide_bombing, emergency, violent_death_rate, internet_searching, humanitarian_injustice		Africa	Africa	Sub-Saharan Africa	Western Africa	7. Least developed region	17.9864	-0.775526
MT	MLT	MT	Malta	Malta	3	C8	Medium	2.49	10.25	career_sustaining_behaviors	burnout, euthanasia, cross_national_research, interpretative_phenomenological_analysis, employee, strikes, enteral_nutrition, hunger, psychologists, empirical_study, opinion, european_values, attitudes_of_general_public, coping_strategies, netherlands, ill_cancer_patients, active_euthanasia, mental_health_services, switzerland, ethics		Europe	Europe	Middle East & North Africa	Southern Europe	2. Developed region: nonG7	35.9046	14.4311
MR	MRT	MR	Mauritania	Mauritania	1	C9	Low	2.395	3.99		maternal_mortality, non_communicable_diseases, north_africa, sustainable_development_goals, health_development_targets, gap_analysis, maternal_and_child_health, deadly_traffic_injuries		Africa	Africa	Sub-Saharan Africa	Western Africa	7. Least developed region	20.9781	-11.4724
MU	MUS	MP	Mauritius	Mauritius	0	C8	Medium	3.955	14.33				Seven seas (open ocean)	Africa	Sub-Saharan Africa	Eastern Africa	6. Developing region	-20.2912	57.58
MX	MEX	MX	Mexico	Mexico	282	C10	Low	1.755	7.705	international_consortium, c_peptide, school_population_survey, amyloid_plaques, apoe4, corpora_amylacea, tauopathies, hart_crane, addiction_diagnosis, sero_epidemiology	mexico, new_mexico, substance_use, students, adolescent, mental_disorders, comorbidity, suicide_attempts, abuse, suicide_attempt, drug_use, reliability, adolescence, sample, psychiatric_disorders, latin_america, deaths, forensic_science, injury, mexico_city		North America	Americas	Latin America & Caribbean	Central America	4. Emerging region: MIKT	23.6194	-102.248
FM	FSM	FM	Micronesia, Fed. Sts.	Micronesia	6	C2	High	11.4	38.535	oceania, truk	social_change, micronesia, pacific, life_style, blood_pressure, young_people, federated_states_of_micronesia, ethnocultural_aspects, fiji, epidemic_suicide, vavau, speaking, south_pacific, tonga, community_psychiatry, youth_suicide, samoa, emotion, context, prediction		Oceania	Oceania	East Asia & Pacific	Micronesia	6. Developing region	6.87965	158.248
MD	MDA	MD	Moldova	Moldova	3	C6	High	5.19	30.675		china, physicians, barriers, mental_health_care, pathways, lithuania, left_behind_children, strengths, difficulties_questionnaire, behavioral_problems, emotional_problems, psychosocial_health, parental_migration, obstacles, economic_migration, moldova		Europe	Europe	Europe & Central Asia	Eastern Europe	6. Developing region	46.9989	28.8185
MN	MNG	MG	Mongolia	Mongolia	5	C2	High	7.79	36.045		chinese, china, korean_adolescents, turbidity, cod, domestic_sewage_treatment, complex_coagulant, boiler_slag, attempts, events, predictors, plans, high_school_students, anxiety_disorders, family, youth_suicide, suicidal_behavior, inner_mongolia		Asia	Asia	East Asia & Pacific	Eastern Asia	6. Developing region	46.858	105.408
ME	MNE	MJ	Montenegro	Montenegro	6	C2	High	10.885	31.17		abuse, montenegro, maltreatment, follow_up, associations, south_eastern_europe, rate, household_dysfunction, neglect, adverse_childhood_experiences, chronic_pain, suicidal_behaviour, mental_disorder, burden, denmark, unemployment, disease, wales, europe, parasuicide		Europe	Europe	Europe & Central Asia	Southern Europe	6. Developing region	42.7094	19.2846
MA	MAR	MO	Morocco	Morocco	24	C8	Medium	6.295	11.145	harmine, abortifacient, vasicine, peganum_harmala_l., souss_massa_draa, university_hospital_center, language_maintenance, language_contraction, imazighen_(berbers), harmful_use	morocco, comorbidity, terrorism, poisoning, community, schizophrenia, liaison_psychiatry, risk_factor, suicide_attempts, criminality, plo, domesticviolence, suicide_plan, organophosphates, jihadism, ethnic_identity, al_qaeda, para_phenylenediamine, prospective_study, anc		Africa	Africa	Middle East & North Africa	Northern Africa	6. Developing region	28.6794	-9.90882
MZ	MOZ	MZ	Mozambique	Mozambique	9	C7	Medium	6	21.69	north_carolina	mozambique, suicide_attempts, primary_care, anc, plo, suicide_bomber, zimbabwe, methods_of_suicide, antenatal_depression, service_provision, southern_africa, heteronormativity, step, criminalisation, sexual_andgender_minorities, sexual_and_reproductive_health_and_rights, proposal, struggle, middle_incomecountries, liberation		Africa	Africa	Sub-Saharan Africa	Eastern Africa	7. Least developed region	-18.6326	34.6755
MM	MMR	BM	Myanmar	Myanmar	7	C10	Low	1.67	5.78	migrant, myanmar	asia, older_adults, suicidal_behaviors, comorbidity, hopkins_symptom_checklist_25, qualitative, area, psychosocial_factors, cambodia, refugee, bullying_victimization, instrument, pregnant_women, food, depression_symptoms, universitystudents, religion_index, (asean), the_association_of_southeast_asian_nations, soft_drink_consumption		Asia	Asia	East Asia & Pacific	South-Eastern Asia	7. Least developed region	19.2523	95.9132
	NAM	WA	Namibia	Namibia	5	C7	Medium	5.69	22.905		anxiety, drug_use, intimate_partner_violence, lifestyle, sexual_violence, adolescent_health, illicit_drug_use, lgbt, tobacco_use, psychosocial_distress, mental_distress, school_children, service_provision, southern_africa, health_compromising_behaviors, tobacco, heteronormativity, step, criminalisation, sexual_andgender_minorities		Africa	Africa	Sub-Saharan Africa	Southern Africa	6. Developing region	-22.9623	17.2315
NP	NPL	NP	Nepal	Nepal	41	C8	Medium	2.48	14.76	edinburgh_postnatal_depression_scale, self_report_questionnaire_20, thinking_healthy_program, mother_child_interaction, feasibility_studies, pralidoxime, intensive_care_management, organophosphorous_poisoning, tuberculosis_control, item	nepal, stigma, india, psychotherapy, pesticides, self_harm, middle_income_countries, developing_countries, randomized_controlled_trial, primary_care, prevention_strategies, ethnopsychology, gay, anxiety, suicides, posttraumatic_stress, severity, intimate_partner_violence, hanging, substance_abuse		Asia	Asia	South Asia	Southern Asia	7. Least developed region	28.3766	83.1031
NL	NLD	NL	Netherlands	Netherlands	639	C8	Medium	6.775	14.075	train_the_trainer, e_learning, holland, social_drift, physician_aid_in_dying, living_wills_advance_directives, ethnic_minority_density, pharmaco_epidemiology, hastening_death, general_public	euthanasia, netherlands, physician_assisted_suicide, end, assisted_suicide, palliative_care, life, belgium, of_life_decisions, oregon, requests, physicians, end_of_life, decision_making, end_of_life_care, decisions, law, ethics, desire, experiences		Europe	Europe	Europe & Central Asia	Western Europe	2. Developed region: nonG7	52.1079	5.5341
NZ	NZL	NZ	New Zealand	New_Zealand	0	C7	Medium	6.355	18.555				Oceania	Oceania	East Asia & Pacific	Australia and New Zealand	2. Developed region: nonG7	-43.5877	171.243
NI	NIC	NU	Nicaragua	Nicaragua	11	C10	Low	2.54	7.315	family_of_origin, socio_demographic_conditions, hospital_surveillance, seasonal_pattern, perceived_causes_of_suicide	nicaragua, surveillance, stressful_life_events, sexual_abuse, intimate_partner_violence, domestic_violence, suicidal_expressions, parasuicide, mental_disorders, suicide_attempts, abuse, young_people, content_analysis, suicide_in_young_people, relative_risks, resiliency, adolescent_and_youth_suicide_mortality_rates, averageannual_percent_variation, firearm_availability, instruments		North America	Americas	Latin America & Caribbean	Central America	6. Developing region	12.8448	-85.559
NE	NER	NG	Niger	Niger	3	C10	Low	3.4	7.15	thermodynamics, biophysical_chemistry, radiolysis, oxidation, metal_ions, tartrazinefd, electron_scavengers, catalase, mysteries, suicide_inactivation	nigeria, terrorism, boko_haram, validity, deliberate_self_harm, suicidality, schizophrenia, stigma, hiv_aids, psychiatric_disorders, hiv, suicide_bombing, community, knowledge, young_people, primary_care, comorbidity, validation, scale, help_seeking		Africa	Africa	Sub-Saharan Africa	Western Africa	7. Least developed region	18.0691	9.90298
NG	NGA	NI	Nigeria	Nigeria	52	C10	Low	2.445	6.165		nigeria, boko_haram, terrorism, validity, hiv_aids, schizophrenia, suicidality, psychiatric_disorders, stigma, deliberate_self_harm, knowledge, scale, hiv, validation, primary_care, young_people, comorbidity, community, disability, beliefs		Africa	Africa	Sub-Saharan Africa	Western Africa	5. Emerging region: G20	9.06941	7.91932
KP	PRK	KN	Korea, Dem. People's Rep.	North_Korea	15	C8	Medium	8.275	10.86	cold_war, czechoslovakia, karlovy_vary, national_missile_defense, korean_american, korean_nuclear_crisis, us_foreign_policy, rational_deterrence, liberal_internationalism, extended_deterrence	refugees, migration, north_korea, spatial_diffusion, south_korea, north_korean_defectors, adolescent, predictors, asylum_seekers, psychiatric_symptoms, clusters, protective_factor, social_connectedness, middle_east, toronto_alexithymia_scale, soviet_union, eventscale, socialism, subjectivity, mental_disorders		Asia	Asia	East Asia & Pacific	Eastern Asia	7. Least developed region	40.3418	126.737
NO	NOR		Norway	Norway	238	C7	Medium	7.62	17.185	tension_type_headache, norwegian_adolescents, baerum, nord_trondelag_health, co_rumination, sapmi, psychopathological_symptoms, conduct_difficulties, leaving_against_medical_advice, repeated_poisoning	norway, follow_up, self_harm, predictors, schizophrenia, parasuicide, suicide_attempts, deliberate_self_harm, stress, cohort, mental_disorders, suicide_attempt, physicians, validity, young_people, bereavement, sweden, suicide_prevention, psychological_autopsy, anxiety		Europe	Europe	Europe & Central Asia	Northern Europe	2. Developed region: nonG7	79.8486	22.6903
OM	OMN	MU	Oman	Oman	4	C10	Low	1.37	8.725	oman, antiepileptic_drug, arab_islamic	overdose, deliberate_self_harm, repetition, modernization, oxford, attempted, acculturation, epilepsy, pattern, gun_ownership, intoxication, cohort, availability, marital_status, sex, harm, parasuicide, attempted_suicide, anticonvulsants		Asia	Asia	Middle East & North Africa	Western Asia	6. Developing region	20.8096	56.9593
PK	PAK	PK	Pakistan	Pakistan	111	C8	Medium	4.62	13.065	karachi, hijras, paraphenylene_diamine_(ppd), chemical_burn, mineral_content, caliphate, sexual_infidelity, coping_srtratefies, honey, metals	pakistan, terrorism, stress, anxiety, deliberate_self_harm, suicidal_behavior, self_harm, injuries, suicide_bombing, medical_students, abuse, experience, injury, war, india, poisoning, hopelessness, low_income, therapy, management		Asia	Asia	South Asia	Southern Asia	5. Emerging region: G20	30.3838	70.0966
PA	PAN	PM	Panama	Panama	1	C10	Low	1.28	7.495		validity, disease, anxiety_disorders, global_burden, indigenous, latin_america, suicidalideation, phq_9, peoples, serious_psychological_distress		North America	Americas	Latin America & Caribbean	Central America	6. Developing region	8.42109	-81.4631
PG	PNG	PP	Papua New Guinea	Papua_New_Guinea	6	C9	Low	1.38	3.76		experience, self_harm, ultimate_sacrifice, medical_anthropology, self_sacrifice, injury_pattern, ecology, social_dominance_orientation, warfare, destructive_killers, motivational_primacy, sacred_values, individualself, in_group, group_identification, identityfusion, perceived_collective_continuity, rites_of_terror, imagistic_practices, identity_fusion		Oceania	Oceania	East Asia & Pacific	Melanesia	6. Developing region	-6.63639	144.358
PY	PRY	PA	Paraguay	Paraguay	2	C10	Low	2.86	6.11	scopadulcic_acid_b, traditional_herbal_medicines_of_guarany_indio, bone_resorption, leaf_organculture, bioactive_diterpene, scoparia_dulcis_l., paraguay, antiviralactivity, 2_chemotypes, k+_atpase, gastric_h+	family, gene_therapy, married_women, cancer_gene_therapy, biosynthesis, accumulation, inhibitor, multicountry, mentalhealth, intimate_partner_violence, latin_america, common_mental_disorders, child_abuse, developing_countries, domestic_violence, sexual_abuse, brain_tumors		South America	Americas	Latin America & Caribbean	South America	5. Emerging region: G20	-23.438	-58.4732
PE	PER	PE	Peru	Peru	21	C9	Low	1.735	4.135	subjective_constitution, subjective_experience, fatherhood, depressive_symptomatology, 2a_receptor_gene, epds, antepartum_depressive_symptoms, suicide_tendency, korea_international_cooperation_agency_(koica), official_development_assistance	peru, pregnancy, suicide_attempt, alcohol_drinking, postpartum_women, spain, sexual_abuse, sleep_quality, intimate_partner_violence, spirituality, outcomes, bullying, phq_9, suicide_risk, quality_of_life, cohort, asthma, index, altitude, disturbances		South America	Americas	Latin America & Caribbean	South America	5. Emerging region: G20	-9.18663	-75.7662
PH	PHL	RP	Philippines	Philippines	28	C9	Low	1.075	3.085	levodopa_equivalent_dose, parkinson_disease, postnatal_growth, subthalamic_nucleus, pallidotomy, tremor, pd, birth_length, cebu_cohort_study, peer_counseling	philippines, hopelessness, psychological_distress, loneliness, thailand, taiwan, guidelines, domestic_violence, adolescent_health, drug_use, psychosocial_distress, suicide_ideation, mental_health_first_aid, birth_weight, posttraumatic_stress_disorder, menstruation, fetal_growth, early_substance_use, women's_mental_health, menstrual_cycle		Asia	Asia	East Asia & Pacific	South-Eastern Asia	5. Emerging region: G20	7.7046	125.217
PL	POL	PL	Poland	Poland	90	C6	High	4.545	29.3	8_year, standard_expected_years_of_life_lost, political_protest, exile, acute_poisonings, isomorphism, business_ethics, adolescent_marijuana, ambiguities, small_and_medium_sized_companies	poland, russia, alcohol_dependence, eastern_europe, patterns, reliability, premature_mortality, alcohol_consumption, metaanalysis, transition, inequalities, suicide_attempts, individuals, aggression, suicide_mortality, former_ussr, consumption, sexual_abuse, dependence, religion		Europe	Europe	Europe & Central Asia	Eastern Europe	2. Developed region: nonG7	51.9217	19.1588
PT	PRT	PO	Portugal	Portugal	66	C7	Medium	5.675	18.775	water_supply, spatial_determinants, winter, anorexia_nervosa_therapy, seawater, sea_water, ion_batteries, length_of_hospital_stay, utilisation, economic_crisis	portugal, young_people, europe, alliance, mental_disorders, economic_crisis, financial_crisis, patterns, palliative_care, adolescence, euthanasia, anxiety, unemployment, lithium, spatial_analysis, forensic_science, european_countries, validation, inpatient, public_health		Europe	Europe	Europe & Central Asia	Southern Europe	2. Developed region: nonG7	39.5477	-8.28768
QA	QAT	QA	Qatar	Qatar	4	C10	Low	1.995	9.19	qatari_women, suicide_scales, menopause, arabic_women, cultural_differences, incontinence, geomagnetic_fields, apogee, perigee, nocturnal_activity	focus_groups, schizophrenia, community, suicidality, determinants, performance, sleep, level, melatonin, life_style, consensus_statement, professional_football, midlife, phases, sleep_loss, arabs		Asia	Asia	Middle East & North Africa	Western Asia	6. Developing region	25.3742	51.1384
RO	ROU	RO	Romania	Romania	66	C7	Medium	3.925	20.485	intimate_partner_homicide_suicide, co_morbidities, residential_injuries, diazinon, heme, tki_inhibitors, dentist, coping_strategy, ihc, alk	reliability, romania, russia, euthanasia, eastern_europe, knowledge, students, validity, psychiatric_disorders, men, life, inheritance, maltreatment, suicide_attempts, psychopathology, self_harm, suicide_risk, physicians, childhood, blood_serotonin		Europe	Europe	Europe & Central Asia	Eastern Europe	2. Developed region: nonG7	45.9636	24.2451
RU	RUS	RS	Russian Federation	Russian_Federation	28	C5	High	12.875	70.605	non_parametric_estimate, migrations, suicides_among_urban_residents, programs_for_the_prevention_of_suicides_among_minors, neurocognitive_functions, psychic_health, demography_of_rural_associations, death_rate, death_rate_from_external_reasons, depopulation	russia, siberia, minors, crime, russian_federation, indigenous_peoples, life_expectancy, psychopathology, suicide_rate, age, stress, abortion, part, scores, international_security, counterterrorism, national_security, history_of_medicine, ethnopsychology, newspaper_surveillance		Europe	Europe	Europe & Central Asia	Eastern Europe	3. Emerging region: BRIC	59.4643	88.3972
RW	RWA	RW	Rwanda	Rwanda	6	C8	Medium	4.81	11.46	rwanda, 4_developing_countries, thai_burmaborder, reporting_questionnaire_srq_20, sensitivity_and_specificity, women's_health_services, non_psychotic_mental_health_disorders	intimate_partner_violence, domestic_violence, pregnancy, genocide, womens_health, psychometrics, multicountry, province, refugees, sexual_violence, mental_disorder, anxiety, stress, hiv, war, exposure, men, trauma, psychological_autopsy, predictors		Africa	Africa	Sub-Saharan Africa	Eastern Africa	7. Least developed region	-1.97642	29.9799
SS	SSD		South Sudan	South_Sudan	0	C10	Low	2.025	5.55				Africa	Africa	Sub-Saharan Africa	Eastern Africa	7. Least developed region	7.85784	29.1178
LC	LCA	ST	St. Lucia	St_Lucia	1	C8	Medium	1.69	13.855				North America	Americas	Latin America & Caribbean	Caribbean	6. Developing region	13.9336	-60.9708
WS	WSM	WS	Samoa	Samoa	10	C7	Medium	6.565	18.595	status_inconsistency, developmental_niche, westernization, psychoneuroimmunology, acute_phase_proteins, urban_settings, infancy, biological_sensitivity	samoa, cannabis, adolescence, intimate_partner_violence, community, south_pacific, outcomes, colonialism, institutions, micronesia, community_psychiatry, vavau, tonga, risk_behavior_survey, social_change, blood_pressure, suicidalideation, speaking, china, alcohol_use_initiation		Oceania	Oceania	East Asia & Pacific	Polynesia	7. Least developed region	-13.6364	-172.427
ST	STP	TP	Sao Tome and Principe	Sao_Tome_and_Principe	0	C9	Low	0.85	2.105				Africa	Africa	Sub-Saharan Africa	Middle Africa	7. Least developed region	0.220364	6.60159
SA	SAU	SA	Saudi Arabia	Saudi_Arabia	31	C10	Low	1.71	7.58	skin_diseases, disease_risk, index_durel, psychometric_assessment, 'umraworship, psychology_of_worship_religious_rituals, cyberterrorism, worrisome, psychology_of_religion, arabia	saudi_arabia, deaths, injuries, suicide_attempt, suicide_ideation, hungary, autopsy, autonomy, young_adults, college_students, religiosity, features, forensic_science, drug_overdose, burns, neck_structures, pattern, high_school_students, spirituality, pediatric_burns		Asia	Asia	Middle East & North Africa	Western Asia	2. Developed region: nonG7	24.2275	44.6658
SN	SEN	SG	Senegal	Senegal	1	C10	Low	3.51	10.2	hdss, kersa_health, 5_dimethoxyphenol_3	deaths, profile, adult_mortality, verbal_autopsies		Africa	Africa	Sub-Saharan Africa	Western Africa	7. Least developed region	14.4924	-14.6587
RS	SRB	RI	Serbia	Serbia	35	C6	High	9.405	25.79	social_conditions, suicide_in_serbia, responsible_media_reporting, invisible_victims, code_of_ethics_of_serbian_journalists, vojvodina, hand_grenades, psychophysiologic_disorders, explosive_wounds	serbia, mental_disorders, seasonal_variation, forensic_pathology, religion, sexual_abuse, gender_identity, delinquency, metaanalysis, army, maltreatment, intimate_partner_violence, posttraumatic_stress_disorder, deaths, physician_assisted_suicide, sexual_violence, serum_cholesterol, environment, weather_conditions, demography		Europe	Europe	Europe & Central Asia	Southern Europe	6. Developing region	44.2026	20.9973
SC	SYC	SE	Seychelles	Seychelles	1	C8	Medium	1.605	14.615	suicidal_expression	adolescent, behaviors, childhood, alcohol_consumption, loneliness, african_american, sub_saharan_africa, coping_strategies, school_health		Seven seas (open ocean)	Africa	Sub-Saharan Africa	Eastern Africa	6. Developing region	-9.39959	46.4392
SL	SLE	SL	Sierra Leone	Sierra_Leone	1	C10	Low	4.435	8.175		sequelae, northern_uganda, sierra_leone		Africa	Africa	Sub-Saharan Africa	Western Africa	7. Least developed region	8.45588	-11.888
SG	SGP	SN	Singapore	Singapore	83	C8	Medium	7.345	13.77	academic_stress, adolescent_outpatients, catatonia, train_suicide, meaning_centered_ethnography, ethnographic_writing, sociodemographic_profile, pedagogies_and_literacies, cultural_genres, intercultural_theater	singapore, mental_disorders, hong_kong, asia, asian, suicide_attempts, parasuicide, chinese, england, stress, social_support, deliberate_self_harm, adolescent_suicide, harm, therapy, elderly_suicide, age, schizophrenia, behaviors, elderly		Asia	Asia	East Asia & Pacific	South-Eastern Asia	6. Developing region	1.35432	103.825
SK	SVK	LO	Slovak Republic	Slovakia	5	C6	High	3.755	23.32	causes_and_motives_of_suicides_by_children_and_adolescents, tendencies_of_suicides, social_educational_aspect	slovak_republic, mental_disorders, deaths, attempted_suicide, europe, suicides, suicide_rates, interventions, financial_crisis, suicide_rate, hungary, time_trend, completed_suicides, joinpoint_regression, finno_ugrians		Europe	Europe	Europe & Central Asia	Eastern Europe	2. Developed region: nonG7	48.6747	19.6436
SI	SVN	SI	Slovenia	Slovenia	70	C2	High	10.17	37.78	heroin_use, opioid_agonist_treatment, cognitive_functions, intentional_self_poisoning_by_drugs, marital_status_(change), medical_record, social_and_economic_consequences_of_gambling, country_in_transition, heroin_use_disorder_patients, agonist_treatment	slovenia, suicide_attempt, patterns, sex, program, stigma, overdose, cohort, consumption, men, general_practitioners, deliberate_self_harm, europe, australia, suicides, slovenian_population, longitude, cause_of_death, delinquency, drugs		Europe	Europe	Europe & Central Asia	Southern Europe	2. Developed region: nonG7	46.1502	14.6159
SB	SLB	BP	Solomon Islands	Solomon_Islands	3	C6	High	1.815	27.56		suicide_attempt, samoa, students, kiribati, solomon_islands, global_school_based_health_survey, vanuatu, epidemic_suicide, early_substance_use, alcohol_use_initiation, vavau, speaking, south_pacific, micronesia, community_psychiatry, tonga, nationally_representative_sample, young_people, substanceuse, suicidalideation		Oceania	Oceania	East Asia & Pacific	Melanesia	7. Least developed region	-9.60495	160.154
SO	SOM	SO	Somalia	Somalia	7	C8	Medium	3.985	12.84	unpeacekeepers, foreign_bodies, bomb_fragment, somali	posttraumatic_stress_disorder, trauma, somalia, predictors, military_personnel, veterans, operations, force, blast_injuries, terrorist_bombings, health_survey, duty, instruments, male, explosions, torture, usveterans, psychiatric, persian_gulf_war, cultural		Africa	Africa	Sub-Saharan Africa	Eastern Africa	7. Least developed region	5.1028	46.7395
ZA	ZAF	SF	South Africa	South_Africa	232	C2	High	10.87	37.985	cape_town, cape, eastern_cape, non_fatal_suicidal_behaviour, socioeconomic_context, humerus, drug_violence, pretoria, suburban, discriminant_function	south_africa, hiv, hiv_aids, stress, africa, posttraumatic_stress_disorder, alcohol_use, suicide_prevention, injuries, suicide_attempts, stigma, students, substance_use, intimate_partner_violence, patterns, men, disorder, primary_care, psychiatric_disorders, suicidal_behaviour		Africa	Africa	Sub-Saharan Africa	Southern Africa	5. Emerging region: G20	-28.4746	26.1195
KR	KOR	KS	Korea, Rep.	South_Korea	360	C2	High	16.98	36.445	republic_of_korea, solar_radiation, kyrbws, time_trend, kyrbs, crescend, sexual_intercourse, sociotropy, status_integration, suicide_in_south_korea	south_korea, age, korea, japan, unemployment, economic_crisis, adolescent, hong_kong, adults, mental_disorders, taiwan, deaths, china, england, predictors, suicide_attempt, risk_factor, inequalities, anxiety, suicide_risk		Asia	Asia	East Asia & Pacific	Eastern Asia	4. Emerging region: MIKT	36.4609	128.017
ES	ESP	SP	Spain	Spain	298	C8	Medium	3.91	12.06	andalusia, policy_makers, urban_areas, geographical_inequalities, synthetic_cathinones, psychiatric_emergency_services, rapid_assessment, drug_intoxication, medicine_intoxication, vitreous_humor_alcohol_concentration	spain, unemployment, europe, economic_crisis, financial_crisis, schizophrenia, comorbidity, suicide_attempts, self_harm, mental_disorders, age, recession, suicide_attempt, great_recession, euthanasia, england, follow_up, suicides, crisis, deliberate_self_harm		Europe	Europe	Europe & Central Asia	Southern Europe	2. Developed region: nonG7	39.8819	-3.48933
LK	LKA	CE	Sri Lanka	Sri_Lanka	190	C6	High	8.835	29.27	srilanka, yellow_oleander, kataragama, stakeholder_analysis, informed_policy, low_and_middle_income_country, militarization, tamil_eelam, achille_mbembe, nayomimunaweera	sri_lanka, pesticides, self_harm, deaths, developing_countries, pesticide, developing_world, india, china, suicide_prevention, poisoning, self_poisoning, harm, tragedy, ingestion, strategies, attempted_suicide, deliberate_self_harm, pesticide_poisoning, asia		Asia	Asia	South Asia	Southern Asia	6. Developing region	7.87234	80.6663
VC	VCT	VC	St. Vincent and the Grenadines	St_Vincent_Grenadines	1	C10	Low	1.09	7.32		aggression, family, bullying, peer_victimization, peer, girls, parenting, boys		North America	Americas	Latin America & Caribbean	Caribbean	6. Developing region	13.253	-61.2026
SD	SDN	SU	Sudan	Sudan	5	C10	Low	2.965	5.14	angio_oedema, sudan, coregulated_pilus, ctx_phi, colonization_factor, el_tor, transcriptional_activation, environmental_strains, pandemic_strains	poisoning, ingestion, epidemic, escherichia_coli, suicide_vector, paraphenylene_diamine, adolescent_suicides		Africa	Africa	Sub-Saharan Africa	Northern Africa	6. Developing region	15.4635	29.7732
SR	SUR	NS	Suriname	Suriname	4	C2	High	11.31	37.44	ystems_thinking, mercury_exposure, multi_lateral_development_banks, global_health_governance, suriname, hindustan_culture	pesticides, attempted_suicide, psychological_autopsy, youth_suicide, legislation, teenagers, relative_risks, suicide_in_young_people, adolescent_and_youth_suicide_mortality_rates, averageannual_percent_variation, indigenous_health, high_rates, south_asians, economic_policy		South America	Americas	Latin America & Caribbean	South America	6. Developing region	3.93617	-56.1276
SZ	SWZ	WZ	Eswatini	Swaziland	0	C3	High	19.495	64.5				Africa	Africa	Sub-Saharan Africa	Southern Africa	6. Developing region	-26.5413	31.448
SE	SWE	SW	Sweden	Sweden	558	C7	Medium	9.485	20.705	international_adoption, neurodevelopmental_disorders, 4.9_million_inhabitants, childhood_socioeconomic_position, socio_economic_position, northern_sweden, passenger_car_fatalities, bereaved_relatives, suboptimal_health, lone_mothers	sweden, schizophrenia, follow_up, cohort, antidepressants, mental_disorders, register, age, suicide_attempt, unemployment, cancer, denmark, bereavement, parents, major_depression, anxiety, outcomes, mental_illness, self_harm, abuse		Europe	Europe	Europe & Central Asia	Northern Europe	2. Developed region: nonG7	62.1827	14.9052
CH	CHE	SZ	Switzerland	Switzerland	284	C6	High	10.91	22.91	geneva, futility, social_professionals, succession, ed_users, suicide_regulation, families', intravenous_drug_use, severe_and_persistent_mental_illness, treatment_resistance	euthanasia, switzerland, assisted_suicide, netherlands, end, palliative_care, life, physician_assisted_suicide, physicians, decision_making, end_of_life, experiences, assisted_dying, right_to_die, firearms, england, of_life_decisions, self_harm, access, oregon		Europe	Europe	Europe & Central Asia	Western Europe	2. Developed region: nonG7	46.8119	8.427
SY	SYR	SY	Syrian Arab Republic	Syria	18	C9	Low	0.61	2.48		terrorism, isis, health_effects, infectiousdiseases, histological_analysis, asylum_applicants, akp, public_interest, strait, law_limits, counterinsurgency, forensic_cases, mindanao, apocalypse, conspiracy, predominant_partysystem, opposition_failure, erdogan, security_informatics, hybrid_warfare		Asia	Asia	Middle East & North Africa	Western Asia	6. Developing region	34.8587	38.5506
TJ	TJK	TI	Tajikistan	Tajikistan	2	C10	Low	2.525	5.23		domestic_violence, physician_assisted_suicide, pesticide, emergency, opinion, values, persuasion, central_asia, political_messages		Asia	Asia	Europe & Central Asia	Central Asia	6. Developing region	38.8591	70.9305
TZ	TZA	TZ	Tanzania	Tanzania	14	C10	Low	2.97	7.775	low_income_country, school_bullying, a_low_income_country, implementation_science, sentence_completion, in_school_adolescents	tanzania, developing_countries, sub_saharan_africa, abuse, hope, exposure, south_africa, developing_world, workers, surveillance, burden, suicide_behaviors, community, verbal_autopsies, intimate_partner_violence, street_youth, threat, urban_rural_differences, non_communicable_diseases, life_style		Africa	Africa	Sub-Saharan Africa	Eastern Africa	7. Least developed region	-6.39271	34.2394
TH	THA	TH	Thailand	Thailand	52	C8	Medium	4.065	14.045	thai, thai_adolescents, cardiotoxic_ornamental_plant_species, acute_organophosphate, public_secondary_school, southern_border_provinces_thailand, occupational_heat_stress, secondary_school_students, euro_d_scale, preoccupied	thailand, scale, students, older_adults, intimate_partner_violence, major_depressive_disorder, loneliness, outcomes, meta_analysis, psychological_distress, behaviors, social_support, severity, dsm_iv, psychotherapy, unipolar, asian, cambodia, hong_kong, suicide_ideation		Asia	Asia	East Asia & Pacific	South-Eastern Asia	5. Emerging region: G20	13.0205	101.697
TL	TLS	TT	Timor-Leste	Timor_Leste	0	C9	Low	2.06	4.435				Asia	Asia	East Asia & Pacific	South-Eastern Asia	7. Least developed region	-8.87347	125.767
TG	TGO	TO	Togo	Togo	3	C7	Medium	5.025	15.39		africa, euthanasia, terrorism, palestine, cia, anti_colonialism, anc, plo		Africa	Africa	Sub-Saharan Africa	Western Africa	7. Least developed region	8.66582	1.00758
TO	TON	TN	Tonga	Tonga	2	C10	Low	2.905	5.555		psychosis, tonga, experience, samoa, developing_country, community_psychiatry, micronesia, south_pacific, speaking, vavau, kava		Oceania	Oceania	East Asia & Pacific	Polynesia	6. Developing region	-21.1634	-175.283
TT	TTO	TD	Trinidad and Tobago	Trinidad_and_Tobago	8	C7	Medium	4.73	18.79	trinidad_and_tobago, consultation_liaison, social_predictors	suicide_attempts, trinidad, associations, jamaica, trinidad_and_tobago, parental_involvement, adolescents_and_young_adults, theory, boys, service_attendance, general_hospital, parenting, slavery, girls, practice, connectedness, peer, human_development, religiousness, peer_victimization		North America	Americas	Latin America & Caribbean	Caribbean	6. Developing region	10.47	-61.2584
TN	TUN	TS	Tunisia	Tunisia	0	C9	Low	2.255	4.68				Africa	Africa	Middle East & North Africa	Northern Africa	6. Developing region	33.7716	8.881
TR	TUR	TU	Turkiye	Turkey	324	C9	Low	1.39	3.925	3_year, shelter, adana, chronotype, dao, authoritarian, self_injury_behavior, incest, mobbing, istanbul	turkey, autopsy, suicide_attempts, poisoning, deaths, childhood, adolescent, experience, suicide_attempt, high_school_students, forensic_medicine, reliability, harm, college_students, abuse, forensic_science, age, comorbidity, child, pattern		Asia	Asia	Europe & Central Asia	Western Asia	4. Emerging region: MIKT	38.9574	35.4809
TM	TKM	TX	Turkmenistan	Turkmenistan	0	C8	Medium	4.16	16.01				Asia	Asia	Europe & Central Asia	Central Asia	6. Developing region	38.9602	59.0241
UG	UGA	UG	Uganda	Uganda	70	C8	Medium	2.87	11.305	kampala, postconflict_northern_uganda, northern_uganda, distancing, qualitative_psychological_autopsy, african_refugee_settlement, women_suicide, qualitative_psychological_autopsy, cormorbidity, post_conflict_northern_uganda	uganda, africa, war, deliberate_self_harm, northern_uganda, ghana, parasuicide, psychological_autopsy, hiv, south_africa, exposure, trauma, attempted_suicide, randomized_controlled_trial, posttraumatic_stress_disorder, hiv_aids, community, corporal_punishment, predictors, students		Africa	Africa	Sub-Saharan Africa	Eastern Africa	7. Least developed region	1.33054	32.6722
UA	UKR	UP	Ukraine	Ukraine	24	C5	High	8.27	50.645	big_five, discriminant_analysis, power_plant, female_terrorism, economic_background, legal_conflicts, strategy_of_eradicating_female_terrorism, psychological_adaptation, european_social_survey	russia, ukraine, smoking, cardiovascular_disease, quality, classification, latitude, vital_statistics, former_ussr, former_soviet_union, anxiety, 5_factor_model, poland, tryptophan_hydroxylase, ucla_loneliness_scale, external_causes_of_death, injury_deaths, baltic_states, belarus, employees		Europe	Europe	Europe & Central Asia	Eastern Europe	6. Developing region	48.792	31.0623
AE	ARE	AE	United Arab Emirates	United_Arab_Emirates	7	C10	Low	3.285	9.31	east_asian_immigrants, nationals, expatriates, dubai, child_bearing_age, pelvic_floor_dysfunction	uae, england, injury, cyberstalking, medical, cybercrime, migrant_workers, decriminalization, britain, cyberbullying, pakistan, laws, us, education, child, religion, students, canada, trauma, legal_analysis		Asia	Asia	Middle East & North Africa	Western Asia	6. Developing region	24.3526	55.1361
GB	GBR	UK	United Kingdom	United_Kingdom	253	C8	Medium	3.975	12.57	ghb, gender_queer, therapeutic_landscapes 4_butanediol_1, relevant_standard, political_terrorism, stimulus_valence, pastoral_care, counselling_in_higher_education	united_kingdom, self_harm, england, uk, legislation, attempted_suicide, deliberate_self_harm, availability, management, wales, antidepressants, paracetamol, euthanasia, follow_up, parasuicide, young_people, scotland, adults, overdose, schizophrenia		Europe	Europe	Europe & Central Asia	Northern Europe	1. Developed region: G7	54.3103	-1.90973
US	USA	US	United States	United_States	3563	C7	Medium	5.91	20.715	non_hispanic_whites, united_states_veterinarians, reporting_system, purchase, us_states, mass_shootings, iv_audadis_iv, youth_violence, ncs_r, survivorship	substance_use, firearms, suicide_attempts, comorbidity, mental_disorders, psychiatric_disorders, euthanasia, major_depression, age, adolescent_suicide, deaths, behaviors, follow_up, stress, patterns, posttraumatic_stress_disorder, adolescent, physician_assisted_suicide, life, primary_care		North America	Americas	North America	Northern America	1. Developed region: G7	37.2472	-99.6968
UY	URY	UY	Uruguay	Uruguay	10	C6	High	7.455	27.835	cocaine_base_poste, historical_evolution, uruguay	suicide_attempts, sexual_behavior, clinical_features, masculinities, alcohol_drinking, hospital, school_health, criminal_law, middle_school_students, rule_of_law, euthanasia, euthanasia_in_europe, emergencies, passiveeuthanasia_in_hungary, assisted_suicide_in_california, active_euthanasia_in_colombia, quality_and_precision_of_research_tools, semi_structured_interview, suicidal_ideation_in_old_age…		South America	Americas	Latin America & Caribbean	South America	5. Emerging region: G20	-32.5362	-55.8114
UZ	UZB	UZ	Uzbekistan	Uzbekistan	2	C8	Medium	4.81	12.99		afghanistan, income_inequality, empirical, natural_resources, party_systems, analysis, cross_national_prevalence, taliban, transnational_terrorism, narcotics, civil_war, suicide_terrorism, suicidal_behavior, conflict, violent_death, time_series, socioeconomic_factors, drugs, states, adolescence		Asia	Asia	Europe & Central Asia	Central Asia	6. Developing region	41.3702	63.3913
VU	VUT	NH	Vanuatu	Vanuatu	4	C6	High	7.93	29.18	cultural_health_beliefs	suicide_attempt, vanuatu, samoa, students, kiribati, solomon_islands, global_school_based_health_survey, epidemic_suicide, nationally_representative_sample, alcohol_use_initiation, vavau, speaking, south_pacific, micronesia, community_psychiatry, tonga, early_substance_use, substanceuse, young_people, suicidalideation		Oceania	Oceania	East Asia & Pacific	Melanesia	7. Least developed region	-17.6702	168.353
VE	VEN	VE	Venezuela, RB	Venezuela	12	C10	Low	1.11	5.925	antibiotics, aeromonas_spp., antonio_leocadio_guzman, partido_liberal, mangrove_oyster, mesophilic_aeromonads, vibrio	venezuela, spain, deaths, latinos, suicide_in_young_people, argentina, adolescent_and_youth_suicide_mortality_rates, averageannual_percent_variation, susceptibility, water, resistance, population_based, strain, huntington's_disease, emotion, mutation, violent_death_rate, internet_searching, humanitarian_injustice, populism		South America	Americas	Latin America & Caribbean	South America	5. Emerging region: G20	6.39181	-65.4057
VN	VNM	VM	Viet Nam	Vietnam	145	C10	Low	4.44	9.465	postservice_mortality, vietnam_theater_veterans, academic_pressure, bone_fragments, adolescent_offspring, vietnamese_adolescents, low_mood, venlafaxine_extended_release, variable_number_tandem_repeat_(vntr), external_mortality	posttraumatic_stress_disorder, vietnam_veterans, vietnam, ptsd, veterans, iraq, military, war, afghanistan, trauma, exposure, comorbidity, combat_veterans, us_veterans, persian_gulf_war, combat, scale, traumatic_brain_injury, mental_health_problems, suicide_attempts		Asia	Asia	East Asia & Pacific	South-Eastern Asia	5. Emerging region: G20	15.9694	107.853
YE	YEM	YM	Yemen, Rep.	Yemen	6	C10	Low	4.68	6.93	hadhramout_university_students, yemen	outcomes, burden_of_disease, moderate_muslims, pluralism, moderate_islam, humanitarian_injustice, internet_searching, violent_death_rate, eastern_mediterranean_region, intentional_injuries, experiences, systematic_analysis, conflict, child_abuse, maltreatment, consequences, disability, sexual_abuse, nahdlatul_ulama		Asia	Asia	Middle East & North Africa	Western Asia	7. Least developed region	15.7848	47.485
ZM	ZMB	ZA	Zambia	Zambia	0	C7	Medium	5.605	14.895				Africa	Africa	Sub-Saharan Africa	Eastern Africa	7. Least developed region	-13.1255	25.4152
ZW	ZWE	ZI	Zimbabwe	Zimbabwe	21	C7	Medium	13.42	20	lysosomes, protein_crystal_structures, lay_health_workers, harare, traditional_medicine, urban_zimbabwe, hiv_test, saposinb, activator_protein, coenzyme_q10	zimbabwe, men, africa, developing_countries, infection, abuse, suicide_bomber, sexually_transmitted_diseases, low_income_countries, service_provision, school_children, south_america, medical_education, mental_distress, feasibility, cells, collection, plo, anc, anti_colonialism		Africa	Africa	Sub-Saharan Africa	Eastern Africa	5. Emerging region: G20	-19.0093	29.3309

## Sheet: words_and_countries_keep
words	n_countries	word_freq	Afghanistan	Albania	Algeria	Argentina	Armenia	Australia	Austria	Azerbaijan	Bahrain	Bangladesh	Barbados	Belarus	Belgium	Benin	Bolivia	Bosnia_and_Herzegovina	Brazil	Brunei_Darussalam	Bulgaria	Cambodia	Cameroon	Canada	Chad	Chile	China	Colombia	Congo	Congo_Democratic_Republic	Costa_Rica	Croatia	Cuba	Cyprus	Czechia	Denmark	Dominican_Republic	Ecuador	Egypt	El_Salvador	Estonia	Ethiopia	Fiji	Finland	France	Georgia	Germany	Ghana	Greece
suicide	137	7335	105	5	1	11	1	520	55	2	2	23	1	11	67	4	3	6	134	1	7	2	2	345	1	32	345	24	2	1	1	20	10	4	11	133	1	6	5	4	14	17	10	174	126	10	132	18	57
depression	102	2915	68	0	0	5	0	137	16	0	0	9	0	2	23	0	1	1	51	0	1	0	0	114	0	17	182	5	0	0	2	4	1	1	0	48	0	4	4	0	11	17	1	60	63	4	69	3	13
risk_factors	99	2366	29	0	0	4	0	92	19	0	0	10	0	2	15	0	0	0	29	0	0	1	0	71	0	12	261	3	0	0	0	6	2	0	1	56	3	2	0	2	10	12	2	43	35	2	49	5	17
mortality	103	2274	23	3	0	6	0	156	13	0	0	13	0	11	12	0	0	0	45	0	2	0	1	69	0	7	78	12	2	1	3	2	3	1	2	88	2	3	2	1	13	7	2	112	55	4	44	1	26
risk	110	2221	60	1	0	3	0	116	23	0	0	2	0	1	8	0	1	1	25	0	3	5	0	84	1	5	86	7	0	0	4	7	1	0	1	62	0	1	1	0	11	11	1	62	36	6	35	4	11
united_states	65	2219	9	0	0	1	0	34	13	0	0	1	0	1	10	0	0	0	8	0	1	0	0	56	0	1	30	2	0	0	0	2	0	0	1	14	1	1	0	1	3	1	0	28	18	7	17	2	7
prevalence	103	2025	56	1	0	3	0	99	9	2	1	6	0	0	15	2	0	0	47	0	1	1	1	73	0	16	164	4	2	1	0	4	0	0	2	23	0	2	2	0	4	27	0	30	43	3	42	3	8
mental_health	98	1691	51	1	0	2	1	197	8	0	0	6	0	0	12	0	1	1	32	0	1	8	2	115	0	8	102	3	0	0	0	1	1	0	0	12	0	3	3	0	1	5	0	14	25	2	21	12	16
behavior	98	1629	14	0	0	3	0	85	27	1	0	2	0	3	14	0	0	0	29	0	0	3	0	49	0	8	97	7	0	0	0	2	2	1	1	31	1	2	2	1	5	5	1	46	20	1	36	20	15
rates	86	1488	4	2	0	3	0	107	25	0	1	4	0	6	9	0	0	1	17	1	3	0	0	58	1	1	141	4	0	0	0	7	0	1	3	29	0	0	1	1	7	2	1	31	16	2	34	2	16
health	94	1339	24	0	0	1	0	108	5	0	0	5	0	1	11	1	0	0	26	0	1	3	0	73	0	7	72	6	0	0	0	1	1	0	1	36	2	0	0	2	6	9	2	23	29	2	22	3	23
ideation	99	1303	24	0	0	2	0	42	10	1	0	1	0	0	9	1	1	0	32	0	0	2	0	44	0	4	125	3	0	0	1	4	0	0	1	11	0	1	2	0	3	9	1	19	20	3	13	5	13
epidemiology	93	1298	14	2	0	0	0	70	26	2	0	8	1	1	8	0	0	1	23	0	2	1	0	41	0	3	47	3	0	0	0	4	1	0	1	41	0	3	0	0	7	8	2	26	36	1	26	1	7
adolescents	102	1279	5	0	0	3	0	61	9	1	0	0	0	2	14	0	0	2	19	0	3	3	0	52	0	7	82	7	0	0	0	3	2	1	1	15	0	3	0	2	6	4	3	21	18	2	35	7	9
prevention	82	1275	7	0	0	0	0	108	25	0	0	7	0	1	10	0	0	0	16	0	0	1	1	54	0	2	53	1	0	0	0	2	1	0	0	20	0	1	0	0	1	2	3	21	29	2	33	12	7
death	72	1011	7	1	0	0	0	54	12	1	0	4	0	5	42	0	0	0	7	0	1	0	0	54	0	0	19	4	0	0	0	1	1	0	3	35	0	0	0	0	5	1	0	30	16	1	20	1	6
euthanasia	44	975	0	1	0	0	0	45	5	0	0	0	0	0	125	0	0	1	0	0	0	0	0	88	0	5	4	5	0	0	0	1	1	1	1	11	0	0	0	0	0	0	0	4	20	0	38	0	1
disorders	80	956	5	0	0	0	1	61	11	0	0	2	0	0	9	0	0	0	20	0	0	3	1	45	0	6	62	2	0	0	0	2	1	2	1	24	0	0	1	0	5	4	1	28	28	1	29	2	8
trends	88	945	1	1	0	3	0	72	7	0	1	2	0	3	17	0	0	0	18	0	2	0	0	29	0	2	38	5	0	0	0	3	2	0	1	18	0	1	0	1	4	2	4	29	15	3	19	0	16
children	87	815	2	0	0	0	0	41	7	1	0	3	0	1	11	0	0	1	3	0	1	1	0	47	0	4	29	3	0	0	0	0	1	0	1	23	0	2	2	0	1	2	2	15	15	0	24	5	5
gender	90	808	9	0	0	1	0	46	10	1	0	1	0	1	5	1	0	0	25	0	1	1	0	33	0	1	61	1	0	0	0	0	1	1	1	14	0	4	1	2	4	2	1	15	13	3	16	1	8
population	75	751	9	0	0	2	0	38	9	0	0	3	0	1	1	0	0	0	12	0	0	1	1	30	0	5	46	1	0	0	0	1	0	0	0	32	0	0	0	0	6	7	1	32	11	0	19	2	5
impact	68	747	6	0	0	4	0	71	15	1	0	3	0	0	3	0	0	0	10	0	0	1	0	38	0	0	34	3	0	0	0	0	0	0	0	10	0	0	0	1	0	2	0	10	12	0	19	2	14
care	68	704	28	0	0	1	0	40	3	0	0	1	0	0	23	0	0	0	13	0	0	1	0	38	0	3	14	1	0	0	0	0	1	2	0	17	0	0	1	0	1	2	0	17	15	1	25	1	4
mental_disorders	61	680	10	0	0	0	0	27	2	0	0	0	0	0	7	0	0	0	16	0	0	0	0	22	0	5	55	1	0	0	0	0	0	0	0	19	0	0	1	0	5	6	0	39	16	1	22	0	7
attitudes	67	677	0	1	0	0	0	39	6	0	0	0	0	0	45	2	0	1	4	0	1	1	0	36	0	1	15	0	0	0	0	2	0	0	1	6	0	0	0	0	2	1	0	4	23	1	20	20	3
association	73	656	22	0	0	0	0	24	5	0	0	1	0	0	6	0	1	0	11	0	0	0	0	22	0	3	30	5	0	0	2	2	0	0	0	14	1	0	3	0	1	2	0	22	10	1	13	0	1
homicide	66	641	1	3	0	5	0	35	10	0	0	1	0	3	0	3	0	1	14	0	2	0	0	32	0	0	4	3	0	0	0	1	0	0	1	6	1	0	2	0	0	0	1	16	3	2	12	2	4
schizophrenia	58	620	2	0	0	0	0	20	2	0	0	0	0	0	4	0	1	0	5	0	0	0	0	17	0	2	51	0	0	0	1	2	0	0	0	38	0	0	2	0	1	11	0	47	20	1	20	0	2
alcohol	70	606	4	2	0	1	0	39	2	0	1	0	0	5	3	0	0	0	10	0	1	0	0	18	0	1	8	1	0	0	0	1	1	0	0	13	0	0	1	1	6	0	1	30	23	0	11	0	9
suicidal_ideation	75	560	20	0	0	2	0	15	3	0	0	0	0	0	3	0	0	0	5	0	1	2	0	18	0	4	66	4	0	0	0	0	0	1	0	0	0	1	0	0	4	10	0	4	13	0	6	1	2
posttraumatic_stress_disorder	51	549	123	0	0	0	0	8	0	0	0	1	0	0	2	0	0	0	2	0	0	1	0	11	0	1	8	0	0	0	0	2	0	0	0	2	0	0	1	0	0	0	0	2	3	1	3	0	1
women	75	542	10	0	0	4	0	18	0	0	0	4	0	0	4	0	0	0	14	0	0	1	0	22	0	6	28	1	0	0	0	0	0	0	0	16	0	1	0	0	2	2	1	13	7	2	9	6	0
violence	76	541	6	2	0	6	0	20	1	0	0	4	0	0	0	0	0	1	27	0	1	1	0	19	1	1	13	8	0	0	0	2	0	0	1	8	0	0	1	0	0	1	0	11	10	2	5	1	4
self_harm	61	540	5	0	0	0	0	42	5	0	0	1	0	0	6	1	0	0	8	0	0	0	0	20	0	2	31	0	0	0	0	0	0	0	1	8	0	1	0	0	2	1	1	7	16	0	10	3	0
netherlands	33	530	0	0	0	0	0	7	6	0	0	0	0	0	68	0	0	0	0	0	0	0	0	12	0	0	0	1	0	0	0	0	0	0	0	4	0	0	0	0	2	0	0	6	8	0	13	1	0
physician_assisted_suicide	35	513	0	0	0	0	0	20	3	0	0	0	0	0	73	0	0	0	0	0	0	1	0	14	0	0	0	0	0	0	0	0	0	1	1	7	0	0	0	0	0	0	0	4	15	1	25	0	1
comorbidity	56	509	17	0	0	1	0	16	1	0	0	0	0	0	1	0	0	0	14	0	0	0	0	20	0	3	16	2	0	0	0	1	0	1	1	7	0	0	0	0	0	1	0	15	8	1	17	0	2
suicide_attempts	58	491	10	0	0	1	0	24	2	0	0	0	0	0	3	0	0	0	5	0	0	1	0	24	0	0	21	0	0	0	0	0	0	0	0	2	0	0	1	0	1	4	1	1	10	1	13	0	7
age	56	491	0	0	0	1	0	24	6	0	1	0	0	2	2	0	0	0	9	0	2	0	0	10	0	2	52	0	0	0	0	2	1	0	2	12	0	0	0	0	4	0	0	21	10	2	8	0	5
follow_up	55	482	4	1	0	1	0	27	1	0	0	0	0	0	4	0	0	0	10	0	0	0	0	16	0	2	12	0	0	0	0	0	0	0	0	25	0	0	1	0	1	4	2	29	12	1	8	1	2
china	45	478	0	0	0	0	0	5	1	0	0	1	0	0	0	0	0	0	2	0	0	1	0	1	0	0	328	0	0	0	0	1	0	0	1	0	0	0	0	0	1	0	1	0	0	0	2	1	1
australia	36	476	0	0	0	0	0	336	3	0	0	0	0	0	3	0	0	0	1	0	0	0	0	11	0	0	7	0	0	0	0	2	0	0	0	2	0	0	0	0	1	0	0	5	1	0	1	0	0
people	66	470	1	0	0	0	0	42	3	0	0	1	0	0	7	0	0	0	8	0	0	1	0	17	0	0	36	2	0	0	0	2	1	0	0	16	1	1	1	0	2	2	2	13	9	0	10	2	8
symptoms	66	459	25	0	0	0	0	17	1	0	0	1	0	0	1	0	0	0	8	0	0	0	0	16	0	2	38	0	0	0	1	0	0	0	1	5	1	1	0	0	1	5	0	9	11	0	6	2	0
unemployment	49	441	2	0	0	1	0	33	6	0	0	0	0	0	5	0	0	0	6	0	0	0	0	10	0	0	8	0	0	0	0	1	1	0	1	19	0	0	0	0	0	0	1	16	12	1	7	1	18
deaths	57	433	0	1	0	4	0	42	3	0	1	4	0	0	1	0	0	0	9	0	0	1	0	10	0	1	14	4	0	0	0	0	0	0	1	8	0	0	0	0	1	0	0	19	3	0	8	2	6
youth	75	428	1	0	0	2	0	32	4	0	1	0	0	0	4	0	0	1	2	0	1	2	0	37	0	1	34	1	0	0	0	1	0	0	0	4	0	0	0	0	1	1	1	4	7	2	4	2	1
anxiety	64	424	6	0	0	1	0	31	1	0	0	6	0	0	2	0	0	0	16	0	0	0	0	22	0	2	30	2	0	0	0	1	0	0	0	6	0	1	1	0	3	5	0	8	11	0	10	0	2
suicide_attempt	64	421	2	0	0	0	0	8	3	1	0	0	0	0	3	0	0	0	11	0	0	2	0	8	0	0	34	1	0	0	0	2	1	1	0	7	0	0	1	0	1	1	0	6	22	0	9	5	2
life	53	410	3	0	0	0	0	17	3	0	0	0	0	1	15	0	0	0	3	0	0	1	0	19	0	3	12	0	0	0	0	1	0	0	0	9	0	1	0	0	2	4	0	10	7	0	13	0	5
major_depression	43	400	11	0	0	1	0	10	2	0	0	0	0	0	0	0	0	0	6	0	0	0	0	14	0	2	20	0	0	0	0	1	0	0	0	12	0	1	0	0	0	2	0	12	6	0	3	0	1
stress	61	395	9	0	0	0	0	25	4	0	0	4	0	1	0	0	0	0	6	0	0	0	0	15	0	0	17	0	0	0	1	0	0	0	0	6	0	0	0	0	1	1	0	5	13	2	6	0	1
assisted_suicide	41	386	0	1	0	0	0	18	3	0	0	0	0	0	45	0	0	0	2	0	0	0	0	33	0	1	2	3	0	0	0	0	1	0	0	4	0	0	0	0	0	0	0	3	5	1	15	0	1
abuse	64	377	5	1	0	0	0	17	2	0	0	2	0	0	2	0	0	0	7	0	0	0	0	20	0	1	10	0	0	0	0	2	0	0	0	7	0	0	0	0	1	3	0	9	8	0	6	0	1
gender_differences	67	353	11	1	0	1	0	11	4	0	0	1	0	0	3	0	0	0	6	0	0	1	0	8	0	1	20	0	0	0	0	1	0	0	0	8	0	0	3	0	2	2	0	10	7	1	9	4	1
patterns	62	352	1	0	0	0	0	18	6	0	0	0	0	2	5	0	0	0	1	1	1	0	0	10	0	1	20	0	0	0	0	1	0	0	1	4	0	0	1	1	0	0	1	7	7	2	4	4	7
psychiatric_disorders	51	351	5	0	0	0	0	15	2	0	0	0	0	0	5	0	0	0	9	0	0	0	0	12	0	4	10	0	0	0	0	0	0	0	0	5	0	1	0	0	0	3	0	11	11	0	6	0	3
iraq	15	349	106	0	0	0	0	0	0	0	0	0	0	0	0	0	0	0	0	0	0	0	0	0	0	0	0	0	0	0	0	1	0	0	0	0	0	0	0	0	0	0	0	1	0	0	1	0	0
validity	57	347	8	0	0	0	0	19	2	0	0	0	0	0	3	0	0	0	3	0	0	0	0	8	0	1	41	3	0	0	0	0	0	0	1	6	0	0	0	0	2	3	2	7	12	0	4	1	0
predictors	51	345	9	0	0	0	0	15	1	0	0	0	0	0	2	0	1	0	5	0	0	0	0	8	0	7	30	0	0	0	0	0	0	0	0	11	0	0	0	0	0	1	0	7	13	2	11	0	0
adolescent	60	338	0	0	0	1	0	14	0	0	0	0	0	0	1	0	1	0	9	0	0	0	0	24	0	7	14	2	0	0	1	0	2	0	0	6	0	3	0	0	0	1	1	12	9	1	2	1	0
england	49	337	0	0	0	0	0	40	3	0	0	0	0	2	5	0	0	0	3	0	1	0	0	17	0	0	5	0	0	0	0	2	1	0	1	7	0	0	0	0	1	0	1	10	6	0	4	0	5
end	31	337	0	0	0	0	0	15	3	0	0	0	0	0	46	0	0	0	0	0	0	0	0	13	0	0	0	1	0	0	0	0	0	0	0	5	0	0	0	0	0	0	0	1	11	0	11	0	2
substance_use	60	335	3	0	0	1	0	21	0	0	0	0	0	0	0	0	1	0	4	0	0	2	0	20	0	1	8	1	0	0	1	1	0	0	0	2	1	0	1	0	1	1	0	2	8	2	2	1	3
countries	78	333	0	3	0	1	0	7	10	0	0	1	0	4	8	0	1	0	5	0	1	0	0	9	0	5	12	2	0	0	0	0	1	0	0	9	0	1	0	1	4	0	0	10	6	0	8	6	7
suicide_prevention	48	326	0	0	0	0	0	34	11	0	0	0	0	0	5	0	0	0	0	0	0	1	0	18	0	3	8	0	0	0	0	0	0	0	0	5	0	0	0	0	3	0	0	5	2	2	16	1	3
deliberate_self_harm	57	323	3	0	0	0	0	20	2	0	0	1	0	0	5	0	0	0	5	0	0	0	0	11	0	2	10	0	0	0	0	3	0	0	0	10	0	0	1	0	2	1	2	8	5	0	7	1	2
cohort	56	320	6	0	0	0	0	18	3	1	0	1	0	0	2	0	0	0	1	0	0	1	0	17	0	3	11	0	0	0	0	1	0	0	0	29	0	0	1	0	3	1	0	17	6	1	2	0	0
palliative_care	27	316	0	0	0	0	0	9	0	0	0	0	0	0	49	0	0	0	0	0	0	0	0	25	0	0	0	0	0	0	0	0	0	0	0	5	0	0	0	0	0	0	0	2	9	0	25	0	1
social_support	54	308	11	0	0	0	0	9	2	1	0	0	0	0	1	0	0	0	1	0	0	0	0	19	0	1	39	2	0	0	0	0	1	0	0	0	0	1	1	0	0	2	0	7	4	1	4	2	0
adults	48	306	3	0	0	0	0	18	2	0	0	0	0	0	3	0	0	0	8	0	0	1	0	17	0	1	16	0	0	0	0	0	0	0	0	8	0	0	0	0	0	4	0	9	7	0	2	1	1
attempted_suicide	55	305	2	0	0	0	0	18	0	0	0	1	0	0	6	0	0	0	19	0	0	0	0	13	0	1	20	0	0	0	0	1	0	0	0	5	0	0	1	0	2	1	3	11	6	0	6	3	0
community	57	302	4	0	0	0	0	27	0	0	1	0	0	0	3	0	0	0	6	0	0	1	0	21	0	0	37	0	0	0	0	1	0	0	0	2	0	0	0	0	0	7	0	2	7	1	4	3	1
psychological_autopsy	44	296	1	0	0	0	0	15	1	0	0	0	0	0	1	0	0	0	6	0	0	0	0	9	0	0	75	0	0	0	0	0	0	0	0	5	0	0	0	0	0	2	0	6	4	0	2	3	5
japan	22	295	0	0	0	0	0	4	0	0	0	0	0	0	0	0	0	0	1	0	0	0	0	0	0	0	15	1	0	0	0	0	0	0	0	1	0	0	0	0	0	0	0	1	2	0	2	0	0
behaviors	59	293	3	0	0	1	0	16	3	0	0	0	0	0	0	0	0	0	4	0	1	2	0	13	0	1	24	2	0	0	0	1	0	0	0	1	0	0	0	0	2	0	0	4	3	0	1	2	1
veterans	17	285	80	0	0	0	0	2	0	0	0	0	0	0	0	0	0	0	1	0	0	0	0	2	0	0	2	0	0	0	0	0	0	0	0	0	0	0	0	0	0	0	0	0	0	0	0	0	0
quality_of_life	50	282	1	0	0	0	0	7	1	0	0	1	0	0	1	0	1	0	12	0	0	1	0	15	0	3	27	0	0	0	0	2	1	0	0	11	0	0	0	0	0	0	0	4	10	1	9	0	1
reliability	49	281	1	2	0	0	0	10	3	0	0	0	0	0	0	0	0	0	1	0	0	0	0	6	0	0	38	1	0	0	0	0	0	0	1	1	0	0	1	0	1	2	2	3	8	0	4	0	0
india	37	278	1	2	0	0	0	4	0	0	0	5	0	0	0	0	0	0	1	0	0	0	0	1	1	0	16	1	0	0	0	0	0	0	0	0	0	0	0	0	0	0	1	0	1	0	0	0	0
completed_suicide	42	276	1	0	0	0	0	8	3	0	0	2	0	0	2	0	0	0	4	0	0	0	0	11	0	0	25	0	0	0	0	1	0	0	0	14	0	0	0	0	1	1	0	5	2	0	6	0	2
bipolar_disorder	44	273	2	0	0	3	0	6	2	0	0	0	0	0	0	0	0	0	14	0	0	0	0	7	0	2	7	1	0	0	0	0	0	0	1	13	0	0	0	0	0	5	0	6	9	0	11	0	0
metaanalysis	63	272	2	2	0	0	0	18	2	1	0	0	0	0	3	0	0	2	6	0	1	0	0	11	0	1	18	1	0	0	0	2	0	0	0	8	0	0	0	0	0	1	0	14	3	0	7	0	3
illness	52	270	2	0	0	0	0	18	0	0	0	0	0	0	1	0	0	0	3	0	0	0	0	16	0	1	17	1	0	0	0	0	0	0	2	22	0	0	0	0	0	3	2	8	5	0	6	2	2
scale	46	270	4	0	0	1	0	18	2	0	0	0	0	0	0	0	0	0	8	0	0	0	0	8	0	3	23	0	0	0	0	0	0	0	0	0	0	0	0	0	0	2	1	7	13	0	2	0	3
injury	48	264	5	0	0	0	0	19	0	0	0	3	0	0	0	0	0	0	3	0	0	0	0	14	0	1	14	1	0	0	0	0	0	0	0	0	0	0	0	0	1	0	0	6	5	2	2	1	0
sweden	27	261	0	0	0	0	0	6	1	0	0	0	0	0	1	0	0	0	0	0	0	0	0	1	0	0	3	0	0	0	0	0	0	0	0	14	0	0	0	0	0	0	0	16	0	0	2	0	2
primary_care	46	259	5	0	0	0	0	8	0	0	0	1	0	0	3	0	0	0	2	0	0	0	0	7	0	2	7	0	0	0	0	0	0	0	0	2	0	0	0	0	1	3	0	1	7	0	5	0	1
trauma	55	255	17	0	0	0	0	8	0	0	0	0	0	0	1	0	0	0	2	0	0	2	0	16	0	0	5	1	0	0	0	2	0	0	0	2	0	0	2	1	0	0	0	5	4	0	3	0	1
hopelessness	51	254	1	0	0	0	0	12	3	0	0	0	0	0	3	0	0	0	2	0	0	0	0	7	0	0	29	4	0	0	0	0	0	0	1	3	0	1	0	0	1	0	0	4	2	0	2	1	3
men	50	252	0	2	0	2	0	15	3	0	0	0	0	2	3	0	0	0	8	0	2	0	0	11	0	1	16	0	0	0	0	0	0	0	0	7	0	0	0	0	1	0	0	14	5	0	11	1	2
ptsd	30	248	65	0	0	0	0	3	0	0	0	0	0	0	1	0	0	0	0	0	0	1	0	2	0	0	7	0	0	0	0	5	0	0	0	1	0	0	0	0	0	0	0	1	3	0	1	0	0
afghanistan	15	247	121	0	0	0	0	0	0	0	0	0	0	0	0	0	0	0	0	0	0	0	0	1	0	0	0	0	0	0	0	1	0	0	0	0	0	0	0	0	0	0	0	1	0	0	2	0	0
disorder	52	246	8	0	0	1	0	4	2	0	0	1	0	0	2	0	0	0	2	0	0	0	0	9	0	3	14	1	0	0	1	1	0	0	0	7	0	0	1	1	0	1	0	6	9	0	4	0	1
injuries	55	244	1	0	0	1	0	11	0	0	0	1	0	1	1	0	0	0	4	0	0	1	0	7	0	0	2	1	0	0	0	1	0	0	1	1	0	0	0	0	1	0	1	4	3	2	4	1	2
young_people	54	239	0	0	0	0	0	26	1	0	0	0	0	1	7	0	0	0	3	0	1	2	0	6	0	1	9	0	0	0	0	0	0	0	0	11	0	0	0	0	1	2	1	7	6	0	5	1	2
firearms	38	237	0	0	0	2	0	10	3	0	0	0	0	0	0	0	0	1	1	0	0	0	0	7	0	0	4	1	0	0	0	0	0	0	0	1	0	1	0	0	0	0	0	3	1	1	3	0	1
canada	20	236	1	0	0	0	0	8	3	0	0	0	0	0	4	0	0	0	1	0	0	0	0	178	0	0	1	0	0	0	0	0	0	0	0	1	0	0	0	0	0	0	0	1	2	0	0	0	0
intervention	49	236	1	0	0	1	0	29	2	0	0	0	0	0	1	0	0	0	2	0	0	0	0	12	0	1	12	0	0	0	0	0	0	0	0	2	0	0	0	0	3	0	0	0	8	0	7	2	0
military	21	233	58	0	0	0	0	7	0	0	0	0	0	0	0	0	0	0	0	0	0	0	0	3	0	0	1	0	0	0	0	0	0	0	0	0	0	0	0	0	0	1	0	0	1	0	1	0	0
parasuicide	46	232	0	0	0	0	0	13	0	0	0	0	0	0	1	0	0	0	5	0	0	0	0	2	0	0	4	0	0	0	0	0	0	0	1	8	0	0	0	0	3	2	3	8	8	0	6	0	0
europe	48	227	0	0	0	0	0	7	8	0	0	0	0	1	11	0	0	0	3	0	1	0	0	1	0	1	5	1	0	0	0	1	0	0	0	7	0	0	0	0	0	0	0	11	11	0	8	0	12
adolescent_suicide	46	227	3	0	0	0	0	5	2	0	0	0	0	0	1	0	0	0	0	0	0	2	0	8	0	0	11	0	0	0	0	0	0	0	0	5	0	0	0	0	1	0	0	6	4	1	1	0	1
suicidal_behavior	50	225	2	0	0	0	0	8	2	0	0	1	0	1	1	0	0	0	4	0	0	0	0	5	0	0	20	0	0	0	2	0	0	0	0	5	0	0	0	0	1	2	0	2	0	0	2	3	0
management	40	219	3	0	0	0	0	16	1	0	0	0	0	0	1	0	1	0	0	0	0	0	0	7	0	0	7	0	0	0	0	0	0	0	0	4	0	0	0	0	0	0	0	3	6	1	5	0	1
youth_suicide	54	218	0	0	0	1	0	22	3	0	0	0	0	1	2	0	0	0	1	0	1	0	0	14	0	2	11	1	0	0	0	0	1	0	0	6	0	1	0	1	3	0	0	2	5	2	1	0	1
poisoning	50	217	0	1	0	0	0	7	0	0	0	0	0	0	0	0	1	0	2	0	0	0	1	2	0	3	14	1	0	0	0	1	0	0	1	2	0	1	0	0	0	0	2	6	4	1	1	0	2
stigma	49	213	10	0	0	1	0	19	1	0	0	0	0	0	0	0	0	0	1	0	0	1	0	11	0	0	18	0	0	0	0	0	0	0	0	0	0	0	1	0	0	1	0	0	1	1	5	6	2
terrorism	51	211	12	0	3	0	0	3	1	0	0	0	0	0	1	0	0	0	1	0	1	0	3	1	2	0	1	0	2	1	0	0	0	0	0	0	0	0	1	0	0	0	0	0	5	0	4	1	0
cancer	35	207	1	0	0	0	0	10	2	0	0	0	0	0	6	0	0	0	0	0	0	0	0	15	0	0	6	0	0	0	1	0	0	0	0	14	0	0	0	0	2	0	0	7	9	1	3	0	1
wales	46	207	0	0	0	0	0	28	3	0	0	0	0	2	5	0	0	0	2	0	1	0	0	6	0	0	6	1	0	0	0	1	0	0	1	11	0	0	0	0	1	0	0	7	6	0	3	0	4
depressive_symptoms	49	207	1	0	0	0	0	14	0	0	0	0	0	0	1	0	0	0	4	0	0	2	0	4	0	0	25	0	0	0	0	0	0	0	0	1	1	1	0	0	2	1	0	4	3	0	1	0	0
adolescence	54	205	0	0	0	0	0	11	0	0	0	0	0	0	5	0	0	1	2	0	0	0	0	5	0	0	5	1	0	0	0	0	0	0	0	1	0	1	1	1	1	0	0	2	3	0	3	0	0
antidepressants	33	205	1	0	0	0	0	8	1	0	1	0	0	0	0	0	0	0	0	0	0	0	0	5	0	1	1	0	0	0	0	1	0	0	0	10	0	0	0	0	0	0	0	9	3	0	11	0	1
psychopathology	43	204	1	0	0	2	0	10	1	0	0	0	0	0	2	0	0	0	6	0	1	0	0	5	0	5	18	0	0	0	0	1	0	0	0	4	0	0	0	1	2	0	0	4	8	0	8	0	2
south_korea	16	203	0	0	0	0	0	3	0	0	0	0	0	0	0	0	0	0	0	0	0	0	0	1	0	0	10	0	0	0	0	0	0	0	0	0	0	0	0	0	0	0	0	0	2	0	0	0	0
suicide_risk	44	202	9	0	0	1	0	6	2	0	0	1	0	0	1	0	0	0	6	0	0	0	0	7	0	1	5	1	0	0	0	0	0	1	0	10	0	0	1	0	0	0	0	0	6	1	4	0	0
validation	45	202	5	0	0	1	0	12	3	0	0	0	0	0	2	0	0	0	10	0	0	0	0	7	0	2	14	1	0	0	0	0	0	0	0	0	0	0	0	0	1	3	0	2	7	0	7	0	1
harm	39	202	3	0	0	0	0	13	0	0	0	0	0	0	4	0	0	0	0	0	1	0	0	12	0	0	13	0	0	0	0	0	0	0	0	3	0	0	0	0	1	0	0	2	1	0	10	0	2
sample	49	201	9	0	0	1	0	7	0	0	0	1	0	0	1	0	0	0	4	0	0	0	0	4	0	1	17	0	0	0	0	0	0	0	1	2	0	1	1	0	0	0	0	1	2	0	2	0	2
physicians	36	199	0	1	0	0	0	10	3	0	0	0	0	0	12	0	0	0	3	0	1	0	0	13	0	0	3	0	0	0	0	0	0	0	0	2	0	0	1	0	1	0	0	2	6	0	13	1	0
overdose	36	199	0	0	0	0	0	24	0	0	0	0	0	0	1	0	0	0	3	0	0	0	0	9	0	0	2	0	0	0	0	1	0	0	0	7	0	0	0	0	0	0	1	1	3	0	3	0	0
outcomes	49	199	5	0	0	0	0	18	1	0	0	0	0	0	2	0	0	0	4	0	0	0	0	17	0	2	6	0	0	0	0	0	0	1	0	9	0	0	0	0	0	2	0	5	5	1	2	0	2
general_population	46	197	2	0	0	0	0	9	2	0	0	0	0	0	4	0	0	0	2	0	0	1	0	5	0	0	13	1	0	0	0	0	0	0	0	5	0	0	1	0	2	1	0	3	8	0	5	0	4
public_health	41	196	0	0	0	0	0	16	3	0	0	0	0	0	2	0	0	0	5	0	0	1	0	6	0	1	11	0	0	0	0	0	0	0	0	8	0	0	0	0	0	0	0	4	6	0	1	0	4
childhood	56	196	0	0	0	0	0	4	1	0	0	0	0	0	1	0	1	0	1	0	0	0	0	2	0	3	13	1	0	0	1	1	0	0	0	5	0	0	0	0	2	0	1	9	5	0	6	0	1
disease	47	195	3	1	0	1	0	12	1	0	0	0	0	0	0	1	0	0	3	0	0	0	0	16	0	0	9	1	0	0	0	0	0	0	0	8	0	0	0	1	0	0	0	6	3	0	5	0	1
finland	28	194	0	0	0	0	0	5	3	0	0	0	0	0	1	0	0	0	1	0	0	0	0	1	0	0	0	0	0	0	0	0	0	0	0	4	0	0	0	0	1	0	0	117	2	0	1	0	0
mental_illness	41	192	1	0	0	0	0	23	1	0	0	0	0	0	0	1	0	0	0	0	0	0	0	17	0	1	5	0	0	0	1	0	0	0	0	12	0	0	1	0	0	4	0	3	4	0	1	2	2
exposure	50	192	12	0	0	0	0	7	3	0	0	0	0	0	1	0	0	0	2	0	0	0	1	6	0	0	11	1	0	0	0	1	0	0	0	1	0	0	0	0	1	0	0	0	1	1	5	0	0
autopsy	39	191	0	0	0	1	0	13	1	0	0	0	0	0	0	0	0	0	0	0	0	0	0	1	0	0	14	0	0	0	0	1	0	0	3	4	0	0	1	0	0	1	0	6	2	0	6	3	4
suicidality	46	188	1	0	0	1	0	6	0	0	0	0	0	0	0	1	0	0	3	0	0	0	0	12	0	1	13	0	0	0	0	2	0	0	0	1	0	0	0	0	0	1	0	8	4	1	10	0	4
denmark	22	188	0	0	0	0	0	2	0	0	0	0	0	0	1	0	0	0	0	0	0	0	0	2	0	0	0	0	0	0	0	0	0	0	0	130	0	0	0	0	0	0	1	4	0	0	0	0	0
experiences	43	182	2	0	0	0	0	15	0	0	0	1	0	0	9	0	0	0	0	0	0	0	0	16	0	1	4	1	0	0	0	0	0	0	0	0	0	0	0	0	1	0	0	6	0	0	2	5	0
students	50	180	0	0	0	0	0	10	2	0	0	1	0	0	3	0	0	0	2	0	0	0	0	4	0	0	13	1	0	0	0	0	0	0	0	0	0	0	0	0	1	0	0	1	4	0	2	5	1
hong_kong	31	180	0	0	0	0	0	18	0	0	0	0	0	0	0	0	0	0	0	1	0	0	0	4	0	0	52	0	0	0	0	0	0	0	0	1	0	0	0	0	0	0	0	3	1	0	2	0	1
aggression	52	180	1	0	0	0	0	4	1	0	0	0	0	2	0	1	1	0	3	0	2	0	0	1	0	2	14	2	0	0	1	0	0	0	0	3	0	0	0	1	0	0	0	1	3	0	6	0	3
help_seeking	39	174	4	0	0	0	0	41	4	0	0	0	0	0	2	0	0	0	0	0	0	1	0	8	0	0	7	0	0	0	0	0	0	0	0	2	0	0	0	0	0	0	0	1	2	0	4	0	0
young_adults	43	173	0	0	0	2	0	5	0	2	0	0	0	0	1	0	0	0	1	0	0	0	0	6	0	0	7	1	0	0	0	0	0	0	0	5	0	0	2	0	0	0	0	7	2	1	1	0	2
resilience	28	173	33	0	0	0	0	8	0	0	0	0	0	0	1	0	0	0	1	0	0	0	0	14	0	0	7	0	0	0	0	0	0	0	0	0	0	0	0	0	0	1	0	0	0	0	2	0	0
college_students	43	170	0	0	0	0	0	3	1	1	0	0	0	0	0	0	0	0	2	0	0	1	0	9	0	0	17	2	0	0	0	0	0	0	0	0	0	1	1	0	0	1	0	0	0	0	1	0	0
sex	38	169	0	0	0	2	0	9	6	0	1	0	0	0	0	0	0	0	4	0	0	0	0	8	0	1	16	1	0	0	0	0	0	0	0	4	0	0	0	0	0	0	0	11	3	0	5	0	0
belgium	13	169	0	0	0	0	0	0	0	0	0	0	0	0	82	0	0	0	0	0	0	0	0	8	0	0	0	1	0	0	0	0	0	0	0	1	0	0	0	0	0	0	0	1	3	0	0	0	0
family	49	169	0	0	0	0	0	5	0	0	0	0	0	1	1	0	0	0	2	0	0	1	0	4	0	0	18	1	0	0	0	0	0	1	0	3	0	0	0	0	1	0	0	6	1	0	0	1	1
suicide_ideation	45	168	0	0	0	0	0	2	1	1	0	0	0	0	0	0	0	0	0	0	0	0	0	4	0	0	22	0	0	0	0	0	0	0	0	2	0	1	1	0	0	0	0	0	4	0	4	0	1
psychological_distress	45	165	1	0	0	0	0	19	1	0	0	0	0	0	1	0	0	0	0	0	0	1	0	12	0	2	10	0	0	0	0	0	0	0	0	1	0	0	0	0	0	1	0	2	3	0	0	0	1
drug_use	38	163	3	0	0	0	0	9	0	0	0	0	0	0	0	0	0	0	1	0	0	1	0	6	0	4	3	0	0	0	0	0	0	0	0	3	1	0	0	0	0	1	0	2	3	0	2	1	3
culture	37	163	2	0	0	0	0	7	0	0	0	0	0	0	0	0	0	0	1	0	0	0	0	16	0	0	26	0	0	0	0	0	0	0	0	0	0	0	0	0	0	0	0	1	2	0	6	1	0
experience	49	161	0	0	0	0	0	11	2	0	0	0	0	0	3	0	0	0	1	0	0	0	0	5	0	0	2	0	0	0	0	0	0	0	0	3	0	0	0	0	0	0	1	5	2	0	6	1	1
older_adults	36	161	0	0	0	0	0	12	3	0	0	1	0	0	0	0	0	0	2	0	0	1	0	8	0	0	25	2	0	0	0	0	0	0	0	0	0	0	0	0	0	1	0	1	1	0	2	0	0
sri_lanka	30	161	0	0	0	0	0	1	0	0	0	2	0	0	0	0	0	0	0	0	0	0	0	1	0	0	12	1	0	0	0	0	0	0	0	1	0	0	0	0	0	0	1	1	0	0	1	0	2
marital_status	42	161	1	0	0	0	0	5	2	0	0	2	0	0	3	0	0	0	0	0	0	0	0	6	0	0	9	0	0	0	0	0	0	0	1	10	0	0	1	0	1	1	0	9	2	0	0	0	1
intimate_partner_violence	46	160	1	0	0	0	0	6	0	0	0	5	0	0	1	0	1	0	4	0	0	1	0	4	0	0	5	0	0	0	0	0	0	0	0	0	0	0	2	0	0	3	0	1	0	2	2	2	0
smoking	49	160	0	0	0	0	0	2	0	1	0	0	0	2	2	1	0	0	5	0	0	0	0	3	0	2	6	0	0	0	0	0	0	0	0	8	0	0	0	1	3	0	0	12	11	1	2	0	1
availability	37	159	0	0	0	0	0	12	4	0	0	1	0	0	2	0	0	0	0	0	0	0	0	7	0	1	2	1	0	0	0	1	0	0	0	1	0	0	0	0	0	0	1	3	2	0	6	0	2
religion	54	159	1	0	0	0	0	4	2	0	0	0	0	0	3	0	1	2	2	0	0	1	0	5	0	1	14	0	0	0	0	0	0	1	0	1	0	0	1	0	3	1	1	0	1	0	1	3	0
randomized_controlled_trial	39	155	3	0	0	0	0	12	0	0	0	0	0	0	0	0	0	0	2	0	0	0	0	2	0	2	6	0	0	0	0	0	0	0	0	3	0	0	0	0	1	0	0	2	6	0	4	0	0
war	33	152	27	0	1	0	0	3	0	0	0	0	0	0	0	0	0	3	0	0	0	0	0	0	0	0	1	0	0	0	0	9	0	0	0	0	0	0	0	0	0	0	0	0	2	0	2	0	0
forensic_science	37	150	1	0	0	0	0	15	1	0	0	0	0	0	0	0	0	0	1	0	1	0	0	4	0	0	11	0	0	0	0	3	0	0	0	1	0	0	2	0	0	0	0	2	2	0	0	0	2
substance_abuse	33	149	6	0	0	0	0	14	1	0	1	0	0	0	0	0	0	0	1	0	0	0	0	4	0	1	3	1	0	0	0	0	0	0	0	0	0	0	0	0	0	0	0	5	3	0	5	0	0
gay	34	148	0	0	0	1	0	14	0	0	0	0	0	0	0	0	0	0	2	0	0	0	0	8	0	2	9	0	0	0	0	0	0	0	0	3	0	0	0	0	1	0	0	0	3	0	1	0	0
therapy	35	146	5	0	0	0	0	11	0	0	0	0	0	0	5	0	0	0	1	0	0	1	0	3	0	0	10	0	0	0	0	0	0	0	0	2	0	0	1	0	0	0	0	1	4	0	8	0	1
access	25	145	1	0	0	0	0	13	1	0	0	0	0	0	1	0	0	0	1	0	0	0	0	5	0	0	4	0	0	0	0	0	0	0	0	1	0	0	0	0	0	0	0	0	0	0	3	0	0
borderline_personality_disorder	30	145	4	0	0	1	0	4	1	0	0	0	0	0	0	0	0	0	0	0	0	0	0	0	0	0	2	0	0	0	0	0	0	0	0	1	0	0	0	0	0	1	0	2	3	1	10	0	1
psychiatry	36	144	0	0	0	0	0	6	0	0	0	0	0	0	6	0	0	0	3	0	0	0	0	11	0	0	5	0	0	0	0	1	0	0	0	5	0	0	0	0	0	0	0	2	5	1	10	0	0
impulsivity	30	144	0	0	0	1	0	7	0	0	0	0	0	0	2	0	0	0	1	0	0	0	0	2	0	0	27	3	0	0	0	0	0	0	0	0	0	0	2	0	0	2	0	1	2	0	0	0	3
diagnosis	41	144	3	0	0	0	0	7	1	0	0	1	0	0	2	0	0	0	3	0	0	0	0	4	0	0	11	0	4	2	0	1	0	0	1	3	0	0	0	0	0	0	0	4	2	1	3	0	0
legislation	40	142	0	0	0	1	0	12	3	0	0	0	0	0	4	0	0	0	1	0	0	0	0	15	0	1	1	1	0	0	0	0	1	0	0	4	0	1	0	1	0	0	0	1	2	0	1	0	1
of_life_decisions	24	142	0	0	0	0	0	4	0	0	0	0	0	0	39	0	0	0	0	0	0	0	0	3	0	0	0	1	0	0	0	0	0	0	0	4	0	0	0	0	0	0	0	1	3	0	1	0	0
iran	14	141	0	0	0	0	0	0	0	0	0	0	0	0	0	0	0	0	1	0	0	0	0	0	0	0	2	0	0	0	0	0	0	0	0	0	0	0	0	0	0	0	0	1	0	0	0	0	0
hiv	44	139	0	0	0	2	0	2	0	0	0	1	0	0	0	0	0	0	4	0	0	2	0	7	0	0	21	0	2	1	1	0	0	0	0	0	0	0	0	0	2	4	0	1	2	0	0	2	0
program	39	138	2	0	0	0	0	13	3	0	0	0	0	0	0	0	0	0	0	0	0	1	0	4	0	0	3	1	0	0	0	0	0	0	1	0	0	0	0	0	3	0	0	0	5	5	7	0	0
suicides	49	138	0	0	0	2	0	9	2	0	0	0	0	1	2	0	0	0	3	0	2	0	0	2	0	0	3	0	0	0	0	2	0	0	0	4	0	1	0	0	1	0	0	10	0	0	2	0	4
risk_factor	38	137	4	0	0	0	0	7	0	0	0	0	0	0	1	0	0	0	1	0	0	0	0	5	0	1	10	0	0	0	0	0	0	0	0	2	0	0	0	0	1	1	0	2	6	0	2	0	0
sexual_abuse	49	136	3	1	0	0	0	5	0	0	0	0	0	0	3	0	0	1	3	0	1	0	0	11	0	2	3	0	0	0	0	2	0	0	0	1	0	0	0	0	0	1	0	3	2	0	2	1	2
consumption	36	135	0	0	0	0	0	3	0	0	0	0	0	7	0	0	0	0	4	0	2	1	0	6	0	0	3	0	0	0	0	0	0	0	0	2	0	0	0	0	3	0	0	6	1	1	1	0	1
domestic_violence	41	133	2	0	0	0	0	3	0	0	0	3	0	0	1	0	1	0	5	0	0	0	0	2	0	0	6	0	0	0	0	0	0	0	0	1	0	0	5	0	0	1	0	0	1	0	2	4	0
south_africa	23	132	0	0	0	0	0	2	0	0	0	0	0	0	0	0	0	0	0	0	0	0	0	1	0	0	2	0	0	0	0	0	0	0	0	0	0	0	0	0	0	0	0	0	0	0	0	3	0
community_sample	36	131	1	0	0	0	0	8	0	0	0	0	0	0	1	0	0	0	2	0	1	0	0	8	0	2	5	0	0	0	0	0	0	0	0	1	0	0	0	0	1	0	0	1	2	0	6	0	0
model	38	131	7	0	0	0	0	12	0	0	0	0	0	0	0	0	0	0	1	0	0	0	0	4	0	1	6	1	0	0	0	1	0	0	0	1	1	0	0	0	0	0	1	1	0	0	4	0	0
major_depressive_disorder	34	131	0	0	0	0	0	0	1	0	0	0	0	0	1	0	0	0	1	0	0	0	0	9	0	0	13	0	0	0	0	0	0	0	0	1	0	0	1	0	0	0	0	2	2	0	1	0	1
suicide_rates	34	131	0	0	0	0	0	6	1	0	0	0	0	1	0	0	0	0	0	0	0	0	0	3	0	0	11	0	0	0	0	2	0	0	0	4	0	0	0	0	1	0	0	1	2	1	4	0	0
health_care	37	130	4	0	0	0	0	7	0	0	0	0	0	0	4	0	0	0	3	0	0	0	0	7	0	0	4	0	0	0	1	2	0	0	0	0	0	0	0	0	0	0	0	1	2	0	3	0	5
states	39	130	1	1	0	0	0	7	1	0	0	0	0	2	2	0	0	0	4	0	2	0	0	5	0	0	3	0	0	0	0	0	0	0	0	0	0	0	0	0	0	0	0	3	0	1	3	0	3
ethics	28	129	0	0	0	0	0	4	0	0	0	0	0	0	19	0	0	0	0	0	0	0	0	9	0	1	0	0	0	0	0	0	0	0	0	1	0	0	0	0	0	0	0	2	2	1	5	0	0
anxiety_disorders	39	128	2	0	0	1	0	3	0	0	0	0	0	0	0	0	0	0	4	0	0	0	0	7	0	1	4	1	0	0	0	0	0	0	0	2	0	0	0	0	0	0	0	2	3	0	0	0	0
child	36	128	0	0	0	0	0	5	1	0	0	0	0	0	0	0	0	0	4	0	0	0	0	8	0	0	8	0	0	0	0	0	0	0	0	5	0	1	0	0	1	0	0	9	2	1	1	0	1
education	37	127	0	0	0	0	0	4	3	0	0	1	0	0	1	0	0	0	2	0	0	0	0	7	0	0	7	1	0	0	0	0	0	0	0	0	0	0	0	0	0	0	1	2	3	0	5	2	0
alcohol_consumption	35	127	1	2	0	0	0	7	0	0	0	0	0	3	0	0	0	0	0	0	1	1	0	4	0	0	1	0	0	0	0	0	0	0	0	2	0	0	0	0	2	0	0	6	3	0	3	0	0
alcohol_use	42	126	5	0	0	0	0	5	0	0	0	0	0	0	0	0	0	1	1	0	0	1	0	2	0	0	6	0	0	0	0	0	0	0	0	1	0	0	0	0	1	2	0	2	4	1	1	0	0
personality	30	126	0	0	0	0	0	5	1	0	0	0	0	0	2	0	0	0	3	0	0	0	0	0	0	0	14	0	0	0	0	2	0	0	0	0	0	0	0	0	0	0	0	3	4	0	5	0	1
decision_making	26	126	0	0	0	0	0	5	0	0	0	0	0	0	13	0	0	0	0	0	0	0	0	6	0	0	0	0	0	0	0	0	0	0	0	1	0	0	0	0	0	0	0	0	3	0	2	0	0
life_events	30	126	0	0	0	0	0	6	0	0	0	0	0	0	0	0	0	0	0	0	0	0	0	4	0	0	23	0	0	0	0	0	0	0	0	2	0	0	0	0	3	0	0	3	0	0	3	0	1
drugs	39	125	2	0	0	0	0	9	1	0	0	0	0	0	2	0	0	0	5	0	0	0	0	0	0	0	1	0	0	0	0	0	0	0	1	2	0	0	0	1	0	0	0	4	2	1	3	0	0
psychometric_properties	39	125	5	0	0	1	0	7	2	0	0	0	0	0	0	0	0	0	1	0	1	0	0	3	0	0	10	0	0	0	0	0	0	1	0	0	0	0	0	0	0	0	0	0	1	0	2	0	0
elderly	31	124	0	0	0	0	0	3	2	0	0	0	0	0	0	0	0	0	5	0	0	0	0	1	0	0	9	0	0	0	0	0	0	0	0	4	0	0	0	0	0	0	0	5	5	0	1	0	2
switzerland	20	124	0	0	0	0	0	0	3	0	0	0	0	0	4	0	0	0	0	0	0	0	0	1	0	0	0	0	0	0	0	0	0	0	0	2	0	0	0	0	0	0	0	0	1	0	4	0	0
pregnancy	36	123	0	0	0	0	0	10	0	0	0	3	0	0	0	0	0	0	8	0	0	0	0	3	0	1	0	0	0	0	0	0	0	0	0	1	0	0	0	0	0	0	0	10	2	0	4	0	0
victimization	37	123	0	0	0	2	0	2	0	0	0	0	0	0	1	0	0	0	2	0	0	0	0	10	0	1	9	0	0	0	0	0	0	0	0	2	0	0	0	0	0	0	0	0	0	4	2	1	0
associations	49	123	1	1	0	0	0	1	0	0	0	0	0	0	2	0	0	1	3	0	1	0	0	5	0	0	6	0	0	0	0	2	0	0	1	1	0	0	0	0	0	0	0	2	2	1	2	0	1
economic_crisis	25	122	0	0	0	0	0	0	0	0	0	0	0	0	0	0	0	0	2	0	0	0	0	0	0	0	0	0	0	0	0	0	0	0	1	0	0	0	0	0	0	0	0	0	3	0	2	0	28
intoxication	32	122	0	0	0	0	0	3	0	0	0	0	0	0	1	0	0	0	7	0	0	0	1	1	0	0	0	0	0	0	0	1	0	0	3	0	0	0	0	0	0	0	0	5	5	0	6	0	0
bereavement	27	122	1	0	0	0	0	12	0	0	0	0	0	0	2	0	0	0	0	0	0	0	0	2	0	0	3	0	0	0	0	0	0	0	0	11	0	0	0	0	1	0	0	1	0	0	0	0	1
time	41	120	0	0	0	1	0	9	2	0	0	0	0	1	0	0	0	0	2	0	0	0	0	7	0	0	4	0	2	1	0	0	0	0	1	1	0	0	0	1	0	1	0	4	1	0	0	0	1
nurses	34	120	0	0	0	0	0	8	0	0	0	0	0	0	15	1	0	0	3	0	0	0	0	4	0	0	4	0	0	0	0	0	0	1	1	2	0	0	0	0	0	0	0	1	1	0	4	7	0
crime	38	120	0	1	0	0	0	4	0	0	0	0	0	0	0	0	0	1	1	0	0	0	0	6	0	0	6	0	0	0	0	0	0	0	1	3	0	0	0	0	0	0	0	1	2	0	2	1	0
seasonality	32	120	0	0	0	0	0	6	3	0	0	0	0	0	1	0	0	0	4	0	0	0	0	3	0	1	6	1	0	0	0	0	0	0	0	3	0	0	0	0	0	0	0	7	0	0	3	0	1
pesticides	32	120	0	2	0	0	0	1	0	0	0	1	0	0	0	0	1	0	7	0	0	0	1	1	0	1	19	0	0	0	0	0	0	0	0	0	0	2	0	0	0	0	0	0	1	0	1	0	1
services	36	119	3	0	0	0	0	8	1	0	0	0	0	0	0	0	0	0	1	0	0	2	0	7	0	0	5	0	0	0	0	0	0	0	0	0	0	0	0	0	0	0	0	2	3	1	4	0	1
media	31	119	3	1	1	0	0	19	5	0	0	0	0	0	0	0	0	0	2	0	0	2	0	4	0	0	6	0	0	0	0	0	0	0	0	0	0	0	0	0	1	0	0	0	2	0	5	1	0
history	44	116	2	0	0	0	0	3	3	0	0	0	0	0	0	1	0	0	4	0	0	1	0	4	0	2	4	0	0	0	0	1	0	1	0	5	0	0	1	0	0	0	0	2	3	0	5	0	2
interventions	37	115	1	0	0	0	0	14	1	0	0	0	0	0	1	0	0	0	1	0	0	0	0	17	0	1	2	1	0	0	0	0	0	0	0	1	0	0	0	0	0	1	0	1	1	2	1	0	1
taiwan	21	115	0	0	0	0	0	9	0	0	0	0	0	0	0	0	0	0	0	0	0	1	0	3	0	0	25	0	0	0	0	0	0	0	0	1	0	0	0	0	0	0	0	1	0	0	0	0	2
surveillance	35	114	2	0	0	0	0	4	4	0	0	0	0	0	0	0	0	0	2	0	0	1	1	3	0	1	5	0	0	0	0	0	0	0	0	2	1	0	0	1	0	0	2	2	1	0	1	1	1
mexico	17	113	0	0	0	3	0	0	0	0	0	0	0	0	0	0	1	0	4	0	0	0	0	1	0	1	0	3	0	0	1	0	0	0	0	0	0	0	0	0	0	0	0	0	0	0	0	0	0
support	28	112	4	0	0	0	0	11	0	0	0	0	0	0	2	0	0	0	0	0	0	0	0	8	0	1	7	1	0	0	0	0	0	0	0	0	0	0	0	0	0	0	0	1	2	0	2	0	0
cause_of_death	38	111	1	0	0	0	0	6	0	0	0	0	0	0	0	0	0	0	2	0	1	0	0	4	0	0	3	1	0	0	0	1	0	0	0	6	0	0	0	0	1	0	0	10	8	2	7	0	0
individuals	37	111	3	0	0	0	0	4	0	1	0	0	0	0	0	0	0	0	2	0	0	0	0	7	0	0	8	0	0	0	0	0	0	0	0	5	0	0	1	0	0	0	0	3	2	0	2	0	0
end_of_life	24	111	0	0	0	0	0	3	0	0	0	0	0	0	11	0	0	0	0	0	0	0	0	11	0	0	1	0	0	0	0	0	0	0	0	1	0	0	0	0	0	0	0	0	5	0	3	0	0
severity	38	107	4	0	0	0	0	5	2	0	0	0	0	0	0	0	0	0	2	0	0	0	0	2	0	0	9	1	0	0	0	1	0	0	0	0	0	0	0	0	0	1	0	3	2	0	4	0	1
system	32	106	2	0	0	0	0	6	0	0	0	0	0	0	0	0	0	0	3	0	0	0	0	5	0	0	9	0	0	0	1	1	0	0	0	3	0	0	0	0	0	0	0	0	3	0	3	0	1
emergency_department	32	106	1	0	0	0	0	2	1	0	0	0	0	0	1	0	0	0	0	0	0	0	0	14	0	0	6	0	0	0	0	1	0	0	0	0	0	0	0	0	0	0	0	2	3	0	2	0	1
migration	39	106	2	0	0	0	0	6	0	0	0	0	0	0	0	0	0	0	1	0	0	1	0	4	0	0	8	1	0	0	0	0	0	0	0	1	0	1	0	0	0	0	0	5	1	0	7	0	1
law	24	105	0	0	0	0	0	4	1	0	0	0	0	0	22	0	0	0	0	0	0	0	0	3	0	0	2	0	0	0	0	0	0	0	0	0	0	0	0	0	0	0	0	1	3	0	4	0	0
strategies	40	105	1	0	0	0	0	10	0	0	0	0	0	0	0	0	0	1	3	0	0	0	0	2	0	2	4	0	0	0	0	0	0	0	0	2	0	0	0	0	1	1	0	1	0	0	3	0	0
deployment	9	103	42	0	0	0	0	0	0	0	0	0	0	0	0	0	0	0	0	0	0	0	0	3	0	0	0	0	0	0	0	0	0	0	0	0	0	0	0	0	0	0	0	0	0	0	2	0	0
questionnaire	47	103	4	0	0	0	0	6	0	0	0	0	0	0	1	0	1	0	2	0	0	0	0	0	0	1	8	0	0	0	0	1	0	1	0	0	0	1	0	0	2	0	0	0	2	0	4	1	0
psychosis	33	103	0	0	0	0	0	9	0	0	0	0	0	0	0	0	0	0	1	0	0	0	0	3	0	0	7	0	0	0	0	1	0	0	0	4	0	0	2	0	0	1	0	5	6	0	1	0	0
doctors	30	103	0	0	0	0	0	10	1	0	0	0	0	0	5	0	0	0	1	0	0	0	0	5	0	0	5	0	0	0	0	0	0	0	1	3	0	0	0	0	1	0	0	4	3	0	3	0	0
vietnam_veterans	12	103	12	0	0	0	0	2	0	0	0	0	0	0	0	0	0	0	0	0	0	0	0	1	0	0	0	0	0	0	0	0	0	0	0	0	0	0	0	0	0	0	0	0	0	0	1	0	0
socioeconomic_status	25	102	0	0	0	0	0	9	0	0	0	0	0	0	2	0	0	0	0	0	0	0	0	3	0	0	4	0	0	0	1	0	0	0	0	2	0	0	0	0	0	0	0	4	4	0	2	0	0
internet	30	102	0	0	0	0	0	10	3	0	0	0	0	0	1	0	0	0	1	0	0	0	0	4	0	1	5	0	0	0	0	0	0	0	0	0	0	0	0	0	0	0	0	1	2	0	5	0	0
mood_disorders	27	102	2	0	0	0	0	1	1	0	0	0	0	0	0	0	0	0	8	0	0	0	0	3	0	3	6	0	0	0	0	0	0	0	0	5	0	0	0	0	0	1	0	1	0	0	3	0	1
traumatic_brain_injury	14	102	29	0	0	0	0	4	2	0	0	0	0	0	0	0	0	0	0	0	0	0	0	1	0	0	0	1	0	0	0	0	0	0	0	0	0	0	0	0	0	0	0	3	0	0	1	0	0
policy	35	101	0	0	0	0	0	11	0	0	0	0	0	0	3	0	0	0	0	0	0	0	0	7	0	0	5	0	0	0	0	0	0	0	0	0	0	0	0	0	0	0	0	0	1	1	2	1	3
statistics	30	101	0	0	0	0	0	8	1	0	0	0	0	0	1	0	0	0	2	0	0	0	0	5	0	0	2	0	0	0	0	0	0	0	0	5	0	0	0	0	0	0	0	4	4	0	3	0	1
quality	36	101	0	0	0	0	0	3	1	0	0	0	0	3	0	0	0	0	2	0	0	0	0	5	0	0	2	0	0	0	1	0	0	0	0	2	0	0	0	0	0	0	0	3	3	0	1	0	1
norway	23	101	0	0	0	0	0	2	0	0	0	0	0	0	2	0	0	0	0	0	0	0	0	0	0	0	2	0	0	0	0	0	0	0	0	2	0	0	0	0	0	0	0	6	0	0	2	2	0
turkey	16	101	0	0	0	0	0	2	1	0	0	0	0	0	0	0	0	0	0	0	0	0	0	0	0	0	1	0	0	0	0	0	0	0	0	0	0	0	0	0	0	0	0	1	0	0	1	0	3
register	14	101	0	0	0	0	0	3	0	0	0	0	0	0	0	0	0	0	0	0	0	0	0	0	0	0	0	0	0	0	0	0	0	0	0	40	0	0	0	0	0	0	0	13	0	0	0	0	0
self_esteem	31	100	0	0	0	0	0	2	0	0	0	1	0	0	2	0	0	0	0	0	0	0	0	3	0	1	11	2	0	0	0	0	0	0	0	0	0	1	1	0	0	0	0	0	2	0	0	0	1
mental_health_problems	20	100	27	0	0	0	0	3	0	0	0	1	0	0	0	0	0	0	1	0	0	0	0	0	0	0	1	0	0	0	0	0	0	0	0	0	0	0	0	0	0	0	0	2	2	0	0	0	0
attempters	37	100	2	0	0	0	0	2	1	0	0	0	0	1	0	0	0	0	3	0	0	0	0	2	0	2	10	0	0	0	0	0	0	0	1	2	0	0	0	0	0	0	0	1	3	0	3	0	1
serotonin	22	99	0	0	0	0	0	0	0	0	0	0	0	0	1	0	0	0	2	0	0	0	0	0	0	0	4	2	0	0	0	1	0	0	0	2	0	0	0	0	0	0	0	5	0	0	4	0	0
burden	47	98	2	1	0	0	0	3	1	0	0	1	0	0	1	0	0	0	3	0	0	0	0	3	0	0	9	0	0	0	0	0	0	0	0	1	0	0	0	0	0	1	0	1	3	0	1	1	0
classification	39	98	1	0	0	0	0	5	2	0	0	0	0	2	0	0	0	0	2	0	0	0	0	2	0	1	4	0	0	0	0	0	0	0	1	1	0	0	0	0	0	0	0	2	3	1	3	0	1
dependence	28	98	0	0	0	0	0	11	0	0	0	0	0	0	0	0	0	0	0	0	0	0	0	3	0	2	3	0	0	0	0	0	0	0	0	2	0	0	0	0	0	0	0	2	6	0	1	0	0
disability	36	97	4	0	0	0	0	5	1	0	0	0	0	0	2	0	0	0	0	0	0	0	0	8	0	1	9	0	2	1	0	0	0	0	0	2	0	0	0	0	1	1	0	0	0	0	1	0	0
mental_health_services	25	97	3	0	0	0	0	12	2	0	0	0	0	0	0	0	0	0	1	0	0	0	0	10	0	0	3	0	0	0	0	0	0	0	0	2	0	0	0	0	1	0	0	0	1	1	0	2	0
cigarette_smoking	33	97	1	0	0	0	0	0	0	0	0	0	0	0	0	0	0	0	2	0	0	0	0	1	0	1	4	0	0	0	0	0	0	0	0	2	0	0	0	0	0	0	0	6	7	0	1	0	1
immigrants	30	97	0	0	0	0	0	7	1	0	0	0	0	0	0	0	0	0	0	0	0	0	0	2	0	1	3	0	0	0	0	0	0	0	0	3	0	0	0	0	0	0	0	2	0	0	10	0	2
victims	34	96	0	1	0	0	0	3	0	0	0	0	0	0	1	0	0	0	1	0	0	0	0	2	0	0	7	0	0	0	0	0	0	0	0	4	0	0	1	0	0	0	0	2	0	0	1	0	2
high_school_students	31	96	0	0	0	0	0	4	2	0	0	0	0	0	1	0	0	0	1	0	0	1	0	2	0	0	10	2	0	0	0	0	0	0	0	0	0	0	0	0	0	0	0	0	2	0	2	0	3
protective_factors	31	96	1	0	0	0	0	7	0	0	0	0	0	0	0	0	0	0	1	0	0	0	0	9	0	1	11	0	0	0	0	0	0	0	0	0	0	0	0	0	1	0	0	0	0	0	1	1	0
nonsuicidal_self_injury	35	96	2	0	0	1	0	2	0	1	0	0	0	0	1	0	0	0	2	0	1	0	0	6	0	0	4	1	0	0	0	0	0	0	0	1	0	0	1	0	1	0	0	0	1	0	6	1	0
repetition	29	95	0	0	0	0	0	8	0	0	0	0	0	0	2	0	0	0	4	0	0	0	0	2	0	1	1	0	0	0	0	0	0	0	0	5	0	0	0	0	0	0	1	2	3	0	0	0	0
morbidity	28	95	0	0	0	0	0	4	2	0	0	0	0	0	2	0	0	0	2	0	0	0	0	9	0	0	1	0	0	0	0	0	0	0	0	3	0	0	0	0	0	0	0	1	6	0	1	0	1
developing_countries	33	95	0	0	0	0	0	0	0	0	0	1	0	0	0	0	0	0	2	0	0	0	1	0	0	0	9	0	0	0	0	0	0	0	0	0	1	0	0	0	0	2	3	0	0	0	0	0	1
socioeconomic_factors	36	95	0	0	0	1	0	4	0	0	0	0	0	1	0	0	0	0	2	0	0	0	0	1	0	0	3	0	0	0	0	0	0	0	0	3	0	0	0	0	2	1	0	2	6	0	0	0	4
oregon	14	93	0	0	0	0	0	0	0	0	0	0	0	0	7	0	0	0	0	0	0	0	0	7	0	0	0	0	0	0	0	0	0	0	0	1	0	0	0	0	0	0	0	1	2	0	2	0	0
military_personnel	12	93	27	0	0	1	0	0	0	0	0	0	0	0	0	0	0	0	0	0	0	0	0	5	0	0	1	0	0	0	0	0	0	0	0	1	0	0	0	0	0	0	0	0	1	0	0	0	0
knowledge	36	93	0	0	0	1	0	11	1	0	0	0	0	0	1	1	0	0	5	0	0	0	0	8	0	1	3	1	0	0	0	0	0	0	0	0	0	0	0	0	1	0	0	0	0	0	3	0	1
thoughts	29	92	1	0	0	0	0	3	1	0	0	0	0	0	2	1	0	0	1	0	0	0	0	3	0	0	7	0	0	0	0	0	0	0	0	1	0	0	0	0	0	0	0	1	3	0	1	2	0
mental_disorder	29	92	2	0	0	0	0	9	0	0	0	0	0	0	0	0	0	0	2	0	0	0	0	3	0	0	12	0	0	0	0	0	0	0	0	8	0	0	0	0	0	0	0	1	1	0	6	0	1
ownership	16	92	0	0	0	1	0	6	3	0	0	0	0	0	0	0	0	1	1	0	0	0	0	7	0	0	0	0	0	0	0	0	0	0	0	0	0	0	0	0	0	0	0	1	0	0	0	0	0
multicenter	31	92	0	0	0	0	0	7	0	0	0	0	0	0	4	0	0	0	1	0	0	0	0	4	0	1	2	0	0	0	0	0	0	0	0	1	0	0	0	0	0	0	0	0	2	0	4	0	1
hospitalization	27	92	0	0	0	0	0	6	0	0	0	0	0	0	2	0	0	0	4	0	0	0	0	3	0	0	0	0	0	0	0	0	0	0	0	11	0	0	0	0	0	0	0	7	5	0	1	0	0
time_series	37	91	1	0	0	0	0	4	1	0	0	0	0	2	1	0	0	0	3	0	1	0	0	3	0	0	3	1	0	0	0	0	0	0	0	3	0	0	0	0	0	0	0	1	1	0	0	0	2
onset	33	91	0	0	0	0	0	3	0	0	0	0	0	0	1	0	0	0	3	0	0	0	0	5	0	0	5	0	0	0	0	0	0	0	0	5	0	0	0	0	0	2	0	3	6	1	4	0	1
accidents	37	91	0	0	0	0	0	4	0	0	0	2	0	2	0	0	0	0	4	0	0	0	0	3	0	0	3	1	0	0	0	0	0	0	0	1	0	0	0	0	0	1	0	4	1	1	3	1	0
determinants	33	91	0	0	0	0	0	6	1	0	0	0	0	0	2	0	0	0	1	0	0	0	0	10	0	0	4	0	0	0	0	0	0	0	0	2	0	0	0	1	1	1	0	3	2	0	1	0	3
sex_differences	30	90	1	0	0	0	0	2	2	0	0	1	0	0	0	0	0	0	0	0	0	0	0	7	0	0	5	0	0	0	0	0	0	0	0	2	0	0	1	0	0	0	0	1	0	0	3	1	0
drinking	32	90	0	0	0	0	0	5	0	0	0	0	0	2	0	0	0	0	2	0	1	1	0	3	0	1	4	1	0	0	0	0	0	0	0	0	0	0	1	0	0	0	0	3	2	1	1	0	0
us	32	90	1	0	0	0	0	4	1	0	0	0	0	0	1	0	0	0	0	0	0	0	0	9	0	1	1	0	0	0	0	0	0	0	1	1	0	0	1	0	1	0	0	2	1	0	0	0	1
murder_suicide	22	90	0	0	0	0	0	6	0	0	0	0	0	0	1	0	0	0	0	0	0	0	0	4	0	0	2	0	0	0	0	1	0	0	0	1	0	0	0	0	0	0	1	3	0	0	4	2	0
spain	18	90	0	0	0	1	0	1	0	0	0	0	0	0	0	0	0	0	0	0	0	0	0	1	0	0	2	0	0	0	0	0	0	0	0	0	0	0	0	0	0	0	0	1	2	0	0	0	4
substance_use_disorders	24	89	3	0	0	0	0	5	0	0	0	0	0	0	0	0	0	0	0	0	0	0	0	5	0	2	1	0	0	0	0	0	0	0	0	2	0	0	0	0	1	0	0	1	3	0	0	0	0
hanging	30	89	0	0	0	0	0	13	0	0	0	1	0	0	0	0	0	0	1	0	0	0	0	1	0	0	1	0	0	0	0	1	0	0	0	0	0	1	0	0	0	1	0	1	1	0	2	0	0
distress	32	89	1	0	0	0	0	9	0	0	0	0	0	0	0	0	0	0	2	0	0	0	0	5	0	0	3	0	0	0	0	0	0	0	0	2	0	0	0	0	0	2	0	1	0	2	5	0	2
inequalities	29	89	0	0	0	0	0	3	0	0	0	0	0	2	0	0	0	0	0	0	0	0	0	0	0	0	4	0	0	0	2	0	0	0	1	3	0	0	0	0	1	0	0	4	2	1	1	0	0
guidelines	26	89	1	0	0	0	0	11	3	0	0	0	0	0	9	0	0	0	0	0	0	0	0	2	0	1	2	0	0	0	0	0	0	0	0	3	0	0	0	0	0	0	0	0	1	0	4	0	0
crisis	37	88	1	1	0	0	0	5	1	0	0	1	0	3	0	0	0	0	1	0	0	0	0	1	0	0	1	0	0	0	0	0	0	0	0	2	0	0	0	0	0	0	0	0	3	0	3	0	8
life_expectancy	31	88	0	0	0	2	0	2	0	1	0	0	0	1	0	0	0	0	2	0	0	0	0	2	0	0	4	4	0	0	0	0	0	0	0	4	0	0	0	0	1	0	0	7	1	0	2	0	1
combat	10	88	30	0	0	0	0	0	0	0	0	0	0	0	0	0	0	0	0	0	0	0	0	2	0	0	1	0	0	0	0	0	0	0	0	0	0	0	0	0	0	0	0	0	0	0	0	0	0
national_survey	19	88	0	0	0	0	0	9	0	0	0	0	0	0	10	0	0	0	0	0	0	0	0	3	0	0	0	0	0	0	0	0	0	0	0	1	0	0	0	0	0	0	0	2	3	0	2	0	0
income	41	87	0	0	0	0	0	2	0	0	0	0	0	0	0	1	0	0	0	0	0	0	1	4	0	0	3	0	0	0	1	0	0	0	0	0	0	1	0	0	0	1	0	4	1	1	1	0	2
survivors	32	87	1	0	0	0	0	9	1	0	0	0	0	0	0	0	0	0	0	0	0	1	0	4	0	0	4	0	0	0	0	0	0	0	0	1	0	0	0	0	0	0	0	3	2	0	1	2	1
serotonin_reuptake_inhibitors	23	87	0	0	0	0	0	3	0	0	0	0	0	0	0	0	0	0	0	0	0	0	0	3	0	0	1	0	0	0	0	0	0	0	0	7	0	0	0	0	1	0	0	4	1	0	4	0	0
murder	26	84	0	0	0	0	0	4	0	0	0	0	0	0	0	0	0	0	0	0	0	0	0	2	0	1	1	0	0	0	0	0	0	0	0	0	0	0	0	0	1	0	1	6	0	0	2	1	0
accident	32	84	0	0	0	1	0	5	0	0	0	0	0	0	1	0	0	0	0	0	0	0	0	1	0	0	2	0	0	0	0	2	0	0	1	2	0	0	0	0	2	0	1	3	1	2	4	0	1
parents	26	84	0	0	0	0	0	4	1	0	0	0	0	0	1	0	0	0	1	0	0	0	0	3	0	1	3	0	0	0	0	0	0	0	0	4	0	0	0	0	0	0	0	6	0	0	2	0	0
suicidal_behaviour	41	84	0	0	0	0	0	5	1	0	0	0	0	0	0	0	0	0	1	0	0	0	0	4	0	0	3	0	0	0	0	0	0	0	0	6	0	0	0	0	0	3	0	0	0	0	7	3	0
ethnicity	26	84	0	0	0	0	0	0	0	0	1	0	0	0	0	0	0	1	0	0	0	0	0	9	0	0	4	0	0	0	0	1	0	0	0	1	0	0	0	0	1	0	0	4	1	0	1	0	0
israel	16	83	0	0	0	0	0	0	0	0	0	0	0	0	0	0	0	0	0	0	0	0	0	2	0	0	0	0	0	0	0	0	0	0	0	1	0	0	0	0	0	1	0	0	1	0	2	0	0
financial_crisis	25	83	0	0	0	0	0	1	1	0	0	0	0	0	1	0	0	0	2	0	0	0	0	0	0	0	0	0	0	0	0	0	0	1	0	1	0	0	0	0	0	0	0	0	2	0	2	0	23
decisions	19	82	0	0	0	0	0	2	0	0	0	0	0	0	14	0	0	0	0	0	0	1	0	0	0	0	0	0	0	0	0	0	0	0	0	2	0	0	0	0	0	0	0	0	7	0	4	0	0
integration	33	82	2	0	0	0	0	2	0	0	0	0	0	0	1	0	0	0	0	0	0	1	0	2	0	0	5	0	0	0	0	0	0	0	1	1	0	0	0	0	0	0	0	2	2	0	2	0	1
dsm_iv	30	82	2	0	0	0	0	3	0	0	0	0	0	0	0	0	0	0	0	0	0	0	0	1	0	0	10	0	0	0	0	0	0	0	1	1	0	0	0	0	0	0	0	1	6	0	0	0	0
end_of_life_care	19	82	0	0	0	0	0	4	1	0	0	0	0	0	13	0	0	0	0	0	0	0	0	5	0	0	0	0	0	0	0	0	0	0	0	1	0	0	0	0	0	0	0	1	1	1	6	0	1
soldiers	16	81	20	0	0	0	0	1	0	0	0	0	0	0	0	0	0	0	0	0	0	0	0	4	0	0	0	0	0	0	0	0	0	0	0	0	0	0	0	0	0	1	0	0	1	0	2	0	0
pain	25	81	3	0	0	0	0	3	1	0	0	0	0	0	4	0	0	0	0	0	0	0	0	4	0	0	2	0	0	0	0	0	0	0	0	2	0	0	0	0	0	0	0	0	3	0	6	0	1
russia	24	81	0	4	0	0	0	3	0	0	0	0	0	11	0	0	0	0	0	0	3	0	0	0	0	0	0	0	0	0	0	0	1	0	0	0	0	0	0	0	1	0	0	1	1	0	4	0	0
survival	26	80	0	0	0	0	0	4	0	0	0	0	0	0	1	0	0	0	2	0	0	0	0	2	0	0	1	0	0	0	0	0	0	0	0	9	0	0	0	0	1	0	0	3	1	0	1	1	0
requests	18	80	0	1	0	0	0	2	0	0	0	0	0	0	12	0	0	0	0	0	0	0	0	4	0	0	0	1	0	0	0	0	0	0	0	0	0	0	0	0	0	0	0	0	1	0	1	0	1
national_comorbidity_survey	23	80	3	0	0	0	0	1	0	0	0	0	0	0	1	0	0	0	2	0	0	0	0	2	0	0	5	0	0	0	0	0	0	0	0	1	0	0	0	0	0	1	0	0	2	1	0	0	1
drug	34	80	1	0	0	0	0	5	1	0	0	0	0	0	1	0	0	0	0	0	0	0	0	1	0	0	2	0	0	0	0	0	0	0	0	2	0	0	0	0	0	0	2	2	0	0	3	1	1
seasonal_variation	27	79	0	0	0	0	0	9	1	0	0	0	0	0	1	0	0	0	3	0	0	0	0	0	0	2	4	0	0	0	0	1	0	1	0	0	0	0	0	0	0	0	0	9	0	0	1	0	2
cancer_patients	23	79	0	0	0	0	0	2	1	0	0	0	0	0	6	0	0	0	0	0	0	0	0	5	0	0	0	1	0	0	0	0	0	0	0	1	0	0	0	0	1	0	0	0	2	0	5	0	1
sexual_orientation	21	79	0	0	0	0	0	10	1	0	0	0	0	0	0	0	0	0	0	0	0	0	0	8	0	1	1	0	0	0	0	0	0	0	0	1	0	0	0	0	0	0	0	0	1	0	0	0	0
toxicology	22	79	0	1	0	0	0	11	0	0	0	0	0	0	0	0	0	0	2	0	0	0	0	0	0	0	0	0	0	0	0	0	0	0	0	0	0	1	0	0	0	0	0	2	0	1	2	0	2
terminally_ill	15	78	0	0	0	0	0	5	0	0	0	0	0	0	9	0	0	0	0	0	0	0	0	7	0	0	1	0	0	0	0	0	0	0	0	0	0	0	0	0	0	0	0	0	4	0	4	0	0
toxicity	27	78	0	0	0	0	0	11	0	0	0	0	0	0	0	0	0	0	0	0	0	1	0	1	0	0	2	0	0	0	0	0	0	0	0	0	0	0	0	0	0	0	0	0	1	0	5	0	2
patient	24	78	4	0	0	0	0	3	0	0	0	0	0	0	3	0	0	0	3	0	0	0	0	4	0	0	1	0	0	0	0	0	0	0	0	2	0	0	0	0	0	0	0	1	1	0	2	0	0
general_practitioners	25	78	1	0	0	0	0	10	0	0	0	0	0	0	1	0	0	0	1	0	0	0	0	1	0	0	3	0	0	0	0	0	0	0	0	0	0	0	0	0	0	0	0	0	4	0	3	0	1
greece	18	77	0	1	0	0	0	1	0	0	0	0	0	0	0	0	0	0	1	0	0	0	0	0	0	0	0	0	0	0	0	0	0	1	1	0	0	0	0	0	0	0	0	0	0	0	2	0	49
intent	22	77	0	0	0	0	0	3	0	0	0	0	0	0	1	0	0	0	0	0	0	0	0	1	0	0	18	0	0	0	0	0	0	0	0	0	0	0	0	0	0	0	0	0	0	0	2	0	1
germany	15	77	0	2	0	0	0	1	2	0	0	0	0	0	0	0	0	0	0	0	0	0	0	0	0	0	0	0	0	0	0	0	0	0	0	0	0	0	0	0	2	0	0	0	0	0	49	0	0
opioids	18	76	1	0	0	0	0	5	0	0	0	0	0	0	11	0	0	0	0	0	0	0	0	3	0	0	1	0	0	0	0	0	0	0	0	4	0	0	0	0	0	0	0	0	0	0	1	0	0
inventory	34	76	2	0	0	0	0	2	0	0	0	0	0	0	1	0	0	0	1	0	0	0	0	3	0	0	4	1	0	0	0	0	0	0	0	0	0	0	0	0	0	0	0	3	3	0	0	0	0
mood	26	76	0	0	0	0	0	3	3	0	0	1	0	0	0	0	0	0	3	0	0	0	0	5	0	1	4	1	0	0	0	1	0	0	0	1	0	0	0	0	0	1	0	9	0	0	1	1	0
fatalities	25	75	0	0	0	0	0	9	1	0	0	0	0	0	1	0	0	0	0	0	0	0	0	4	0	0	1	0	0	0	0	1	0	0	0	1	0	0	0	0	1	0	0	1	0	0	2	0	1
rating_scale	26	75	1	0	0	0	0	4	1	0	0	0	0	0	0	0	0	0	2	0	0	0	0	3	0	1	17	0	0	0	0	0	0	0	0	3	0	0	0	0	0	1	0	0	3	0	1	0	0
discrimination	25	75	2	0	0	0	0	0	1	0	0	0	0	0	0	0	0	0	0	0	0	0	0	2	0	0	3	0	0	0	0	1	0	0	0	0	0	0	0	0	0	1	0	0	4	0	3	1	0
school	27	75	0	0	0	0	0	4	0	0	0	0	0	0	1	0	0	0	1	0	0	0	0	2	0	0	9	0	0	0	0	0	0	0	0	0	0	0	0	0	0	0	1	1	1	0	0	0	0
lithium	29	75	0	0	0	2	0	1	2	0	0	0	0	0	0	0	0	0	1	0	0	0	0	2	0	1	0	1	0	0	0	1	0	0	0	5	0	0	0	1	0	0	0	3	2	0	8	0	2
addiction	29	75	1	0	0	0	0	7	1	0	0	0	0	0	0	0	0	0	0	0	0	0	0	3	0	1	0	1	0	0	0	0	0	0	0	0	0	0	0	0	0	0	0	1	2	0	5	0	0
qualitative_research	22	74	0	0	0	0	0	5	0	0	0	0	0	0	5	0	0	0	1	0	0	1	0	6	0	0	3	1	0	0	0	0	0	0	0	0	0	0	0	0	0	0	0	0	0	0	0	1	0
beliefs	29	74	0	0	0	0	0	12	4	0	0	0	0	0	1	0	0	0	1	0	0	0	0	3	0	0	5	0	0	0	0	0	0	0	0	0	0	0	0	0	1	0	0	0	1	0	3	0	0
diagnoses	25	74	5	0	0	0	0	2	0	0	0	0	0	0	0	0	0	0	0	0	0	0	0	3	0	2	2	0	0	0	0	0	0	0	0	9	0	0	0	0	1	0	0	7	0	1	1	0	1
plans	24	74	0	0	0	0	0	0	0	0	0	0	0	0	0	0	0	0	3	0	0	0	0	3	0	0	17	0	0	0	0	0	0	0	0	0	0	0	0	0	0	0	0	0	1	0	2	0	0
africa	29	74	0	0	1	0	0	0	0	0	0	2	0	0	0	0	0	0	1	0	0	1	2	0	0	0	1	0	4	2	0	0	0	0	0	0	0	0	0	0	0	5	0	0	1	0	0	5	0
home	16	73	2	0	0	0	0	3	1	0	0	0	0	0	1	0	0	0	0	0	0	0	0	3	0	0	0	0	0	0	0	0	0	0	0	1	0	0	0	0	0	0	0	0	0	0	2	0	0
dementia	22	73	0	0	0	0	0	7	0	0	0	0	0	0	3	0	0	0	1	0	0	0	0	4	0	0	2	2	0	0	0	0	0	0	0	2	0	0	0	0	0	0	0	0	1	1	3	0	0
korea	21	73	0	0	0	0	0	4	0	0	0	0	0	0	1	0	0	0	0	0	0	0	0	0	0	0	5	0	0	0	0	0	0	0	0	0	0	0	0	0	0	0	0	1	0	0	0	0	1
orientation	26	73	0	0	0	0	0	4	1	0	0	0	0	0	0	0	0	0	1	0	0	0	0	3	0	0	9	0	0	0	0	0	0	0	0	1	0	0	0	0	2	0	0	0	2	0	0	0	0
obesity	19	73	3	0	0	0	0	6	0	0	0	0	0	0	0	0	0	0	3	0	0	0	0	5	0	0	3	0	0	0	1	0	0	0	0	0	0	0	0	0	0	0	0	0	4	1	1	0	0
lifetime_prevalence	26	72	0	0	0	0	0	2	0	0	0	1	0	0	0	0	0	0	0	0	0	0	0	0	0	0	17	1	0	0	0	0	0	0	0	2	0	0	0	0	2	0	0	0	1	1	1	0	0
self_immolation	23	72	2	0	0	0	0	0	0	2	0	1	0	0	0	0	0	0	0	0	0	0	0	0	0	0	2	0	0	0	0	0	0	0	0	0	0	0	0	0	0	0	0	0	0	0	1	0	0
homicide_suicide	22	72	0	0	0	0	0	6	0	0	0	0	0	0	1	0	0	0	0	0	0	0	0	1	0	0	2	0	0	0	0	0	0	0	0	0	0	0	1	0	0	0	0	3	0	0	3	4	0
migrants	33	72	0	0	0	0	0	7	0	0	0	0	0	0	0	0	0	0	1	0	1	0	0	1	0	0	1	0	0	0	0	1	0	0	0	3	0	0	0	0	0	0	0	3	2	0	5	0	2
efficacy	24	72	0	0	0	0	0	3	0	0	0	0	0	0	2	0	0	0	1	0	0	1	0	4	0	0	5	0	0	0	0	0	0	0	0	1	0	0	0	0	0	0	0	1	3	0	2	0	0
disparities	20	71	2	0	0	0	0	4	0	0	0	0	0	0	0	0	0	0	0	0	0	0	0	9	0	0	3	0	0	0	0	0	0	0	0	1	0	0	0	0	2	0	0	2	1	1	0	0	0
physical_activity	36	70	0	0	0	0	0	2	2	0	0	1	0	0	2	0	0	0	0	0	0	2	0	2	0	0	11	0	0	0	0	0	0	0	0	1	0	0	0	1	1	0	0	2	1	0	1	0	0
safety	21	70	0	0	0	0	0	3	0	0	0	0	0	0	1	0	0	0	0	0	0	0	0	5	0	0	2	0	0	0	0	0	0	0	0	2	0	0	0	0	0	0	0	1	4	0	2	0	0
austria	13	69	0	0	0	0	0	1	47	0	0	0	0	0	0	0	0	0	0	0	0	0	0	2	0	0	1	0	0	0	0	0	0	0	0	0	0	0	0	0	0	0	0	1	1	0	2	0	0
european_countries	23	69	0	0	0	0	0	0	3	0	0	0	0	0	11	0	0	0	0	0	0	0	0	2	0	0	0	0	0	0	0	0	0	0	0	2	0	0	0	0	1	1	0	1	4	0	5	0	0
lifetime	23	69	0	0	0	0	0	0	0	0	0	0	0	0	1	0	0	0	1	0	0	0	1	1	0	2	5	0	0	0	0	0	0	0	0	0	0	0	0	0	0	3	0	1	3	0	0	0	0
loneliness	29	68	1	0	0	0	0	3	0	0	0	0	0	0	1	0	0	0	0	0	0	0	0	1	0	0	14	0	0	0	0	0	0	0	0	0	0	0	0	0	0	0	0	0	2	0	0	0	1
france	14	68	0	0	0	0	0	0	1	0	0	0	0	0	2	0	0	0	0	0	1	0	0	0	0	0	0	0	0	0	0	1	0	0	0	0	0	0	0	0	0	0	0	0	48	0	0	0	0
consequences	38	68	1	1	0	0	0	4	1	0	0	1	0	0	0	0	0	1	4	0	1	0	0	1	0	0	4	0	0	0	0	1	0	0	0	2	0	0	1	0	0	1	0	2	0	0	0	0	1
identification	29	67	3	0	0	0	0	0	1	0	0	0	0	0	1	0	0	0	1	0	0	0	0	2	0	0	4	0	2	1	0	1	0	0	1	3	0	0	0	0	0	0	0	0	3	0	0	0	0
spirituality	29	67	1	0	0	0	0	1	1	0	0	0	0	0	0	0	2	0	2	0	0	1	0	2	0	2	2	0	0	0	0	0	0	0	0	0	0	0	0	0	0	0	0	0	0	0	1	2	0
desire	18	67	0	0	0	0	0	4	0	0	0	0	0	0	4	0	0	0	0	0	0	0	0	4	0	0	1	0	0	0	0	0	0	0	1	1	0	0	0	0	0	0	0	0	5	0	2	0	0
brain	26	66	1	0	0	0	0	1	2	0	0	0	0	0	0	0	0	0	0	0	0	0	0	1	0	2	2	0	0	0	0	0	0	0	0	0	0	0	0	0	0	0	0	1	1	0	1	0	1
treatment	22	66	0	0	0	0	0	7	0	0	0	0	0	0	0	0	0	0	1	0	0	0	0	1	0	0	5	0	0	0	0	0	0	0	0	1	0	0	0	0	0	0	0	2	3	0	3	0	0
race	14	66	0	0	0	0	0	2	0	0	0	0	0	0	0	0	0	0	0	0	0	0	0	3	0	0	1	0	0	0	0	0	0	0	0	0	0	0	0	0	0	0	0	0	1	0	0	0	0
heroin	15	66	0	0	0	0	0	12	0	0	0	0	0	0	0	0	0	0	0	0	0	0	0	0	0	0	1	0	0	0	0	0	0	0	0	0	0	0	0	0	0	0	0	1	1	0	0	0	1
flanders	7	66	0	0	0	0	0	0	0	0	0	0	0	0	36	0	0	0	0	0	0	0	0	2	0	0	0	0	0	0	0	0	0	0	0	0	0	0	0	0	0	0	0	1	1	0	0	0	0
barriers	31	66	6	1	0	0	0	6	1	0	0	0	0	0	1	0	0	0	0	0	1	0	0	1	0	0	1	0	0	0	0	0	0	0	0	0	0	0	0	0	0	0	0	1	1	0	0	0	0
urban	28	66	0	0	0	0	0	12	2	0	0	0	0	1	0	0	0	0	0	0	0	0	1	3	0	0	7	0	0	0	0	0	0	0	0	0	0	0	0	0	1	0	0	2	0	0	2	0	0
durkheim	28	66	2	0	0	0	0	0	1	0	0	0	0	0	1	0	0	0	3	0	0	0	0	2	0	0	4	0	0	0	0	0	0	0	1	0	0	0	0	0	0	0	0	0	1	0	1	0	1
excess_mortality	20	65	0	0	0	0	0	6	0	0	0	0	0	0	0	0	0	0	0	0	0	0	0	1	0	0	1	0	0	0	0	0	0	0	0	6	0	0	0	0	0	1	0	17	1	0	3	0	0
national_epidemiologic_survey	14	65	1	0	0	0	0	3	0	0	0	0	0	0	0	0	0	0	1	0	0	0	0	5	0	0	1	0	0	0	0	0	0	0	0	0	0	0	0	0	0	0	0	1	2	0	1	0	0
version	19	65	0	0	0	0	0	3	0	0	0	0	0	0	1	0	0	0	0	0	0	0	0	1	0	0	21	0	0	0	0	0	0	0	0	0	0	0	0	0	0	0	0	0	0	0	0	0	0
inpatients	28	65	0	0	0	0	0	1	0	0	0	0	0	0	0	0	0	0	1	0	0	0	0	4	0	1	4	0	0	0	0	0	0	0	0	2	0	0	0	0	0	0	0	3	0	0	4	0	0
mental_health_care	25	65	4	1	0	0	0	1	1	0	0	0	0	0	1	0	0	0	0	0	1	0	0	4	0	0	0	0	0	0	0	0	0	0	0	0	0	0	0	0	0	0	0	2	2	0	5	0	1
united_kingdom	16	65	0	0	0	0	0	1	0	0	0	0	0	0	0	0	0	0	0	0	0	0	0	1	0	0	0	0	0	0	0	0	0	0	0	3	0	0	0	0	0	0	0	0	0	0	1	0	0
trial	28	65	1	0	0	0	0	3	0	0	0	0	0	0	0	0	0	0	0	0	0	0	0	2	0	0	2	0	0	0	0	0	0	0	0	0	0	0	0	0	0	0	0	1	1	0	1	0	1
chinese	17	65	0	0	0	0	0	1	0	0	0	0	0	0	0	0	0	0	1	0	0	0	0	3	0	0	27	0	0	0	0	0	0	0	0	1	0	0	0	0	0	0	0	0	0	0	0	0	0
users	21	65	0	0	0	0	0	15	1	0	0	0	0	0	0	0	0	0	0	0	0	0	0	2	0	0	1	0	0	0	0	1	0	0	0	1	0	0	0	0	0	0	0	1	1	0	0	0	0
service	18	64	15	0	0	0	0	5	0	0	0	1	0	0	1	0	0	0	0	0	0	0	0	1	0	0	0	0	0	0	0	0	0	0	0	0	0	0	0	0	0	0	0	1	0	0	2	0	0
asia	26	64	1	0	0	0	0	1	0	0	0	3	0	0	0	0	0	0	0	0	0	0	0	0	0	0	8	0	2	1	0	0	0	0	0	0	0	0	0	0	0	0	0	1	0	0	0	0	0
work	27	64	0	0	0	0	0	10	1	0	0	1	0	0	0	0	0	0	2	0	0	0	0	4	0	0	3	0	0	0	0	0	0	0	0	1	0	0	1	0	0	0	0	1	3	0	3	0	0
psychiatric_comorbidity	27	64	2	0	0	0	0	3	1	0	0	1	0	0	1	0	0	0	2	0	0	0	0	4	0	0	2	1	0	0	0	0	1	0	0	0	0	0	0	0	0	0	0	0	1	0	0	0	0
posttraumatic_stress	26	64	7	0	0	0	0	2	0	0	0	0	0	0	0	0	0	0	0	0	0	1	0	1	0	1	1	0	0	0	0	0	0	0	0	0	0	0	0	0	0	0	0	1	0	0	1	1	0
hiv/aids	22	63	0	0	0	1	0	2	0	0	0	0	0	0	0	1	0	0	1	0	0	1	0	3	0	0	10	0	0	0	0	0	0	0	0	0	0	0	0	0	0	3	0	0	0	0	0	0	0
laws	19	63	0	0	0	0	0	1	1	0	0	0	0	0	0	0	0	0	1	0	0	0	0	5	0	0	0	1	0	0	0	0	0	0	0	0	0	0	0	0	0	0	0	0	1	0	0	0	0
inequality	25	63	0	0	0	0	0	3	0	0	0	0	0	0	1	0	0	0	2	0	0	0	0	3	0	1	3	0	0	0	1	0	0	0	0	0	0	0	0	0	0	0	0	1	1	0	1	0	2
self_injury	24	63	1	0	0	0	0	2	0	0	0	0	0	0	2	0	0	0	0	0	0	0	0	3	0	0	3	0	0	0	0	0	0	0	0	1	0	0	0	0	0	0	0	0	1	0	2	0	0
personnel	15	63	13	0	0	0	0	0	0	0	0	0	0	0	0	0	0	0	3	0	0	0	0	1	0	0	1	0	0	0	0	0	0	0	0	0	0	0	0	0	0	0	0	0	0	0	0	2	0
interview	26	63	1	0	0	0	0	3	0	0	0	0	0	0	3	0	0	0	1	0	0	0	0	3	0	0	2	0	0	0	1	0	0	0	0	2	0	0	0	0	0	1	0	1	3	1	2	0	0
genetics	27	63	0	0	0	0	0	0	6	0	0	0	0	0	0	0	0	0	1	0	0	0	0	4	0	0	0	0	0	0	0	1	0	0	0	3	0	0	0	0	1	0	0	2	0	0	2	0	1
prison	20	63	0	0	0	0	0	8	1	0	0	0	0	0	2	0	0	0	0	0	0	0	0	1	0	1	4	0	0	0	0	0	0	0	0	0	0	0	0	0	0	0	0	0	5	0	6	0	3
pesticide	18	62	0	0	0	0	0	1	0	0	0	0	0	0	0	0	0	0	3	0	0	0	0	0	0	0	8	0	0	0	0	0	0	0	0	0	0	0	0	0	0	0	1	0	0	0	1	0	0
deprivation	24	62	0	0	0	0	0	6	0	0	0	0	0	0	0	0	0	0	1	0	0	0	0	5	0	0	2	0	0	0	0	0	0	0	0	0	0	0	0	0	2	0	0	1	1	0	1	0	0
gun_ownership	11	62	0	0	0	1	0	2	0	0	0	0	0	0	0	0	0	0	0	0	0	0	0	1	0	0	1	0	0	0	0	0	0	0	0	0	0	0	0	0	0	0	0	0	0	0	0	0	0
violent_death	19	62	0	0	0	0	0	3	0	0	0	0	0	0	0	0	0	0	0	0	0	0	0	2	0	0	0	0	0	0	0	0	0	0	0	0	0	0	0	0	1	0	0	2	0	0	0	0	1
maltreatment	27	62	0	2	0	0	0	1	0	0	0	0	0	0	0	0	0	1	1	0	1	0	0	3	0	0	5	0	0	0	0	1	0	0	0	0	0	0	0	0	0	0	0	0	2	0	0	0	1
rural	16	62	0	0	0	0	0	19	1	0	0	1	0	1	0	0	0	0	0	0	0	0	0	3	0	0	10	0	0	0	0	0	0	0	0	0	0	0	0	0	0	0	0	0	0	0	0	0	0
us_veterans	12	61	15	0	0	0	0	0	0	0	0	0	0	0	0	0	0	0	0	0	0	0	0	1	0	0	0	0	0	0	0	0	0	0	0	0	0	0	0	0	0	0	0	1	0	0	0	0	0
expression	25	61	0	0	0	0	0	0	0	0	0	0	0	0	1	0	0	0	1	0	0	0	0	2	0	1	3	0	2	1	0	0	0	0	1	0	0	0	1	0	0	0	0	2	1	0	0	0	0
ireland	16	61	0	0	0	0	0	1	0	0	0	0	0	0	1	0	0	0	0	0	0	0	0	0	0	0	0	0	0	0	0	0	0	0	0	2	0	0	0	0	0	0	0	1	0	0	1	0	2
global_burden	28	60	0	0	0	0	0	5	0	0	0	1	0	0	0	0	0	0	0	0	0	2	0	2	0	1	7	1	0	0	0	0	0	0	0	0	0	0	0	0	1	2	1	1	0	0	1	0	1
cardiovascular_disease	24	60	0	0	0	0	0	2	0	0	0	0	0	1	0	0	0	0	0	0	0	0	0	2	0	0	3	0	0	0	0	1	0	0	0	2	0	0	0	0	0	0	0	3	1	1	0	0	0
nigeria	9	60	0	0	0	0	0	0	0	0	0	0	0	0	0	3	0	0	0	0	0	0	1	0	1	0	0	0	0	0	0	0	0	0	0	0	0	0	0	0	0	0	0	0	0	0	0	0	0
developing_world	20	60	0	0	0	0	0	1	0	0	1	0	0	0	0	0	0	0	0	0	0	0	0	0	0	0	10	0	0	0	0	0	0	0	0	0	0	0	0	0	0	0	2	0	0	0	0	1	1
burnout	19	60	2	0	0	0	0	4	1	0	0	0	0	0	0	0	0	0	0	0	0	0	0	4	0	0	6	0	0	0	0	0	0	0	0	0	0	0	0	0	0	0	0	0	6	0	1	0	0
divorce	25	60	0	0	0	0	0	3	0	0	0	0	0	0	0	0	0	0	0	0	0	0	0	2	0	0	2	0	0	0	0	0	0	0	0	3	0	0	1	0	0	0	0	4	1	0	0	0	0
chronic_pain	14	60	6	0	0	0	0	4	0	0	0	1	0	0	0	0	0	0	0	0	0	0	0	3	0	0	1	0	0	0	0	0	0	0	0	2	0	0	0	0	0	0	0	0	0	0	0	0	0
identity	27	59	1	0	0	0	0	6	1	0	0	0	0	0	0	0	0	0	0	0	0	0	0	6	0	1	2	1	2	1	0	0	0	0	0	0	0	0	0	1	0	0	0	0	1	0	0	0	0
majordepression	22	59	2	0	0	0	0	0	0	0	0	0	0	0	0	0	0	0	0	0	0	0	0	3	0	0	4	0	0	0	0	0	0	0	0	2	0	0	0	0	0	0	0	2	1	0	1	0	3
forensic_pathology	23	59	0	0	0	0	0	4	1	0	0	0	0	0	0	0	0	0	0	0	1	0	0	2	0	0	4	0	0	0	0	2	0	0	0	0	0	0	0	0	0	0	1	3	0	0	1	0	1
psychotherapy	28	59	1	0	0	0	0	3	1	0	0	0	0	0	0	0	0	0	1	0	0	0	0	2	0	1	0	0	0	0	0	0	0	0	0	1	0	0	0	0	0	0	0	0	2	0	1	0	1
double_blind	19	59	0	0	0	0	0	2	0	0	0	0	0	0	0	0	0	0	2	0	0	0	0	1	0	0	6	0	0	0	0	0	0	0	0	0	0	0	0	0	0	0	0	1	4	0	2	0	0
pattern	25	59	0	0	0	0	0	2	1	0	0	0	0	0	0	0	0	0	0	0	0	0	0	0	0	0	4	0	0	0	0	0	0	0	0	0	0	0	0	0	0	0	1	1	0	0	0	0	0
young	27	59	0	0	0	0	0	6	0	0	0	0	0	0	0	0	0	0	0	0	0	0	0	2	0	0	3	0	0	0	0	0	0	0	0	1	0	0	0	0	2	0	0	1	2	0	1	0	0
firearm	17	58	0	0	0	0	0	5	0	0	0	0	0	0	0	0	0	0	0	0	0	0	0	3	0	0	0	0	0	0	0	0	0	0	0	0	0	0	0	0	0	0	0	1	0	1	0	0	1
farmers	18	58	0	0	0	0	0	22	0	0	0	0	0	0	0	0	0	0	2	0	0	0	0	1	0	0	1	0	0	0	0	0	0	0	0	0	0	0	0	0	0	0	0	1	0	0	1	0	0
suicide_mortality	28	58	0	0	0	0	0	3	1	0	0	0	0	1	0	0	0	0	0	0	1	0	0	2	0	0	2	2	0	0	0	0	0	0	0	0	0	0	0	0	1	0	0	1	0	0	3	0	0
prisoners	24	58	0	0	0	0	0	9	0	0	0	0	0	0	2	0	0	0	0	0	0	0	0	1	0	3	2	0	0	0	0	0	0	0	0	2	0	0	0	0	0	0	0	2	2	1	3	0	3
communication	22	58	0	0	0	0	0	2	0	0	0	0	0	0	6	0	0	0	0	0	0	0	0	1	0	0	4	0	0	0	0	0	0	0	0	1	0	0	0	0	0	0	0	0	1	0	2	2	0
burns	22	58	0	0	0	0	0	0	0	1	0	1	0	0	0	0	0	0	1	0	0	1	0	1	0	0	0	0	0	0	0	0	0	0	0	0	0	0	0	0	0	0	0	1	1	0	1	0	0
medical_practice	10	58	0	0	0	0	0	1	0	0	0	0	0	0	23	0	0	0	0	0	0	0	0	0	0	0	0	0	0	0	0	0	0	0	0	2	0	0	0	0	0	0	0	1	0	0	0	0	0
time_series_analysis	21	58	0	0	1	0	0	2	0	0	0	0	0	4	0	0	0	0	0	0	1	0	0	4	0	0	0	0	0	0	0	0	0	0	0	1	0	0	0	0	0	0	0	1	0	0	0	0	2
brazil	11	58	0	0	0	2	0	0	0	0	0	0	0	0	0	0	0	0	42	0	0	0	0	0	0	0	1	0	0	0	0	0	0	0	0	0	0	0	0	0	0	0	0	1	0	0	0	0	0
aids	20	57	0	0	0	0	0	2	0	0	0	0	0	0	0	0	0	0	1	0	0	0	0	4	0	0	8	0	0	0	0	0	0	0	0	1	0	0	0	0	1	0	0	0	8	0	0	0	0
risk_assessment	19	57	2	0	0	0	0	10	0	0	0	0	0	0	0	0	0	0	2	0	0	0	0	3	0	0	0	0	0	0	0	0	0	0	0	0	0	0	1	0	0	0	0	0	1	0	1	0	1
self	29	57	1	0	0	0	0	2	0	0	0	0	0	0	0	0	0	0	1	0	0	0	0	3	0	0	3	0	0	0	0	0	0	0	0	1	0	0	0	0	0	0	0	0	1	0	1	1	0
masculinity	14	57	2	0	0	0	0	7	0	0	0	0	0	0	0	0	0	0	4	0	0	0	0	13	0	0	0	0	0	0	0	0	0	0	0	0	0	0	0	0	0	0	0	1	0	0	0	0	0
perspective	30	57	2	0	0	0	0	2	0	0	0	0	0	0	0	0	0	0	1	0	0	0	0	1	0	1	1	0	0	0	0	0	0	0	0	0	0	1	0	0	0	0	0	2	2	0	2	0	1
recession	19	57	0	0	0	0	0	3	0	0	0	0	0	0	1	0	0	0	0	0	0	0	0	0	0	0	0	0	0	0	0	0	0	0	1	0	0	0	0	0	0	0	0	0	3	0	2	0	8
child_abuse	24	57	2	0	0	0	0	1	1	0	0	0	0	0	0	0	0	0	1	0	0	0	0	7	0	0	2	0	0	0	0	0	0	0	0	0	0	0	0	0	0	0	0	2	1	0	0	0	2
new_south_wales	12	57	0	0	0	0	0	38	1	0	0	0	0	0	0	0	0	0	0	0	0	0	0	1	0	0	0	0	0	0	0	0	0	0	0	0	0	0	0	0	0	0	0	1	0	0	1	0	0
issues	24	57	0	0	0	0	0	6	0	0	0	0	0	0	2	0	0	0	1	0	0	0	0	4	0	0	1	0	0	0	0	1	0	0	0	0	0	0	0	0	1	0	0	0	0	0	3	0	3
grief	21	57	1	0	0	0	0	7	0	0	0	0	0	0	0	0	0	0	0	0	0	0	0	1	0	0	0	0	0	0	0	0	0	0	0	4	0	0	0	0	0	0	0	1	0	0	1	0	0
medical_students	28	57	0	0	0	0	0	2	2	0	0	0	0	1	0	0	0	0	2	0	0	0	0	2	0	0	1	0	0	0	0	0	0	0	0	0	0	0	0	0	0	2	0	0	1	1	1	1	0
occupation	19	57	1	0	0	0	0	11	0	0	0	0	0	0	0	0	0	0	0	0	0	0	0	2	0	0	0	0	0	0	0	0	0	0	0	1	0	0	0	0	1	0	0	2	2	0	0	0	1
performance	25	56	2	0	0	0	0	4	1	0	0	0	0	0	0	0	0	0	0	0	0	0	0	4	0	0	1	1	0	0	0	0	0	0	0	2	0	0	0	1	0	0	0	1	3	0	1	0	0
survey	29	56	0	0	0	0	0	1	0	0	0	0	0	0	3	0	0	0	1	0	0	0	0	5	0	0	3	0	0	0	0	0	0	0	0	1	0	0	0	0	0	0	0	1	3	0	3	0	0
events	28	56	1	0	0	0	0	0	0	0	0	0	0	0	0	0	0	0	1	0	0	0	0	3	0	0	3	0	0	0	1	0	0	0	0	2	0	0	0	0	0	0	0	1	1	0	2	1	0
climate	24	56	0	0	0	0	0	9	0	0	0	0	0	0	1	0	0	0	0	0	0	0	0	3	0	1	1	1	0	0	0	0	0	0	0	0	0	0	0	0	0	0	0	1	0	0	1	0	1
prediction	24	56	0	0	0	0	0	2	0	0	0	1	0	0	0	0	0	0	0	0	0	0	0	3	0	1	2	0	0	0	0	0	0	0	0	0	0	0	0	0	0	0	0	0	1	0	1	0	0
personality_disorders	19	56	1	0	0	0	0	2	0	0	0	0	0	0	1	0	0	0	0	0	0	0	0	1	0	1	2	0	0	0	0	0	0	0	0	3	0	0	0	0	0	0	0	1	0	0	1	0	0
ingestion	16	56	0	0	0	0	0	2	0	0	0	0	0	0	0	0	0	0	0	0	0	0	0	0	0	0	1	0	0	0	0	0	0	0	0	0	0	0	0	0	0	0	0	0	3	0	0	0	0
voluntary_euthanasia	15	56	0	0	0	0	0	4	0	0	0	0	0	0	9	0	0	0	0	0	0	0	0	2	0	0	0	0	0	0	0	0	0	0	0	0	0	0	0	0	0	0	0	3	2	0	2	0	0
suicide_rate	25	56	0	0	0	0	0	3	3	0	0	0	0	0	0	0	0	0	0	0	0	0	0	0	0	0	6	0	0	0	0	0	0	0	1	0	0	0	0	0	0	0	0	1	0	0	3	0	0
reasons	22	55	0	0	0	0	0	3	0	0	0	0	0	0	2	0	0	0	0	0	0	0	0	2	0	1	0	0	0	0	0	0	0	0	0	3	0	0	0	0	0	0	0	0	0	0	1	1	0
of_life_practices	11	55	0	0	0	0	0	0	2	0	0	0	0	0	16	0	0	0	0	0	0	0	0	1	0	0	0	0	0	0	0	0	0	0	0	0	0	0	0	0	0	0	0	0	2	0	2	0	0
use_disorders	22	55	1	0	0	0	0	2	0	0	0	0	0	0	0	0	0	0	1	0	0	0	0	2	0	0	0	0	0	0	0	0	0	0	0	0	0	0	0	0	0	0	0	1	2	0	2	0	0
perceived_burdensomeness	16	55	2	0	0	0	0	0	0	0	0	0	0	0	0	0	0	0	0	0	0	0	0	1	0	1	2	0	0	0	0	0	0	0	0	0	0	0	0	0	0	0	0	0	0	1	1	0	0
indigenous	10	55	0	0	0	0	0	24	0	0	0	0	0	0	0	0	0	0	0	0	0	0	0	16	0	0	0	0	0	0	0	0	0	0	0	0	0	0	0	0	0	0	0	0	2	0	0	0	0
insomnia	19	54	3	0	0	0	0	0	0	0	0	0	0	0	0	0	0	0	1	0	0	0	0	1	0	0	7	0	0	0	0	0	0	0	0	0	0	0	0	0	0	0	0	0	4	0	1	0	0
adverse_childhood_experiences	32	54	4	1	0	0	0	1	0	0	0	0	0	0	0	0	0	1	0	0	1	1	0	2	0	0	3	0	0	0	0	1	0	0	0	0	0	0	0	0	0	1	0	2	2	0	0	0	1
poverty	23	54	0	0	0	0	0	0	0	0	0	1	0	0	1	0	0	0	1	0	0	1	0	3	0	0	0	0	0	0	0	0	0	0	0	0	0	0	0	0	0	0	0	0	0	0	0	0	1
perspectives	19	54	0	0	0	0	0	5	0	0	0	0	0	0	3	0	0	0	2	0	0	0	0	9	0	0	3	0	0	0	0	0	0	0	0	0	0	0	0	0	0	0	0	0	2	0	1	2	0
meta_analysis	17	54	0	0	0	0	0	4	2	0	0	0	0	0	0	0	0	0	0	0	0	0	0	7	0	0	11	0	0	0	0	0	0	0	0	2	0	0	0	0	0	0	0	0	0	0	0	0	0
offenders	22	54	0	0	0	0	0	4	1	0	0	0	0	0	4	0	0	0	0	0	0	0	0	3	0	0	0	0	0	0	0	0	0	0	0	1	0	0	1	0	0	0	0	6	1	0	1	0	0
common_mental_disorders	27	54	0	0	0	0	0	2	0	0	0	0	0	0	0	0	0	0	1	0	0	0	0	1	0	3	3	0	0	0	0	0	0	0	0	1	0	0	0	0	0	1	0	0	1	0	0	0	0
tower_of_babel	22	54	0	0	0	0	0	0	1	0	0	0	0	0	0	0	0	0	1	0	0	0	0	2	0	0	4	0	0	0	0	0	0	0	0	1	0	0	0	0	0	1	0	0	1	0	0	0	1
economic_recession	19	54	0	0	0	1	0	1	0	0	0	0	0	0	0	0	0	0	1	0	0	0	0	1	0	0	1	0	0	0	0	0	0	0	0	0	0	0	0	0	0	0	0	4	1	0	1	0	4
involvement	19	54	0	0	0	0	0	2	1	0	0	0	0	0	12	0	0	0	0	0	0	0	0	3	0	0	0	0	0	0	0	0	0	0	0	0	0	0	0	0	0	0	0	1	1	0	2	0	0
features	22	53	0	0	0	0	0	2	0	0	0	0	0	0	1	0	0	0	3	0	0	0	0	0	0	1	3	0	0	0	0	0	0	0	0	1	0	0	0	0	0	0	0	0	2	0	3	0	0
bullying	31	53	0	0	0	0	0	1	0	0	0	0	0	0	0	0	1	0	0	0	0	0	0	3	0	1	4	0	0	0	1	0	0	0	0	0	0	0	0	0	1	0	0	0	0	1	0	1	0
terminally_ill_patients	15	53	0	0	0	0	0	2	0	0	0	0	0	0	5	0	0	0	0	0	0	0	0	6	0	0	0	0	0	0	0	0	0	0	1	1	0	0	0	0	0	0	0	0	2	0	2	0	1
risk_behaviors	31	53	1	0	0	1	0	1	0	0	0	0	0	0	0	0	0	0	2	0	0	0	0	2	0	0	5	0	0	0	0	0	0	0	0	1	0	0	0	0	0	0	0	1	2	1	1	0	0
epilepsy	23	53	1	0	0	0	0	0	1	0	0	0	0	0	0	1	0	0	3	0	0	0	0	0	0	0	5	0	0	0	0	1	0	0	0	4	0	0	0	0	0	1	0	2	1	1	0	0	0
suicideattempts	25	53	3	0	0	0	0	1	1	0	0	0	0	0	0	0	0	0	0	0	0	0	0	3	0	0	3	0	0	0	0	0	0	0	0	0	0	0	0	0	0	0	0	0	1	0	2	0	2
sleep	21	53	4	0	0	0	0	0	0	0	0	0	0	0	1	0	0	0	0	0	0	0	0	2	0	0	5	0	0	0	0	0	0	0	0	1	0	0	0	0	1	0	0	1	2	0	1	0	0
affective_disorders	26	53	0	0	0	0	0	3	0	0	0	0	0	0	0	0	0	0	0	0	0	0	0	2	0	1	1	0	0	0	0	0	0	0	0	2	0	0	0	0	1	1	0	2	1	0	4	0	1
systematic_review	21	52	0	0	0	0	0	5	1	0	0	0	0	0	0	0	0	0	0	0	0	0	0	6	0	0	3	0	0	0	0	0	0	0	0	1	0	0	0	0	0	0	0	1	0	0	1	0	0
older	22	52	0	0	0	0	0	3	0	0	0	0	0	0	1	0	0	0	6	0	0	0	0	1	0	0	10	0	0	0	0	0	0	0	0	0	0	0	0	0	0	0	0	1	0	0	1	0	1
maternal_mortality	28	52	0	0	1	0	0	1	0	1	0	2	0	0	0	0	0	0	0	0	0	0	0	1	0	0	0	0	0	0	0	0	0	0	0	2	0	0	1	1	0	0	0	6	2	1	1	0	0
family_history	18	52	0	0	0	0	0	1	0	0	0	0	0	0	0	0	0	0	0	0	0	0	0	2	0	0	4	0	0	0	0	1	0	0	0	6	0	0	0	0	0	0	0	0	0	0	5	0	0
weather	21	52	0	0	0	0	0	6	2	0	0	0	0	0	2	0	0	0	1	0	0	0	0	3	0	0	2	1	0	0	0	0	0	0	0	0	0	0	0	0	0	0	0	7	0	0	0	0	0
right_to_die	16	52	0	0	0	0	0	2	0	0	0	0	0	0	4	0	0	0	0	0	0	0	0	2	0	0	0	2	0	0	0	0	0	0	0	0	0	0	0	0	0	0	0	0	2	0	2	0	0
cohort_study	22	51	0	0	0	0	0	2	1	0	0	0	0	0	1	0	0	0	0	0	0	0	0	2	0	0	3	0	0	0	0	0	0	0	0	6	0	0	0	0	1	0	0	1	1	0	2	0	1
guns	13	51	0	0	0	1	0	2	1	0	0	0	0	0	0	0	0	0	1	0	0	0	0	2	0	0	1	0	0	0	0	0	0	0	0	0	0	0	0	0	0	0	0	0	0	0	0	0	0
acculturation	16	51	0	0	0	0	0	1	0	0	0	0	0	0	0	0	0	0	0	0	0	0	0	4	0	0	0	0	0	0	0	0	0	0	0	1	1	0	0	1	0	1	0	1	0	0	0	0	0
lethality	21	51	1	0	0	0	0	1	0	0	0	0	0	0	0	0	0	0	1	0	0	0	0	1	0	0	4	0	0	0	0	0	0	0	0	0	0	0	0	0	0	0	0	0	0	0	1	0	1
terminal_sedation	13	51	0	0	0	0	0	1	0	0	0	0	0	0	8	0	0	0	0	0	0	0	0	2	0	0	0	0	0	0	0	0	0	0	0	1	0	0	0	0	0	0	0	0	0	0	1	0	0
ghana	10	51	0	0	0	0	0	0	0	0	0	0	0	0	0	0	0	0	0	0	0	0	0	0	0	0	0	0	0	0	0	0	0	0	0	0	0	0	0	0	0	0	0	0	0	0	0	34	0
violent	28	51	0	0	0	0	0	3	2	0	0	0	0	0	2	0	0	0	3	0	0	0	0	1	0	0	0	0	0	0	0	1	0	0	0	2	0	0	1	0	0	0	0	5	0	0	2	0	2
infection	26	51	0	0	0	2	0	1	0	0	0	0	0	0	0	0	0	0	1	0	0	0	0	2	0	0	4	0	2	1	0	0	0	0	0	0	0	0	1	0	0	1	0	0	2	0	1	0	0
self_poisoning	20	51	0	0	0	0	0	4	0	0	0	1	0	0	0	0	0	0	1	0	0	0	0	2	0	0	2	0	0	0	0	0	0	0	0	0	0	0	0	0	0	0	0	4	1	0	0	0	1
conflict	24	50	4	0	1	0	0	1	0	0	0	1	0	0	0	0	0	0	0	0	0	0	0	1	0	0	4	0	0	0	0	0	0	0	0	0	0	0	0	0	0	0	0	0	1	0	0	0	0
attempted	27	50	1	0	0	1	0	4	0	0	0	0	0	0	0	0	0	0	1	0	0	0	0	3	0	2	1	1	0	0	0	0	2	0	0	2	0	0	0	0	0	1	0	1	1	0	2	0	1
environment	23	50	0	0	0	1	0	8	2	0	0	0	0	0	0	0	0	0	0	0	0	0	0	4	0	1	4	0	0	0	1	0	0	0	0	0	0	0	0	0	0	0	0	1	1	0	1	0	0
alcoholism	25	50	1	0	0	0	0	2	1	0	0	0	0	0	0	0	0	0	2	1	0	0	0	1	0	0	1	0	0	0	0	0	0	0	0	3	0	0	0	0	0	0	0	3	1	0	3	0	0
increase	19	50	1	0	0	0	0	4	0	0	0	0	0	0	0	0	0	0	1	0	0	0	0	0	0	0	5	0	0	0	0	0	0	0	1	0	0	0	0	0	1	0	0	1	1	0	0	0	0
forensic_medicine	24	50	0	0	0	0	0	1	1	0	0	0	0	0	0	0	0	0	0	0	0	0	0	2	0	0	1	0	0	0	0	2	0	0	0	1	0	0	0	0	0	0	0	0	2	0	1	0	0
inuit	11	50	0	0	0	0	0	3	0	0	0	0	0	0	0	0	0	0	0	0	0	0	0	26	0	0	0	0	0	0	0	0	0	0	0	2	0	0	0	0	0	0	0	1	1	0	0	0	0
interpersonal_psychological_theory	11	50	5	0	0	0	0	1	0	0	0	0	0	0	0	0	0	0	0	0	0	0	0	0	0	0	1	0	0	0	0	0	0	0	0	0	0	0	0	0	0	0	0	0	0	0	0	0	0
implementation	16	49	1	0	0	0	0	3	0	0	0	0	0	0	0	0	0	0	0	0	0	0	0	3	0	0	1	0	0	0	0	0	0	0	0	0	0	0	0	0	0	0	0	0	1	0	5	1	0
temperature	26	49	0	0	0	0	0	6	1	0	0	0	0	0	0	0	0	0	1	0	0	0	0	2	0	0	2	1	0	0	0	0	0	0	0	0	0	0	0	0	0	0	0	4	1	0	0	0	1
university_students	26	49	0	0	0	0	0	3	0	0	0	1	0	0	0	0	0	0	1	0	0	0	0	5	0	0	6	1	0	0	0	0	0	0	1	0	0	1	0	0	0	1	0	0	0	0	0	1	0
eastern_europe	23	49	0	2	0	0	0	0	0	0	0	0	0	2	1	0	0	0	0	0	4	0	0	0	0	0	1	0	0	0	0	0	0	0	0	1	0	0	0	0	1	0	0	0	3	0	2	0	1
drug_abuse	18	49	0	0	0	0	0	5	0	0	0	0	0	0	0	0	0	0	0	0	0	0	0	0	0	0	4	0	0	0	0	0	0	0	0	1	0	0	1	0	0	0	0	2	2	0	0	0	1
eating_disorders	19	49	0	0	0	0	0	1	0	0	0	0	0	0	0	0	0	0	0	0	0	0	0	0	0	0	1	0	0	0	0	0	0	0	0	7	0	1	0	0	0	0	0	0	2	0	0	0	0
period	24	49	0	0	0	0	0	3	0	0	0	0	0	0	0	0	0	0	0	0	0	0	0	2	0	1	0	0	0	0	0	0	1	0	0	1	0	0	0	0	0	0	0	2	0	0	1	0	2
suicide_terrorism	21	49	6	0	1	0	0	0	0	0	0	0	0	0	0	0	0	0	0	0	0	0	0	0	0	0	1	0	0	0	0	0	0	0	0	1	0	0	0	0	0	0	0	0	0	0	0	0	0
uganda	13	49	0	0	0	0	0	0	0	0	0	0	0	0	0	0	0	0	1	0	0	0	0	0	0	0	1	0	0	0	0	0	0	0	0	0	0	0	0	0	0	1	0	0	0	0	0	7	0
psychiatric_patients	21	49	1	0	0	0	0	3	0	0	0	0	0	0	0	0	0	0	0	0	0	0	0	3	0	0	1	0	0	0	0	1	0	0	0	5	0	0	0	0	0	0	0	3	1	0	2	0	0
social_media	16	49	3	0	0	0	0	1	0	0	0	0	0	0	2	0	0	0	0	0	0	0	0	2	0	0	9	0	0	0	0	0	0	0	0	0	0	0	0	0	0	0	0	2	0	0	0	0	0
socioeconomic_inequalities	24	49	0	0	0	0	0	1	1	0	0	0	0	1	2	0	0	0	0	0	0	0	0	3	0	1	1	0	0	0	0	0	0	0	0	2	0	0	0	0	1	0	0	4	2	0	0	0	0
northern_ireland	7	49	0	0	0	0	0	0	0	0	0	0	0	0	0	0	0	0	0	0	0	0	0	0	0	0	0	0	0	0	0	0	0	0	0	1	0	0	0	0	1	0	0	0	0	0	0	0	0
tobacco	30	48	0	0	0	0	0	0	0	0	0	0	0	0	0	0	1	0	0	0	0	0	0	1	0	0	2	0	0	0	1	0	0	0	1	0	0	0	0	0	0	0	0	1	6	0	0	0	0
bipolar	19	48	0	0	0	0	0	2	0	0	0	0	0	0	0	0	0	0	0	0	0	0	0	1	0	0	4	1	0	0	0	0	0	0	0	3	0	0	0	0	0	2	0	3	2	0	3	0	0
blood	23	48	0	0	0	2	0	0	0	0	0	0	0	1	1	0	0	0	4	0	0	0	0	1	0	0	1	0	0	0	0	0	0	0	0	2	0	0	0	0	0	0	0	1	1	0	1	0	0
social_integration	19	48	0	0	0	0	0	1	0	0	0	0	0	0	0	0	0	0	1	0	0	0	0	1	0	0	4	0	0	0	0	0	0	0	0	1	0	0	0	0	1	0	0	0	1	0	0	0	0
personality_disorder	20	48	2	0	0	0	0	4	0	0	0	0	0	0	0	0	0	0	1	0	0	0	0	1	0	0	0	0	0	0	0	0	0	0	0	0	0	0	0	0	0	0	0	1	0	0	4	0	0
perceptions	26	48	0	0	0	0	0	2	1	0	0	0	0	0	2	0	0	0	1	0	0	0	0	3	0	0	0	0	0	0	0	0	0	0	0	0	0	0	0	0	0	0	0	0	0	0	2	2	0
workers	24	48	0	0	0	0	0	1	0	0	0	0	0	0	0	0	0	0	2	0	0	0	0	1	0	0	6	0	0	0	0	0	0	0	0	0	0	0	0	0	0	0	0	0	1	0	1	1	0
polymorphism	20	48	1	0	0	0	0	0	1	0	0	0	0	0	0	0	0	0	0	0	0	0	0	1	0	0	3	1	0	0	0	0	0	0	0	0	0	0	0	0	0	0	0	2	1	0	1	0	0
great_recession	19	47	0	0	0	0	0	0	2	0	0	0	0	0	1	0	0	0	1	0	0	0	0	1	0	0	0	0	0	0	0	0	0	0	0	1	0	0	0	0	0	0	0	0	1	0	0	0	5
physical_illness	18	47	0	0	0	0	0	2	0	0	0	0	0	0	0	0	0	0	0	0	0	0	0	1	0	0	2	0	0	0	0	0	0	0	0	1	0	0	0	0	0	0	0	2	0	0	1	0	0
sedation	15	47	0	0	0	0	0	0	1	0	0	0	0	0	10	0	0	0	0	0	0	0	0	3	0	0	0	0	0	0	0	0	0	0	0	1	0	0	0	0	0	0	0	0	4	0	4	0	0
childhood_sexual_abuse	28	46	0	0	0	0	0	0	1	0	0	0	0	0	0	0	0	0	1	0	0	0	0	2	0	0	2	0	0	0	0	0	0	0	0	0	0	0	1	0	0	1	0	0	0	0	0	0	0
austerity	17	46	0	0	0	0	0	1	1	0	0	0	0	0	1	0	0	0	1	0	0	0	0	0	0	0	0	0	0	0	0	0	0	0	0	1	0	0	0	0	0	0	0	0	0	0	0	0	17
populations	24	46	0	0	0	1	0	1	0	0	0	0	0	0	0	0	0	0	1	0	0	0	0	2	0	1	3	0	0	0	0	0	0	0	0	0	1	0	0	0	1	0	0	0	1	0	1	0	1
suicide_bombing	25	46	1	0	0	0	0	1	0	0	0	0	0	0	0	0	0	0	0	0	0	0	1	0	1	0	1	0	0	0	0	0	0	0	0	0	0	0	0	0	0	0	0	0	1	0	1	0	0
filicide	19	46	0	0	0	0	0	2	3	0	0	0	0	0	1	0	0	0	0	0	0	0	0	3	0	1	0	0	0	0	0	0	0	0	0	0	0	0	0	0	0	0	0	7	0	0	2	0	0
models	24	46	0	0	0	1	0	3	0	0	0	0	0	0	0	0	0	0	0	0	0	1	0	1	0	0	0	0	0	0	0	1	0	0	0	1	0	0	0	0	0	0	0	1	0	0	1	0	0
adherence	23	46	1	0	0	2	0	1	0	0	0	0	0	0	0	0	0	0	0	0	0	1	0	0	0	0	6	0	0	0	0	0	0	0	0	3	0	0	0	0	0	1	0	0	1	0	0	0	0
birth	18	45	0	0	0	0	0	4	0	0	0	0	0	0	0	0	0	0	0	0	0	0	0	2	0	0	2	0	0	0	0	0	0	0	0	6	0	0	0	0	0	0	0	3	3	0	1	0	0
psychology	25	45	0	0	0	0	0	6	3	0	0	0	0	1	0	0	0	0	0	0	0	0	0	3	0	1	2	0	0	0	0	0	0	0	0	0	0	0	0	0	0	0	0	1	1	0	1	1	0
advance_directives	14	45	0	0	0	0	0	1	0	0	0	0	0	0	3	0	0	0	0	0	0	0	0	3	0	0	0	0	0	0	0	0	0	0	0	0	0	0	0	0	0	0	0	0	2	0	3	0	0
cause_specific_mortality	17	45	0	0	0	0	0	1	0	0	0	0	0	0	0	0	0	0	0	0	0	0	0	0	0	0	0	0	0	0	0	0	0	0	0	2	0	0	0	0	0	0	0	2	2	0	0	0	0
active_euthanasia	19	45	0	0	0	0	0	1	0	0	0	0	0	0	8	0	0	0	0	0	0	0	0	3	0	0	0	0	0	0	0	0	0	0	0	1	0	0	0	0	0	0	0	2	1	0	4	0	0
alliance	23	45	0	0	0	0	0	0	1	0	0	0	0	1	0	0	0	0	0	0	0	0	0	1	0	0	0	0	0	0	0	0	0	0	0	0	0	0	0	0	0	0	0	2	2	0	4	0	1
coronary_heart_disease	20	45	1	0	0	0	0	2	0	0	0	0	0	0	1	0	0	0	0	0	0	0	0	2	0	0	0	0	0	0	0	1	0	0	0	2	0	0	0	0	0	0	0	2	2	1	0	0	0
paracetamol	18	45	0	0	0	0	0	6	0	0	0	0	0	0	0	0	0	0	0	0	0	0	0	1	0	0	0	0	0	0	0	0	0	0	0	3	0	0	0	0	0	0	0	1	2	0	1	0	0
6_european_countries	10	45	0	0	0	0	0	1	0	0	0	0	0	0	15	0	0	0	0	0	0	0	0	0	0	0	0	0	0	0	0	0	0	0	0	2	0	0	0	0	0	0	0	0	0	0	1	0	0
state	24	45	0	0	0	0	0	0	0	0	0	0	0	0	0	0	0	0	6	0	0	0	0	1	0	2	3	0	0	0	0	0	0	0	0	0	0	0	0	0	0	0	0	0	3	0	0	1	2
general_practice	16	45	0	0	0	1	0	6	0	0	0	0	0	0	2	0	0	0	0	0	0	0	0	0	0	0	1	0	0	0	0	0	0	0	0	2	0	0	0	0	0	0	0	0	5	0	2	0	0
sexual_violence	26	44	0	0	0	0	0	1	0	0	0	1	0	0	0	0	0	0	4	0	0	0	0	2	0	0	0	0	0	0	0	0	0	0	0	0	0	1	0	0	0	1	0	0	0	0	0	1	0
schools	24	44	0	0	0	1	0	2	1	0	0	0	0	0	0	0	0	0	2	0	0	0	0	3	0	1	1	0	0	0	0	0	0	0	0	0	0	0	0	0	2	0	0	0	3	0	2	0	0
celebrity_suicide	18	44	0	0	0	1	0	8	0	0	0	0	0	0	0	0	0	0	0	0	0	0	0	1	0	0	5	0	0	0	0	0	0	0	0	0	0	0	0	0	0	0	0	1	0	0	4	0	0
cocaine	15	44	0	0	0	0	0	4	0	0	0	0	0	0	0	0	0	0	1	0	0	0	0	6	0	2	0	0	0	0	0	0	0	0	0	0	0	0	0	0	0	0	0	1	0	0	0	0	0
immolation	16	44	1	0	0	0	0	0	0	0	0	0	0	0	0	0	0	0	1	0	0	0	0	0	0	0	1	0	0	0	0	0	0	0	0	0	0	0	0	0	0	0	0	2	3	0	1	0	0
marriage	18	44	0	0	0	0	0	0	1	0	0	0	0	0	1	0	0	0	0	0	0	0	0	1	0	0	6	0	0	0	0	0	0	0	0	5	0	0	0	0	0	1	0	2	0	0	0	0	0
politics	26	44	0	0	0	0	0	1	0	0	0	0	0	0	0	0	0	0	1	0	0	0	0	4	0	0	4	0	0	0	0	0	0	0	1	0	0	0	0	0	0	0	0	0	0	0	2	0	2
african_american	16	44	1	0	0	0	0	0	0	0	0	0	0	0	0	0	0	0	0	0	0	0	0	1	0	0	1	0	0	0	0	0	0	0	0	0	0	0	0	0	0	0	0	0	0	1	0	1	0
emergency	24	44	0	0	0	0	0	3	0	0	0	0	0	0	1	0	0	0	1	0	0	0	0	0	0	0	2	0	0	0	0	0	0	0	0	1	0	0	0	0	0	0	0	0	1	0	2	0	0
psychiatric_illness	16	44	0	0	0	0	0	2	0	0	0	0	0	0	1	0	0	0	0	0	0	0	0	2	0	0	2	0	0	0	0	0	0	0	0	12	0	0	0	0	0	0	0	2	0	0	0	0	0
american	23	44	0	0	0	0	0	2	0	0	0	0	0	0	0	0	0	0	0	0	0	0	0	2	0	0	3	0	0	0	0	0	0	0	0	0	0	0	0	0	0	1	0	0	0	0	0	2	0
elderly_suicide	18	44	0	0	0	0	0	3	0	0	0	0	0	0	0	0	0	0	1	0	0	0	0	2	0	0	7	0	0	0	0	0	0	0	0	2	0	0	0	0	0	0	0	3	0	0	1	0	1
outpatients	25	44	1	0	0	0	0	0	0	0	0	0	0	0	0	0	1	0	3	0	0	0	0	0	0	2	9	0	0	0	0	0	0	0	0	0	0	0	1	0	0	1	0	0	1	0	1	0	0
mutilation	18	44	0	0	0	0	0	2	0	0	0	0	0	0	0	0	0	0	0	0	1	0	0	1	0	0	1	0	0	0	0	0	0	0	0	0	0	0	0	0	0	0	0	0	0	0	1	0	0
army	10	44	10	0	0	0	0	0	0	0	0	0	0	0	0	0	0	0	0	0	0	0	0	0	0	0	0	0	0	0	0	0	0	0	0	0	0	0	0	0	0	0	0	1	0	0	1	0	0
psychiatric_inpatients	16	43	0	0	0	0	0	3	0	0	0	0	0	0	0	0	0	0	0	0	0	0	0	0	0	1	1	0	0	0	0	0	0	0	0	4	0	0	0	0	0	0	0	0	0	0	5	0	0
national_intelligence	17	43	0	0	0	0	0	1	7	0	0	0	0	3	0	0	0	0	0	0	0	0	0	0	0	0	1	0	0	0	0	0	0	0	0	4	0	0	0	0	1	0	0	1	3	0	3	0	0
placebo	19	43	0	0	0	0	0	0	0	0	0	0	0	0	1	0	0	0	0	0	0	0	0	1	0	0	3	0	0	0	0	0	0	0	0	1	0	0	0	0	0	0	0	4	1	0	3	0	0
childhood_abuse	21	43	0	0	0	0	0	4	0	0	0	0	0	0	0	0	0	0	1	0	0	0	0	1	0	0	1	0	0	0	0	1	0	0	0	0	0	0	0	0	0	1	0	0	1	0	0	0	0
body_mass_index	15	43	0	0	0	0	0	2	0	0	0	0	0	0	0	0	0	0	0	0	0	0	0	0	0	0	4	0	0	0	0	0	0	0	0	0	0	0	0	0	0	0	0	1	0	0	3	0	1
contact	16	43	0	0	0	0	0	4	0	0	0	0	0	0	0	0	0	0	0	0	0	0	0	3	0	1	3	0	0	0	0	0	0	0	0	3	0	0	0	0	0	0	0	2	0	0	0	1	0
consultation	13	43	0	0	0	0	0	0	0	0	0	0	0	0	6	0	0	0	0	0	0	0	0	1	0	0	0	0	0	0	0	1	0	0	0	0	0	0	0	0	0	0	0	0	0	0	4	0	0
attitude	19	43	0	0	0	0	0	2	1	0	0	0	0	0	6	0	0	0	2	0	0	0	0	3	0	0	0	0	0	0	0	0	0	0	0	1	0	0	0	0	0	0	1	2	0	0	0	0	0
information	17	43	0	0	0	0	0	7	2	0	0	0	0	0	0	0	0	0	0	0	0	0	0	4	0	0	1	0	0	0	0	0	0	0	0	0	0	0	0	0	0	0	0	0	1	0	2	0	0
end_of_life_decisions	15	43	0	0	0	0	0	1	1	0	0	0	0	0	11	0	0	0	0	0	0	0	0	1	0	0	0	0	0	0	0	0	0	0	0	1	0	0	0	0	0	0	0	0	0	0	3	0	0
non_suicidal_self_injury	16	43	1	0	0	0	0	1	0	0	0	0	0	0	0	0	0	0	0	0	0	0	0	2	0	0	6	0	0	0	0	0	0	0	0	0	0	0	0	0	0	0	0	0	0	0	4	0	0
neglect	22	43	0	2	0	0	0	0	0	0	0	0	0	0	0	0	0	1	0	0	1	0	0	1	0	0	3	0	0	0	0	1	0	0	0	0	0	0	0	0	0	0	0	0	0	0	0	0	1
level	28	43	0	0	0	0	0	1	2	0	0	0	0	1	0	0	0	0	0	0	1	0	0	2	0	0	2	1	0	0	0	0	0	0	0	0	0	0	0	0	0	0	0	2	1	0	0	0	0
drowning	27	42	0	0	0	0	0	1	1	0	0	2	0	0	1	0	0	0	0	0	0	0	0	0	0	1	1	0	0	0	0	2	0	0	0	0	0	0	0	0	1	1	0	1	2	0	0	0	1
risk_behavior	27	42	0	0	0	0	0	1	1	0	0	0	0	0	0	0	0	0	2	0	0	0	0	0	0	0	3	0	0	0	0	0	0	0	0	0	0	0	0	1	1	0	1	1	1	1	1	0	0
income_inequality	19	42	0	0	0	0	0	2	0	0	0	0	0	0	0	0	0	0	1	0	0	0	0	3	0	2	0	0	0	0	0	0	0	0	0	1	0	0	0	0	1	0	0	0	1	0	1	1	0
mothers	19	42	0	0	0	0	0	0	4	0	0	1	0	0	0	0	0	0	0	0	0	0	0	1	0	1	2	0	0	0	0	0	0	0	0	3	0	0	0	0	0	0	1	7	2	0	0	0	0
uk	13	42	0	0	0	0	0	5	0	0	0	0	0	0	2	0	0	0	0	0	0	0	0	1	0	0	1	0	0	0	0	0	0	0	0	0	0	0	0	0	0	0	0	0	1	0	0	0	0
pakistan	7	42	1	0	0	0	0	0	0	0	0	0	0	0	0	0	0	0	0	0	0	0	0	0	0	0	1	0	0	0	0	0	0	0	0	0	0	0	0	0	0	0	0	0	0	0	0	0	0
health_services	19	42	1	0	0	0	0	7	0	0	0	0	0	0	1	0	0	0	1	0	0	0	0	5	0	0	0	0	0	0	0	0	0	0	0	1	0	0	0	0	0	0	0	2	0	0	1	0	1
adjustment	23	42	1	0	0	0	0	1	0	0	0	0	0	0	0	0	0	0	0	0	0	0	0	2	0	2	4	0	0	0	0	0	0	0	0	1	0	0	0	0	0	0	0	0	0	0	0	0	0
birth_cohort	16	42	0	0	0	0	0	2	0	0	0	0	0	0	0	0	0	0	1	0	0	0	0	1	0	0	0	0	0	0	0	0	0	0	0	3	0	0	0	0	0	0	0	6	0	0	1	0	0
immigration	17	41	0	0	0	0	0	1	0	0	0	0	0	0	0	0	0	0	0	0	0	0	0	1	0	0	2	0	0	0	0	0	0	0	0	0	0	0	0	0	0	0	0	0	1	0	4	0	0
refugees	28	41	2	1	0	0	0	4	0	0	0	1	0	0	0	0	0	0	0	0	0	0	0	1	0	1	1	0	0	0	0	0	0	0	0	0	0	0	0	0	0	0	0	0	0	0	2	0	2
transition	23	41	0	0	0	1	0	0	0	0	0	0	0	1	1	0	0	0	0	0	0	0	0	2	0	0	3	0	0	0	0	0	0	0	0	1	0	0	0	0	0	0	1	0	1	0	2	0	0
us_military	9	41	11	0	0	0	0	1	0	0	0	0	0	0	0	0	0	0	0	0	0	0	0	2	0	0	0	0	0	0	0	0	0	0	0	0	0	0	0	0	0	0	0	0	0	0	1	0	0
physical_abuse	26	41	0	1	0	0	0	1	0	0	0	0	0	0	0	0	0	1	1	0	1	0	0	2	0	0	1	0	0	0	0	1	0	0	0	0	0	0	0	0	0	0	0	0	0	0	0	0	1
postnatal_depression	19	40	0	0	0	0	0	4	0	0	0	2	0	0	0	0	0	0	0	0	0	0	0	2	0	0	2	0	0	0	0	0	0	0	0	0	0	0	0	0	0	0	0	3	1	0	0	0	0
dialectical_behavior_therapy	18	40	3	0	0	0	0	1	0	0	0	0	0	0	0	0	0	0	0	0	0	0	0	2	0	0	1	0	0	0	0	0	0	0	0	1	0	0	0	0	0	0	0	0	0	0	4	0	0
temperament	19	40	0	0	0	0	0	0	0	0	0	0	0	0	0	0	0	0	0	0	0	0	0	0	0	0	0	0	0	0	0	1	0	0	0	1	0	0	0	0	0	0	0	0	2	0	4	0	0
review	24	40	1	0	0	0	0	2	0	0	0	1	0	0	0	0	0	0	5	0	0	0	0	2	0	0	1	0	0	0	0	0	0	0	0	2	0	0	0	0	0	0	0	1	0	0	0	0	0
immigrant	19	40	0	0	0	0	0	4	0	0	0	0	0	0	0	0	0	0	1	0	0	0	0	6	0	0	1	0	0	0	0	0	0	0	0	0	1	0	0	0	0	1	0	1	1	0	2	0	0
families	22	40	3	0	0	0	0	3	0	0	0	0	0	0	1	0	0	0	0	0	0	0	0	2	0	0	2	0	0	0	0	0	0	0	0	1	0	0	0	0	0	0	0	0	1	0	0	2	0
alcohol_dependence	12	40	0	0	0	0	0	1	0	0	0	0	0	0	0	0	0	0	1	0	0	0	0	1	0	0	1	0	0	0	0	0	0	0	0	0	0	0	0	0	0	0	0	0	2	0	2	0	0
violent_suicide	18	40	0	0	0	0	0	4	1	0	0	0	0	0	0	0	0	0	0	0	0	0	0	0	0	2	1	0	0	0	0	0	0	0	0	1	0	0	0	0	0	0	0	8	0	0	0	0	0
depressive_disorder	16	40	3	0	0	0	0	1	0	0	0	0	0	0	0	0	0	0	3	0	0	0	0	0	0	1	0	1	0	0	0	0	0	0	0	3	0	0	0	0	0	0	0	4	0	0	0	0	0
differentials	16	40	0	0	0	0	0	13	1	0	0	0	0	0	0	0	0	0	0	0	0	0	0	1	0	0	0	1	0	0	0	0	0	0	0	1	0	0	0	0	1	0	0	1	1	0	1	0	0
disaster	16	40	1	0	0	0	0	0	0	0	0	0	0	0	0	0	0	0	0	0	0	0	1	1	0	0	0	0	0	0	0	0	0	0	0	0	0	0	2	0	0	0	0	0	1	0	0	0	0
well_being	22	40	0	0	0	0	0	5	1	0	0	0	0	0	0	0	0	0	0	0	0	0	0	3	0	0	1	1	0	0	0	0	0	0	0	0	0	0	0	0	2	0	0	1	2	0	2	0	0
terminal_care	10	40	0	0	0	0	0	2	0	0	0	0	0	0	8	0	0	0	0	0	0	0	0	1	0	0	0	0	0	0	0	0	0	0	0	0	0	0	0	0	0	0	0	0	1	0	1	0	0
homicide_rates	13	40	0	0	0	0	0	2	1	0	0	0	0	0	0	0	0	0	1	0	0	0	0	0	0	0	0	1	0	0	0	0	0	0	0	0	0	0	0	0	0	0	0	3	1	0	0	0	0
social_class	15	40	0	0	0	0	0	1	1	0	0	0	0	0	0	0	0	0	0	0	0	0	0	0	0	0	1	0	0	0	0	0	0	0	0	3	0	0	0	0	1	0	0	7	0	1	0	0	1
air_pollution	19	40	0	0	0	0	0	1	0	0	0	0	0	0	1	0	0	0	1	0	0	0	0	2	0	1	7	1	0	0	0	0	0	0	0	0	0	0	0	0	0	0	0	1	0	0	0	0	0
panic_disorder	17	39	2	0	0	0	0	0	1	0	0	0	0	0	0	0	0	0	0	0	0	0	0	2	0	0	3	0	0	0	0	0	0	0	0	0	0	0	0	0	0	0	0	1	1	0	0	0	0
social_factors	23	39	0	0	0	0	0	0	0	0	0	0	0	0	0	0	0	0	0	0	0	0	0	3	0	0	2	0	0	0	0	0	0	0	1	2	0	0	1	0	0	0	0	1	1	0	3	0	1
stressful_life_events	22	39	0	0	0	0	0	1	0	0	0	0	0	0	1	0	0	0	3	0	0	0	0	0	0	1	6	0	0	0	0	0	0	0	0	0	0	0	0	1	0	0	0	2	1	0	0	0	0
euthanasia_law	9	39	0	0	0	0	0	0	1	0	0	0	0	0	12	0	0	0	0	0	0	0	0	4	0	0	0	0	0	0	0	0	0	0	0	0	0	0	0	0	0	0	0	0	2	0	1	0	0
assessment	19	39	2	0	0	0	0	2	1	0	0	0	0	0	2	0	0	0	1	0	0	0	0	5	0	0	0	0	0	0	0	0	0	0	0	1	0	0	0	0	0	0	0	1	4	0	0	0	0
suicidal_thoughts	23	39	0	0	0	0	0	2	0	0	0	0	0	0	2	0	0	0	1	0	0	0	0	2	0	0	5	0	0	0	0	0	0	0	0	0	0	0	0	0	0	0	0	0	0	0	0	0	0
methods	26	39	0	0	0	0	0	6	1	0	0	0	0	0	0	0	0	0	0	0	0	0	0	0	0	0	0	0	0	0	0	1	0	1	0	0	0	0	0	0	0	1	0	1	0	0	3	0	1
italy	9	39	0	0	0	0	0	0	0	0	0	0	0	0	0	0	0	0	0	0	0	0	0	1	0	0	1	0	0	0	0	0	0	0	0	0	0	0	0	0	0	0	0	1	1	0	0	0	0
of_the_literature	15	39	0	0	0	0	0	3	0	0	0	0	0	0	3	0	0	0	0	0	0	0	0	2	0	0	0	0	0	0	0	1	0	0	0	1	0	0	0	0	0	0	0	0	0	0	0	0	0
assisted_dying	9	39	0	0	0	0	0	4	0	0	0	0	0	0	2	0	0	0	0	0	0	0	0	9	0	0	0	0	0	0	0	0	0	0	0	0	0	0	0	0	0	0	0	0	0	0	1	0	0
mania	15	38	0	0	0	0	0	0	0	0	0	0	0	0	0	0	0	0	0	0	0	0	0	4	0	0	1	0	0	0	0	0	0	0	0	2	0	0	0	0	0	0	0	3	3	0	2	0	0
awareness	19	38	0	0	0	0	0	3	1	0	0	0	0	0	0	0	0	0	0	0	0	0	0	0	0	0	1	0	0	0	0	0	0	0	0	0	0	0	1	0	1	0	0	0	2	0	2	0	0
forensic_autopsy	18	38	1	0	0	0	0	0	0	0	0	0	0	0	0	0	0	0	0	0	0	0	1	0	0	0	1	0	0	0	0	0	0	0	0	3	0	0	0	0	0	0	0	3	0	0	4	1	0
duration	22	38	0	0	0	0	0	1	0	0	0	0	0	0	0	0	0	0	0	0	0	0	0	0	0	0	4	0	0	0	0	0	0	0	0	1	0	0	0	0	0	1	0	0	3	0	1	0	0
psychiatric_disorder	21	38	0	0	0	0	0	2	2	0	0	0	0	0	0	0	0	0	1	0	0	0	0	1	0	0	1	0	0	0	0	0	0	0	0	1	0	0	0	0	0	0	0	2	3	0	1	0	0
self_rated_health	18	38	0	0	0	0	0	0	1	0	0	0	0	0	0	0	0	0	0	0	0	0	0	2	0	0	6	0	0	0	1	0	0	0	0	0	0	0	0	0	0	0	0	2	1	0	0	1	0
controlled_trial	19	38	0	0	0	0	0	2	0	0	0	0	0	0	0	0	0	0	1	0	0	0	0	1	0	0	3	0	0	0	0	0	0	0	0	1	0	0	0	0	0	1	0	0	2	0	2	0	0
vietnam	7	38	2	0	0	0	0	0	0	0	0	0	0	0	0	0	0	0	0	0	0	0	0	0	0	0	2	0	0	0	0	0	0	0	0	0	0	0	0	0	0	0	0	0	0	0	0	1	0
satisfaction	14	38	1	0	0	0	0	4	1	0	0	0	0	0	0	0	0	0	0	0	0	0	0	3	0	0	2	0	0	0	0	0	0	0	0	0	0	0	0	0	0	0	0	0	2	0	0	0	0
suicide_methods	20	38	0	0	0	0	0	1	2	0	0	0	0	0	0	0	0	0	0	0	0	0	0	1	0	0	2	0	0	0	0	0	0	0	0	1	0	0	0	0	0	0	0	0	0	0	1	0	0
seeking	18	38	2	0	0	0	0	6	1	0	0	0	0	0	0	0	0	0	0	0	0	0	0	2	0	0	1	0	0	0	0	0	0	0	0	1	0	0	0	0	0	0	0	2	1	0	0	0	1
cannabis	19	38	2	0	0	0	0	3	0	0	0	0	0	0	0	0	0	0	0	0	0	0	0	4	0	0	0	0	0	0	0	0	0	0	0	2	0	0	1	0	0	0	0	0	3	0	0	0	0
world	20	38	0	2	0	0	0	4	0	0	0	0	0	0	1	0	0	0	0	0	0	0	0	1	0	0	3	1	0	0	0	1	0	0	0	0	0	0	0	0	0	0	0	0	1	0	0	0	0
world_health_organization	13	38	1	0	0	0	0	1	0	0	0	0	0	0	0	0	0	0	0	0	0	0	0	0	0	0	5	0	0	0	0	0	0	0	0	0	0	0	0	0	0	2	0	1	3	0	0	0	0
case_control_study	19	38	0	0	0	0	0	1	0	0	0	0	0	0	0	0	0	0	3	0	0	0	0	0	0	0	15	0	0	0	0	0	0	0	0	1	0	0	0	0	1	0	0	1	0	0	0	0	0
storage_practices	10	37	0	0	0	0	0	1	0	0	0	0	0	0	0	0	0	0	0	0	0	0	0	1	0	0	1	0	0	0	0	0	0	0	0	0	0	0	0	0	0	0	0	0	0	0	0	0	0
latitude	20	37	0	0	0	0	0	1	2	0	0	0	0	1	0	0	0	0	3	0	0	0	0	1	0	3	0	0	0	0	0	0	0	0	0	0	0	0	0	0	0	0	0	4	0	0	0	0	0
age_of_onset	21	37	0	0	0	0	0	2	1	0	0	0	0	0	0	0	0	0	0	0	0	0	0	2	0	1	2	0	0	0	0	0	0	0	0	0	0	0	0	0	0	0	0	0	1	0	3	1	0
gun_control	9	37	0	0	0	0	0	4	2	0	0	0	0	0	0	0	0	0	0	0	0	0	0	11	0	0	0	0	0	0	0	0	0	0	0	0	0	0	0	0	0	0	0	0	0	0	0	0	0
gene	20	37	1	0	0	0	0	1	0	0	0	0	0	0	0	0	0	0	0	0	0	0	0	3	0	1	1	0	2	1	0	0	0	0	0	0	0	0	0	0	0	0	0	1	3	0	2	0	0
professionals	17	37	0	0	0	0	0	2	0	0	0	0	0	0	2	0	0	0	1	0	0	0	0	3	0	0	0	0	0	0	0	0	0	0	0	1	0	0	0	0	0	0	0	0	3	0	2	0	0
prescription	16	37	0	0	0	0	0	3	0	0	0	0	0	0	0	0	0	0	0	0	0	0	0	0	0	0	2	0	0	0	0	0	0	0	0	3	0	0	0	0	0	0	0	1	0	0	1	0	0
psychiatrists	17	37	0	0	0	0	0	5	1	0	0	0	0	0	1	0	0	0	2	0	0	0	0	1	0	0	2	0	0	0	0	0	0	0	0	1	0	0	0	0	0	0	0	0	1	0	2	0	0
seyle	13	37	0	0	0	0	0	0	2	0	0	0	0	0	0	0	0	0	0	0	0	0	0	0	0	0	0	0	0	0	0	0	0	0	0	0	0	0	0	0	3	0	0	0	5	0	3	0	0
context	24	37	0	0	0	0	0	2	0	0	0	0	0	0	0	0	0	0	0	0	0	0	0	3	0	0	2	0	0	0	0	0	0	0	0	0	0	0	0	0	0	0	1	1	0	0	0	1	0
outcome	22	37	0	0	0	0	0	3	1	0	0	0	0	0	0	0	0	0	0	0	0	0	0	1	0	0	3	0	0	0	0	0	0	0	0	0	0	0	0	0	0	0	0	3	2	0	3	0	0
singapore	12	37	0	0	0	0	0	0	0	0	0	0	0	0	0	0	0	0	0	1	0	0	0	0	0	0	2	0	0	0	0	0	0	0	0	0	0	0	0	0	0	0	0	0	0	0	0	0	0
incidence	22	37	0	0	0	0	0	1	0	0	0	0	0	0	1	0	0	0	1	0	0	0	1	2	0	0	0	0	0	0	0	0	0	0	0	2	0	0	0	0	0	0	0	3	0	0	1	0	1
active_duty	8	37	12	0	0	0	0	0	0	0	0	0	0	0	0	0	0	0	0	0	0	0	0	0	0	0	0	0	0	0	0	0	0	0	0	0	0	0	0	0	0	0	0	0	0	0	1	0	0
bangladesh	9	37	2	0	0	0	0	0	0	0	0	21	0	0	0	0	0	0	0	0	0	0	0	0	0	0	0	0	0	0	0	0	0	0	0	0	0	0	0	0	0	1	0	0	0	0	0	0	0
clinical_trials	13	37	1	0	0	0	0	2	0	0	0	0	0	0	0	0	0	0	0	0	0	0	0	3	0	0	0	0	0	0	0	0	0	0	0	0	0	0	0	0	0	0	0	1	1	0	0	0	0
screening	17	36	1	0	0	0	0	2	0	0	0	0	0	0	0	0	0	0	0	0	0	0	0	1	0	0	1	0	0	0	0	0	0	0	0	0	0	0	0	0	0	0	0	1	2	0	2	0	0
coverage	14	36	0	0	0	0	0	9	1	0	0	0	0	0	0	0	0	0	0	0	0	0	0	3	0	0	4	0	0	0	0	0	0	0	0	1	0	0	0	0	0	0	0	0	0	0	3	0	0
responses	19	36	1	0	0	0	0	0	1	0	0	0	0	0	0	0	0	0	4	0	0	0	0	0	0	0	1	0	0	0	0	0	0	0	0	1	0	0	0	0	0	0	0	2	0	0	0	1	1
vital_statistics	23	36	0	0	0	0	0	0	1	0	0	0	0	2	0	0	0	0	1	0	0	1	0	1	0	0	0	2	0	0	0	0	0	0	0	0	0	0	0	0	0	0	0	2	2	0	0	0	1
aged	17	36	0	0	0	0	0	3	0	0	0	0	0	0	0	0	0	0	5	0	0	0	0	1	0	1	2	0	0	0	0	0	1	0	0	8	0	0	0	0	0	0	0	0	0	0	1	0	0
unintentional_injury	17	36	1	0	0	0	0	1	0	0	0	0	0	0	0	0	0	0	0	0	0	0	0	0	0	0	3	0	0	0	0	1	0	0	0	0	0	0	0	0	0	0	0	0	1	1	0	1	0
medication	16	36	0	0	0	0	0	2	0	0	0	0	0	0	0	0	0	0	0	0	0	0	0	1	0	0	0	0	0	0	0	0	0	0	1	2	0	0	0	0	0	0	0	6	0	0	0	0	0
participation	23	36	0	0	0	0	0	3	1	0	0	0	0	0	0	0	0	0	0	0	0	0	0	1	0	0	1	0	0	0	0	0	0	0	0	0	0	0	0	0	1	0	0	0	1	0	2	0	0
new_zealand	17	36	0	0	0	0	0	9	1	0	0	0	0	0	1	0	0	0	0	0	0	0	0	4	0	0	2	0	0	0	0	0	0	0	0	0	0	0	0	0	0	0	0	1	0	0	1	0	0
psychiatric_morbidity	27	36	0	0	0	0	0	0	0	0	0	1	0	0	1	0	0	0	1	0	0	0	0	0	0	1	0	0	0	0	0	1	0	0	0	1	0	0	1	0	0	1	0	1	1	0	1	0	1
causes_of_death	18	36	0	0	0	0	0	1	2	0	0	2	0	1	0	0	0	0	0	0	0	0	0	1	0	0	0	0	0	0	0	0	0	0	0	1	0	0	0	0	1	0	0	2	10	0	1	0	1
transgender	15	36	0	0	0	1	0	3	0	0	0	0	0	0	0	0	0	0	0	0	0	0	0	5	0	1	1	0	0	0	0	0	0	0	0	0	0	0	0	0	0	0	0	0	0	0	0	0	0
religiosity	25	36	1	0	0	0	0	1	0	0	0	0	0	0	0	0	0	0	2	0	0	1	0	0	0	2	2	0	0	0	0	0	0	0	0	0	0	0	0	0	1	0	0	0	1	0	0	0	0
self_injurious_behavior	14	36	0	0	0	0	0	3	0	0	0	0	0	0	0	0	0	0	1	0	0	0	0	3	0	0	1	0	0	0	0	0	1	0	0	2	0	0	0	0	0	0	0	0	0	0	2	0	0
older_people	18	36	0	0	0	0	0	0	1	0	0	0	0	0	0	0	0	0	0	0	0	0	0	3	0	0	7	0	0	0	0	0	0	0	1	0	0	0	0	0	0	0	0	2	0	0	0	0	2
childhood_trauma	16	36	0	0	0	0	0	1	0	0	0	0	0	0	0	0	0	0	3	0	0	0	0	2	0	0	1	0	0	0	0	0	0	0	0	1	0	0	0	0	0	1	0	0	1	0	1	0	0
violent_deaths	19	36	0	0	0	0	0	1	0	0	0	0	0	0	0	0	0	0	1	0	0	0	0	0	0	0	0	0	0	0	0	1	0	0	0	2	0	0	0	0	0	0	0	2	4	0	1	0	1
prefrontal_cortex	6	36	1	0	0	0	0	0	0	0	0	0	0	0	0	0	0	0	0	0	0	0	0	0	0	0	1	0	0	0	0	0	0	0	0	0	0	0	0	0	0	0	0	0	0	0	0	0	0
cost	20	35	1	0	0	0	0	4	1	0	0	1	0	0	0	0	0	0	0	0	0	0	0	2	0	0	0	0	0	0	0	0	0	0	0	0	0	0	0	0	0	0	0	0	0	0	0	0	0
inmates	18	35	0	0	0	0	0	3	5	0	0	0	0	0	1	0	0	0	0	0	0	0	0	2	0	1	1	0	0	0	0	0	0	0	0	0	0	0	0	0	0	0	0	0	1	0	1	0	3
prevention_strategies	18	35	0	0	0	0	0	2	1	0	0	0	0	0	0	0	0	0	0	0	0	0	0	3	0	0	1	0	0	0	0	0	0	0	0	2	0	0	0	0	1	0	0	0	0	0	2	0	0
antidepressant	20	35	0	0	0	0	0	2	0	0	0	0	0	0	0	0	0	0	1	0	0	0	0	1	0	0	1	0	0	0	0	0	0	0	0	1	0	0	0	0	0	0	0	2	2	0	1	0	0
young_men	13	35	0	0	0	0	0	2	0	0	0	0	0	0	0	0	0	0	0	0	0	0	0	0	0	0	1	0	0	0	0	0	0	0	0	2	0	0	0	0	0	0	0	0	0	0	0	0	0
hiv_infection	15	35	0	0	0	0	0	0	0	0	0	0	0	0	0	0	0	0	0	0	0	0	0	3	0	0	4	0	0	0	0	0	0	0	0	2	0	0	0	0	0	0	0	0	2	0	0	0	0
acquired_capability	8	35	1	0	0	0	0	1	0	0	0	0	0	0	0	0	0	0	0	0	0	0	0	0	0	0	0	0	0	0	0	0	0	0	0	0	0	0	0	0	0	0	0	0	0	0	0	0	0
insecticides	22	35	0	0	0	0	0	1	0	0	0	1	0	0	0	0	0	0	2	0	0	0	0	0	0	0	0	1	0	0	1	0	0	0	0	1	0	0	0	0	0	0	0	1	0	0	1	0	1
aging	17	35	0	0	0	0	0	1	0	0	0	0	0	0	2	0	0	0	2	0	0	0	0	4	0	0	2	1	0	0	0	0	0	0	0	0	0	0	0	0	1	0	0	0	0	0	1	0	0
anorexia_nervosa	17	35	0	0	0	0	0	1	0	0	0	0	0	0	0	0	0	0	0	0	0	0	0	0	0	0	1	0	0	0	0	0	0	0	0	4	0	0	0	0	0	0	0	0	2	0	0	0	0
latin_america	20	35	0	0	0	2	0	0	0	0	0	0	0	0	0	0	1	0	4	0	0	0	0	0	0	4	0	1	0	0	1	0	0	0	0	0	0	0	0	2	0	0	0	0	0	0	0	0	0
residents	17	35	0	0	0	0	0	7	1	0	0	0	0	0	0	0	0	0	0	0	0	0	0	1	0	0	3	0	0	0	0	0	0	0	0	0	0	0	0	1	0	0	0	1	2	0	3	0	0
methodology	13	35	1	0	0	0	0	2	0	0	0	0	0	0	0	0	0	0	1	0	0	0	0	2	0	0	13	0	0	0	0	0	0	0	0	0	0	0	0	0	0	0	0	0	1	0	0	0	0
gunshot_wounds	17	35	0	0	0	1	0	1	0	0	0	0	0	0	0	0	0	0	0	0	0	0	0	1	0	0	0	0	0	0	0	0	0	0	0	1	0	0	0	0	0	0	0	1	1	0	2	0	0
depressivesymptoms	20	35	2	0	0	0	0	0	0	0	0	0	0	0	0	0	0	0	0	0	0	2	0	1	0	1	2	0	0	0	0	0	0	0	0	0	0	0	0	0	0	0	0	0	1	0	0	2	0
nonviolent_suicide	14	35	0	0	0	0	0	4	1	0	0	0	0	0	0	0	0	0	0	0	0	0	0	0	0	0	2	0	0	0	0	0	0	0	0	0	0	0	0	0	0	0	0	9	0	0	0	0	1
cognitive_behavioral_therapy	16	35	2	0	0	0	0	1	0	0	0	0	0	0	2	0	0	0	0	0	0	0	0	4	0	0	1	0	0	0	0	0	0	0	0	0	0	0	0	0	0	0	0	0	0	0	1	0	0
forensic_toxicology	18	35	0	0	0	0	0	0	0	0	0	0	0	0	0	0	0	0	0	0	0	0	0	2	0	0	4	0	0	0	0	0	0	0	0	0	0	0	0	0	0	0	0	2	0	0	1	0	1
need	20	34	0	0	0	0	0	4	0	0	0	0	0	0	0	0	0	0	0	0	0	0	0	2	0	0	2	0	0	0	0	0	0	0	0	0	0	0	0	0	0	0	0	0	1	0	2	0	0
record_linkage	14	34	0	0	0	0	0	8	1	0	0	0	0	0	0	0	0	0	0	0	0	0	0	1	0	0	0	0	0	0	0	0	0	0	0	4	0	0	0	0	1	0	0	3	1	0	0	0	0
tamil_nadu	10	34	1	0	0	0	0	0	0	0	0	1	0	0	0	0	0	0	1	0	0	0	0	0	0	0	2	0	0	0	0	0	0	0	0	0	0	0	0	0	0	0	0	0	0	0	0	0	0
regulations	11	34	0	0	0	0	0	2	0	0	0	0	0	0	0	0	0	0	0	0	0	0	0	3	0	0	0	0	0	0	0	0	0	0	0	0	0	0	0	0	0	0	0	0	0	0	0	0	0
employment	14	34	0	0	0	1	0	5	0	0	0	0	0	0	0	0	0	0	0	0	0	0	0	0	0	0	3	0	0	0	0	0	0	0	0	2	0	0	0	0	0	0	0	3	0	0	0	0	1
medical_assistance_in_dying	5	34	0	0	0	0	0	0	0	0	0	0	0	0	4	0	0	0	0	0	0	0	0	23	0	0	0	0	0	0	0	0	0	0	0	0	0	0	0	0	0	0	0	0	0	0	0	0	0
ill_cancer_patients	17	34	0	0	0	0	0	1	0	0	0	0	0	0	2	0	0	0	0	0	0	0	0	3	0	0	1	0	0	0	0	0	0	0	0	1	0	0	0	0	0	0	0	0	2	0	4	0	0
autonomy	18	34	0	0	0	0	0	1	0	0	0	0	0	0	1	0	0	0	1	0	0	0	0	2	0	1	1	2	0	0	0	0	0	0	0	0	0	0	0	0	0	0	0	0	2	0	1	0	0
metabolism	19	34	0	0	0	0	0	1	1	0	0	0	0	0	0	0	0	0	1	0	0	0	0	1	0	0	0	0	0	0	0	0	0	0	0	1	0	0	0	0	0	0	0	2	0	0	1	0	0
control_psychological_autopsy	15	34	0	0	0	0	0	2	0	0	0	0	0	0	0	0	0	0	0	0	0	0	0	0	0	0	12	0	0	0	0	0	0	0	0	0	0	0	0	0	2	0	0	1	0	0	1	0	0
suicidal_behaviors	21	34	0	0	0	0	0	0	0	0	0	0	0	0	0	0	0	0	0	0	0	1	0	1	0	0	2	0	0	0	0	0	0	0	0	1	0	0	0	0	0	1	0	0	1	0	1	0	0
manner	22	34	0	0	0	0	0	2	1	0	0	0	0	0	1	0	0	0	0	0	0	0	0	1	0	1	1	0	0	0	0	1	0	0	0	1	0	0	0	0	1	0	0	0	0	1	0	0	3
islam	20	34	1	0	0	0	0	0	0	0	0	0	0	0	0	0	0	0	0	0	0	0	0	0	0	0	1	0	0	0	0	0	0	0	0	0	0	0	0	0	0	0	0	0	2	0	1	0	0
inpatient	19	34	1	0	0	0	0	1	0	0	0	0	0	0	0	0	0	0	1	0	0	0	0	0	0	0	1	0	0	0	0	0	0	0	0	1	0	0	0	0	0	0	0	2	1	0	1	0	0
middle_income_countries	20	34	0	0	0	0	0	0	0	0	0	0	0	0	0	0	0	0	0	0	0	0	0	1	0	1	1	0	0	0	0	0	0	0	0	0	0	0	0	0	0	0	0	0	0	0	0	0	0
veteran	5	34	11	0	0	0	0	0	0	0	0	0	0	0	0	0	0	0	0	0	0	0	0	1	0	0	0	0	0	0	0	0	0	0	0	0	0	0	0	0	0	0	0	0	0	0	0	0	0
postpartum_depression	18	34	0	0	0	0	0	6	0	0	0	1	0	0	0	0	0	0	0	0	0	0	0	2	0	0	1	0	0	0	0	0	0	0	0	0	0	0	0	0	0	0	0	3	1	0	0	0	0
premature_mortality	19	34	0	0	0	0	0	1	0	1	0	0	0	1	0	0	0	0	0	0	0	0	0	1	0	0	2	0	0	0	0	0	1	0	0	3	0	0	0	0	0	0	0	1	3	0	0	0	0
acceptability	17	34	0	0	0	0	0	2	0	0	0	0	0	0	0	0	0	0	0	0	0	1	0	0	0	0	5	0	0	0	0	0	0	0	0	0	0	0	0	0	0	0	0	0	1	0	0	1	0
hungary	11	34	0	0	0	0	0	0	0	0	0	0	0	0	0	0	0	0	0	0	0	0	0	0	0	0	0	0	0	0	0	0	0	0	0	0	0	0	0	0	0	0	0	1	0	0	0	0	0
assess_risk	8	33	11	0	0	0	0	0	0	0	0	0	0	0	0	0	0	0	0	0	0	0	0	2	0	0	0	0	0	0	0	0	0	0	0	0	0	0	0	0	0	0	0	0	0	0	1	0	0
dignity	12	33	0	0	0	0	0	1	0	0	0	0	0	0	1	0	0	0	0	0	0	0	0	9	0	0	1	1	0	0	0	0	0	0	0	0	0	0	0	0	0	0	0	0	1	0	3	0	0
time_trend	16	33	0	0	0	0	0	0	0	0	0	0	0	0	0	0	0	0	0	0	0	0	0	0	0	0	2	0	0	0	0	0	0	0	0	0	0	0	0	0	0	0	0	1	3	0	2	0	1
ethiopia	7	33	0	0	0	0	0	0	0	0	0	2	0	0	0	0	0	0	0	0	0	0	0	0	0	0	0	0	0	0	0	0	0	0	0	0	0	0	0	0	0	24	0	0	0	0	0	0	0
discharge	15	33	1	0	0	0	0	3	0	0	0	0	0	0	1	0	0	0	0	0	0	0	0	2	0	0	0	0	0	0	0	0	0	0	1	3	0	0	0	0	0	0	0	9	0	0	1	0	0
intensive_care	17	33	0	0	0	0	0	3	1	0	0	0	0	0	3	0	0	0	0	0	0	0	0	0	0	0	1	0	0	0	0	0	0	0	0	2	0	0	0	0	0	0	0	0	0	0	2	0	0
country	22	33	0	0	0	0	0	5	0	0	0	0	0	0	0	0	0	0	1	0	0	0	0	3	0	0	1	0	0	0	0	1	0	0	0	1	0	0	0	0	0	0	0	0	1	0	0	0	0
sunshine	16	33	0	0	0	0	0	6	0	0	0	0	0	0	0	0	0	0	2	0	0	0	0	2	0	0	0	0	0	0	0	0	0	0	0	1	0	0	0	0	0	0	0	4	0	0	0	0	1
gun_violence	7	33	1	0	0	1	0	1	0	0	0	0	0	0	0	0	0	0	1	0	0	0	0	0	0	0	0	0	0	0	0	0	0	0	0	0	0	0	0	0	0	0	0	0	0	0	0	0	0
who/euro_multicenter	17	33	0	0	0	0	0	0	0	0	0	0	0	0	0	0	0	0	1	0	0	0	0	0	0	0	1	0	0	0	0	0	0	0	0	3	0	0	0	0	0	0	1	4	0	0	2	0	1
means_restriction	10	33	0	0	0	0	0	1	0	0	0	0	0	0	0	0	0	0	0	0	0	0	0	2	0	0	1	0	0	0	0	0	0	0	0	0	0	0	0	0	0	0	0	1	0	0	0	0	0
nationwide	15	33	0	0	0	0	0	0	1	0	0	0	0	0	4	0	0	0	0	0	0	0	0	0	0	0	0	0	0	0	0	0	0	0	0	6	0	0	0	0	0	0	0	2	0	1	0	0	0
former_ussr	19	33	0	2	0	0	0	0	0	0	0	0	0	2	1	0	0	0	0	0	1	0	0	0	0	0	0	0	0	0	0	0	0	0	0	0	0	0	0	0	3	0	0	1	0	0	2	0	1
database	15	33	0	0	0	0	0	5	0	0	0	0	0	0	0	0	0	0	0	0	0	0	0	1	0	0	0	0	0	0	0	0	0	0	0	2	0	0	0	0	0	0	0	2	1	0	1	0	0
recovery	17	33	0	0	0	0	0	4	0	0	0	0	0	0	1	0	0	0	0	0	0	0	0	2	0	0	2	0	0	0	0	0	0	0	0	2	0	0	0	0	1	1	0	0	2	0	0	0	0
minority	19	33	0	0	0	0	0	1	1	0	0	0	0	0	0	0	0	0	0	0	0	0	0	2	0	0	2	0	0	0	0	0	0	0	0	0	0	0	0	0	2	1	0	0	0	0	1	0	0
cholesterol	12	33	0	0	0	0	0	0	0	0	0	0	0	0	0	0	0	0	1	0	0	0	0	0	0	0	0	0	0	0	0	0	0	0	0	1	0	0	0	0	0	0	0	3	0	0	1	0	0
self_mutilation	14	33	0	0	0	0	0	1	0	0	0	0	0	0	0	0	0	0	0	0	0	0	0	0	0	0	1	0	0	0	0	0	0	0	0	0	0	0	0	0	0	0	0	2	0	0	1	0	1
fluoxetine	13	33	0	0	0	0	0	0	0	0	0	0	0	0	0	0	0	0	0	0	0	0	0	0	0	0	1	0	0	0	0	0	0	0	0	0	0	0	0	0	0	0	0	1	1	0	1	0	0
educational_attainment	14	33	0	0	0	0	0	1	2	0	0	0	0	2	1	0	0	0	1	0	0	0	0	0	0	0	0	0	0	0	0	0	0	0	0	2	0	0	0	0	0	0	0	0	2	0	2	0	0
manner_of_death	15	33	0	0	0	0	0	2	0	0	0	0	0	0	0	0	0	0	0	0	0	0	0	1	0	0	1	0	0	0	0	0	0	0	0	4	0	0	0	0	0	0	0	3	0	1	0	0	0
communities	5	33	0	0	0	0	0	11	0	0	0	0	0	0	0	0	0	0	0	0	0	0	0	11	0	0	0	0	0	0	0	0	0	0	0	0	0	0	0	0	0	0	0	0	0	0	0	0	0
service_use	14	33	1	0	0	0	0	4	0	0	0	0	0	0	0	0	0	0	0	0	0	0	0	7	0	0	1	0	0	0	0	0	0	0	0	0	0	0	0	0	0	0	0	1	1	1	0	0	0
household_dysfunction	18	32	1	0	0	0	0	0	0	0	0	0	0	0	0	0	0	0	0	0	0	0	0	1	0	0	3	0	0	0	0	0	0	0	0	0	0	0	0	0	0	0	0	1	1	0	0	0	0
agriculture	12	32	0	0	0	0	0	5	0	0	0	1	0	0	0	0	0	0	2	0	0	0	0	0	0	0	1	0	0	0	0	0	0	0	0	1	0	1	0	0	0	0	0	0	1	0	0	0	0
mentalhealth	21	32	1	0	0	0	0	2	0	0	0	0	0	0	0	0	0	0	1	0	0	1	0	4	0	0	1	0	0	0	0	0	0	0	0	0	0	0	0	0	0	0	0	0	0	0	0	1	2
self_inflicted_burns	13	32	0	0	0	0	0	0	0	0	0	0	0	0	0	0	0	0	0	0	0	0	0	0	0	0	2	0	0	0	0	0	0	0	0	0	0	0	0	0	0	0	0	1	2	0	0	0	1
medicine	18	32	0	0	0	0	0	1	0	0	0	0	0	0	1	0	0	0	1	0	0	0	0	0	0	0	2	0	0	0	0	0	0	0	1	0	0	0	0	0	0	0	0	1	2	0	2	0	0
suicidalideation	20	32	1	0	0	0	0	0	0	0	0	0	0	0	0	0	0	0	0	0	0	0	0	0	0	0	2	0	0	0	0	0	0	0	0	0	0	1	0	0	0	1	0	0	0	0	0	0	0
palliative_sedation	8	32	0	0	0	0	0	1	0	0	0	0	0	0	10	0	0	0	0	0	0	0	0	0	0	0	0	0	0	0	0	0	0	0	0	0	0	0	0	0	0	0	0	0	1	0	0	0	0
aboriginal	4	32	0	0	0	0	0	10	0	0	0	0	0	0	0	0	0	0	0	0	0	0	0	20	0	0	0	0	0	0	0	0	0	0	0	0	0	0	0	0	0	0	0	0	1	0	0	0	0
nursing	18	32	0	0	0	0	0	2	0	0	0	0	0	0	4	0	0	0	3	0	0	0	0	3	0	0	1	0	0	0	0	0	0	0	0	0	0	0	0	0	0	0	0	1	0	0	1	0	0
alcohol_abuse	18	32	0	0	0	0	0	0	1	0	0	0	0	0	0	0	0	0	0	0	0	0	0	3	0	0	1	0	0	0	0	0	0	0	1	0	0	0	0	0	0	0	0	3	1	0	3	0	0
low_income	23	32	0	0	0	0	0	1	0	0	0	0	0	0	0	0	0	0	1	0	0	1	0	0	0	0	1	0	0	0	0	0	0	0	0	0	0	0	0	0	0	1	0	0	0	0	0	2	0
household_firearm_ownership	10	32	0	0	0	0	0	0	1	0	0	0	0	0	0	0	0	0	0	0	0	0	0	1	0	0	1	0	0	0	0	0	0	0	0	0	0	0	0	0	0	0	0	1	0	1	0	0	0
unipolar	15	32	0	0	0	0	0	0	0	0	0	0	0	0	0	0	0	0	1	0	0	0	0	0	0	0	4	0	0	0	0	0	0	0	0	2	0	0	0	0	0	0	0	0	0	0	2	0	0
shame	19	32	0	0	0	0	0	1	0	0	0	1	0	0	0	0	0	0	0	0	0	0	0	1	0	0	3	0	0	0	0	0	0	0	0	0	0	0	1	0	0	0	0	0	1	0	0	3	0
adhd	22	32	0	0	0	0	0	2	0	0	1	0	0	0	0	0	0	0	1	0	1	0	0	0	0	0	1	0	0	0	0	0	0	0	1	1	0	0	0	0	0	0	0	0	0	0	1	0	0
international	17	32	0	0	0	0	0	3	0	0	0	0	0	0	0	0	0	0	0	0	0	0	0	1	0	0	3	0	0	0	0	0	2	0	0	0	0	0	0	0	0	0	0	0	1	0	0	0	0
addicts	11	32	0	0	0	0	0	4	0	0	0	0	0	0	0	0	0	0	0	0	0	0	0	1	0	0	0	0	0	0	0	0	0	0	0	0	0	0	0	0	0	0	0	1	0	0	1	0	0
drug_overdose	14	31	0	0	0	0	0	1	0	0	0	0	0	0	0	0	0	0	0	0	0	0	0	1	0	0	0	0	0	0	0	0	0	0	0	0	0	0	0	0	0	0	0	0	0	0	0	0	0
heroin_users	11	31	1	0	0	0	0	6	0	0	0	0	0	0	0	0	0	0	0	0	0	0	0	2	0	0	2	0	0	0	0	0	0	0	0	0	0	0	0	0	0	0	0	0	0	0	0	0	0
news	15	31	0	0	0	0	0	5	3	0	0	0	0	0	0	0	0	0	0	0	0	0	0	4	0	0	2	0	0	0	0	0	0	0	0	0	0	0	0	0	0	0	0	0	0	0	0	0	0
methadone	13	31	0	0	0	0	0	7	0	0	1	0	0	0	0	0	0	0	0	0	0	0	0	0	0	0	1	0	0	0	0	0	0	0	0	0	0	0	0	0	0	0	0	1	3	0	0	0	0
antidepressant_treatment	15	31	0	0	0	0	0	1	0	0	0	0	0	0	0	0	0	0	1	0	0	0	0	1	0	1	1	0	0	0	0	0	0	0	0	0	0	0	0	0	0	0	0	1	0	0	1	0	0
climate_change	15	31	0	0	0	0	0	12	0	0	0	1	0	0	0	0	0	0	0	0	0	0	0	2	0	0	0	0	0	0	0	0	0	0	0	0	0	0	0	0	0	0	0	2	0	0	1	0	0
head_injury	17	31	2	0	0	0	0	2	1	0	0	0	0	0	0	0	0	0	0	0	0	0	0	1	0	0	0	1	0	0	0	0	0	0	0	0	0	0	0	0	0	0	0	3	0	0	2	0	0
gun	11	31	0	0	0	0	0	2	0	0	0	0	0	0	0	0	0	0	1	0	0	0	0	0	0	0	0	1	0	0	0	0	0	0	0	0	0	0	0	0	0	0	0	0	0	0	1	0	0
neurobiology	14	31	0	0	0	0	0	2	0	0	0	0	0	0	0	0	0	0	0	0	0	0	0	0	0	1	0	0	0	0	0	0	0	1	0	3	0	0	0	0	0	0	0	0	0	0	1	0	0
health_inequalities	19	31	0	0	0	1	0	0	0	0	0	0	0	0	0	0	0	0	1	0	0	0	0	2	0	0	0	0	0	0	0	0	0	0	0	1	0	0	0	0	1	0	0	2	1	0	0	0	0
human_rights	21	31	1	0	0	1	0	1	1	0	0	0	0	0	2	0	0	0	0	0	0	0	0	2	0	1	0	2	0	0	0	0	0	0	0	0	0	0	0	0	0	0	0	0	1	0	1	0	0
acceptance	15	31	1	0	0	0	0	1	3	0	0	0	0	0	2	0	0	0	0	0	0	0	0	2	0	0	0	0	0	0	0	0	0	1	0	0	0	0	0	0	0	0	0	0	2	0	1	0	0
assault	15	31	2	0	0	0	0	2	0	0	0	3	0	0	0	0	0	0	2	0	0	0	0	1	0	0	0	0	0	0	0	0	0	0	0	1	0	0	0	0	0	1	0	0	0	0	1	0	0
opinions	13	31	0	0	0	0	0	1	1	0	0	0	0	0	2	0	0	0	0	0	0	0	0	1	0	0	0	0	0	0	0	0	0	0	0	1	0	0	0	0	0	0	0	0	4	0	1	0	0
programs	8	31	0	0	0	0	0	6	1	0	0	0	0	0	0	0	0	0	0	0	0	0	0	5	0	0	0	0	0	0	0	0	0	0	0	0	0	0	0	0	0	0	0	0	0	0	2	0	0
suicideprevention	16	31	0	0	0	0	0	5	0	0	0	0	0	0	1	0	0	0	0	0	0	0	0	2	0	0	0	0	0	0	0	0	0	0	0	0	0	0	0	0	0	0	0	0	0	0	0	1	0
cannabis_use	11	31	0	0	0	0	0	1	0	0	0	0	0	0	0	0	0	0	0	0	0	0	0	1	0	0	0	0	0	0	0	0	0	0	0	0	0	0	0	0	0	0	0	0	9	0	0	0	0
injury_prevention	9	31	0	0	0	0	0	5	0	0	0	0	0	0	0	0	0	0	0	0	0	0	0	3	0	0	2	0	0	0	0	0	0	0	0	0	0	0	0	0	0	0	0	0	0	0	0	1	0
custody	12	31	0	0	0	0	0	2	10	0	0	0	0	0	0	0	0	0	0	0	0	0	0	1	0	0	0	0	0	0	0	0	0	0	0	0	0	0	0	0	0	0	0	1	2	0	0	0	2
intimate_partner_homicide	15	30	0	0	0	0	0	2	0	0	0	0	0	0	0	0	0	0	0	0	0	0	0	1	0	0	1	0	0	0	0	0	0	0	0	1	0	0	0	0	0	0	0	2	0	0	0	1	0
region	20	30	0	0	0	0	0	0	0	0	0	0	0	1	0	0	0	0	1	0	0	0	0	0	0	0	3	0	0	0	0	0	0	0	0	0	0	0	0	0	0	0	0	0	1	0	0	0	1
frequency	17	30	0	0	0	0	0	2	0	0	0	0	0	0	0	0	0	0	1	0	0	0	0	3	0	0	1	0	0	0	0	0	0	0	0	0	0	0	0	0	0	0	0	1	0	1	2	0	0
health_status	23	30	0	0	0	0	0	1	0	0	0	1	0	0	0	0	0	0	1	0	0	0	0	0	0	0	3	0	0	0	0	0	0	0	0	1	0	0	0	0	0	0	0	0	1	0	1	0	0
alcohol_use_disorder	13	30	1	0	0	0	0	0	0	0	0	0	0	0	0	0	0	0	1	0	0	0	0	0	0	0	0	0	0	0	0	0	0	0	0	1	0	0	0	0	1	0	0	0	1	0	0	0	0
all_cause_mortality	16	30	0	0	0	0	0	1	0	0	0	0	0	3	0	0	0	0	1	0	0	0	0	2	0	0	1	0	0	0	0	0	0	0	0	1	0	0	0	0	0	0	0	1	2	0	0	0	0
choice	19	30	0	0	0	0	0	1	0	0	0	0	0	0	0	0	0	0	1	0	0	0	0	0	0	0	1	0	0	0	0	0	0	0	0	0	0	0	0	0	0	0	0	0	0	0	1	0	0
impairment	15	30	2	0	0	0	0	0	0	0	0	0	0	0	1	0	0	0	0	0	0	0	0	1	0	0	1	1	0	0	0	0	0	0	0	0	0	0	0	0	0	0	0	1	4	0	0	0	0
international_diagnostic_interview	10	30	0	0	0	0	0	5	0	0	0	0	0	0	0	0	0	0	1	0	0	0	0	0	0	0	1	0	0	0	0	0	0	0	0	0	0	0	0	0	0	0	0	0	2	0	0	0	0
trend	20	30	0	0	0	1	0	1	1	0	0	0	0	0	0	0	0	0	1	0	0	0	0	1	0	0	2	0	0	0	0	0	0	0	0	0	0	0	0	0	0	0	0	0	1	0	0	0	0
hospitals	17	30	0	0	0	0	0	1	0	0	0	0	0	0	6	0	0	0	0	0	0	0	0	1	0	0	0	0	0	0	0	0	0	0	0	0	0	0	0	0	0	0	0	1	0	0	4	0	0
south_india	5	30	0	0	0	0	0	0	0	0	0	0	0	0	0	0	0	0	0	0	0	0	0	0	0	0	3	0	0	0	0	0	0	0	0	0	0	0	0	0	0	0	1	0	0	0	0	0	0
physician	15	30	0	0	0	0	0	2	0	0	0	0	0	0	2	0	0	0	0	0	0	0	0	3	0	0	1	0	0	0	0	0	0	0	0	0	0	0	0	0	0	0	0	0	0	0	1	0	0
multiple_sclerosis	17	30	0	0	0	1	0	0	1	0	0	0	0	0	0	0	0	0	1	0	0	0	0	4	0	0	0	0	0	0	0	0	0	0	0	5	0	0	0	0	0	0	0	1	2	0	1	0	0
youths	17	30	0	0	0	1	0	3	0	0	0	1	0	0	0	0	0	0	1	0	0	0	0	2	0	0	1	0	0	0	0	0	0	0	0	0	0	0	0	0	0	0	1	0	1	0	0	0	0
lifetime_risk	16	30	0	0	0	0	0	2	0	0	0	0	0	0	0	0	0	0	0	1	0	0	0	1	0	0	1	0	0	0	0	0	0	0	0	4	0	0	0	0	0	0	0	0	1	0	4	0	0
thwarted_belongingness	9	30	1	0	0	0	0	0	0	0	0	0	0	0	0	0	0	0	0	0	0	0	0	0	0	0	0	0	0	0	0	0	0	0	0	0	0	0	0	0	0	0	0	0	0	0	0	0	0
qualitative	17	30	2	0	0	1	0	2	0	0	0	0	0	0	1	0	0	0	0	0	0	0	0	8	0	0	0	0	0	0	0	0	0	0	0	0	0	0	0	0	0	0	0	0	0	0	0	1	0
coroners	18	30	0	0	0	0	0	5	0	0	0	0	0	0	0	0	0	0	0	0	0	0	0	1	0	0	0	0	0	0	0	0	0	0	0	1	0	0	0	0	0	0	0	1	1	0	2	0	1
emergency_departments	21	30	0	0	0	1	0	2	0	0	0	0	0	0	0	0	0	0	1	0	0	0	0	1	0	1	3	1	0	0	0	0	0	0	0	0	0	0	0	0	0	0	0	0	1	0	0	0	1
police	12	30	0	0	0	0	0	9	0	0	0	0	0	0	0	0	0	0	0	0	0	0	0	2	0	0	0	0	0	0	0	0	0	0	0	0	0	0	0	0	0	0	0	1	2	0	0	1	0
affective_disorder	11	30	0	0	0	0	0	0	0	0	0	0	0	0	0	0	0	0	0	0	0	0	0	1	0	2	0	0	0	0	0	0	0	0	0	4	0	0	0	0	0	0	0	8	0	0	1	0	0
time_trends	19	30	0	0	0	0	0	2	0	0	0	0	0	0	0	0	0	0	1	0	0	0	0	4	0	0	2	0	0	0	0	0	0	0	0	2	0	0	0	0	0	0	0	1	0	0	1	0	0
antiretroviral_therapy	17	30	0	0	0	2	0	0	0	0	0	0	0	0	0	0	0	0	1	0	0	1	0	3	0	0	2	0	0	0	0	0	0	0	0	0	0	0	0	0	0	0	0	0	3	0	0	0	0
cohort_studies	17	30	1	0	0	0	0	0	0	0	0	0	0	0	0	0	0	0	1	0	0	0	0	1	0	0	1	0	0	0	0	0	0	0	0	2	0	0	0	0	1	0	0	5	0	0	0	0	0
nssi	13	29	0	0	0	0	0	2	0	0	0	0	0	0	0	0	0	0	0	0	0	0	0	0	0	0	3	0	0	0	0	0	0	0	0	0	0	0	0	0	0	0	0	0	0	0	4	0	0
cross_cultural	18	29	0	0	0	0	0	2	0	0	0	0	0	0	2	0	0	1	0	0	0	0	0	1	0	0	1	0	0	0	0	0	0	0	0	0	0	0	0	0	0	0	1	0	0	0	0	0	0
sexual_minority	12	29	0	0	0	0	0	1	0	0	0	0	0	0	1	0	0	0	0	0	0	0	0	3	0	0	2	0	0	0	0	0	0	0	0	0	0	0	0	0	0	0	0	0	0	0	1	0	0
views	14	29	0	0	0	0	0	1	0	0	0	0	0	0	3	0	0	0	0	0	0	0	0	2	0	0	0	0	0	0	0	0	0	0	0	0	0	0	0	0	0	0	0	0	2	0	0	0	0
perception	21	29	0	0	0	0	0	3	0	0	0	0	0	0	0	0	0	0	0	0	1	0	0	2	0	0	0	1	0	0	0	0	0	0	0	0	0	0	0	0	0	0	0	0	1	0	2	0	0
bulimia_nervosa	10	29	0	0	0	0	0	0	0	0	0	0	0	0	0	0	0	0	0	0	0	0	0	0	0	0	0	0	0	0	0	0	0	0	0	3	0	0	0	0	0	0	0	0	1	0	0	0	0
us_army	8	29	10	0	0	0	0	0	0	0	0	0	0	0	0	0	0	0	0	0	0	0	0	2	0	0	0	0	0	0	0	0	0	0	0	0	0	0	0	0	0	1	0	0	0	0	1	0	0
happiness	13	29	0	0	0	0	0	1	0	0	0	0	0	0	0	0	0	0	0	0	0	0	0	3	0	0	1	0	0	0	0	0	0	0	0	0	0	0	0	0	0	0	0	2	0	0	3	0	0
breast_cancer	12	29	0	0	0	0	0	3	0	0	0	0	0	0	0	0	0	0	0	0	0	0	0	0	0	0	0	0	0	0	0	0	0	0	0	0	0	0	0	0	0	0	0	0	0	0	0	0	0
needs	15	29	1	0	0	0	0	2	0	0	0	0	0	0	0	0	0	0	0	0	0	0	0	5	0	0	1	0	0	0	0	0	0	0	0	0	1	0	0	0	0	0	0	0	2	1	0	0	1
incidents	13	29	0	0	0	0	0	4	0	0	0	0	0	0	1	0	0	0	0	0	0	0	0	3	0	0	1	0	0	0	0	0	0	0	0	0	0	0	0	0	0	0	0	1	1	0	0	0	0
falls	12	29	0	0	0	0	0	1	0	0	0	0	0	0	0	0	0	0	0	0	0	0	0	2	0	0	0	1	0	0	0	0	0	0	0	0	0	0	0	0	0	0	0	0	0	0	1	0	0
regression	18	29	0	0	0	0	0	0	1	0	0	0	0	0	0	0	0	0	1	0	0	0	0	1	0	0	0	0	0	0	0	0	0	0	0	0	0	0	0	0	0	0	0	0	0	0	1	0	0
war_veterans	6	29	10	0	0	0	0	0	0	0	0	0	0	0	0	0	0	0	0	0	0	0	0	0	0	0	0	0	0	0	0	1	0	0	0	0	0	0	0	0	0	0	0	0	0	0	0	0	0
pharmacoepidemiology	14	29	0	0	0	0	0	1	0	0	0	0	0	0	0	0	0	0	0	0	0	0	0	0	0	0	0	0	0	0	0	0	0	0	0	6	0	0	0	0	0	0	0	1	2	0	1	0	1
epidemic	11	29	0	0	0	0	0	3	0	0	0	0	0	0	0	0	0	0	0	0	0	0	0	4	0	0	0	0	0	0	0	0	0	0	0	2	0	0	0	0	0	0	0	0	0	0	0	0	0
carbon_monoxide	13	29	0	0	0	0	0	6	0	0	0	0	0	0	0	0	0	0	0	0	0	0	0	0	0	0	3	0	0	0	0	0	0	0	1	1	0	0	0	0	0	0	0	0	0	0	1	0	1
hospital_anxiety	16	29	0	0	0	0	0	1	0	0	0	0	0	0	1	0	0	0	3	0	0	0	0	0	0	0	2	0	0	0	0	0	0	0	0	0	0	0	0	0	0	0	0	1	3	0	1	0	3
benzodiazepines	15	29	0	0	0	0	0	2	1	0	0	0	0	0	0	0	0	0	0	0	0	0	0	0	0	0	1	0	0	0	0	0	0	0	0	0	0	0	0	0	0	0	0	3	2	0	0	0	0
rural_china	3	29	0	0	0	0	0	0	0	0	0	0	0	0	0	0	0	0	0	0	0	0	0	0	0	0	27	0	0	0	0	0	0	0	0	0	0	0	0	0	0	0	0	0	0	0	0	0	0
drinking_water	14	29	0	0	0	0	0	0	2	0	0	0	0	0	0	0	0	0	0	0	0	0	0	0	0	0	0	0	0	0	0	2	0	0	0	2	0	0	0	1	0	0	0	0	0	0	3	0	2
iq	13	29	0	0	0	0	0	1	2	0	0	0	0	3	0	0	0	0	0	0	0	0	0	0	0	0	1	0	0	0	0	0	0	0	0	2	0	0	0	0	0	0	0	0	1	0	2	0	1
poisonings	16	29	0	0	0	0	0	1	0	0	0	0	0	0	0	0	0	0	0	0	0	0	0	2	0	0	0	0	0	0	0	0	0	0	0	0	1	0	0	0	0	0	0	0	0	0	0	0	0
social_ecology	11	29	0	0	0	0	0	1	3	0	0	0	0	2	0	0	0	0	0	0	0	0	0	0	0	0	0	0	0	0	0	0	0	0	0	3	0	0	0	0	0	0	0	0	1	0	2	0	0
sexual_behavior	18	29	1	0	0	0	0	1	0	0	0	0	0	0	0	0	1	0	3	0	0	0	0	0	0	0	2	0	0	0	1	0	0	0	0	1	0	0	0	0	0	0	1	0	0	0	0	0	0
season	14	29	0	0	0	0	0	3	0	0	0	0	0	0	0	0	0	0	0	0	0	0	0	0	0	0	0	0	0	0	0	0	0	0	0	1	0	0	0	0	0	0	0	8	0	0	1	0	0
suicide_victims	10	29	0	0	0	0	0	2	0	0	0	0	0	0	0	0	0	0	0	0	0	0	0	0	0	0	1	0	0	0	0	0	0	0	0	0	0	0	0	0	0	0	0	0	0	0	0	0	1
phenomenology	20	29	0	0	0	0	0	2	0	0	0	0	0	0	0	0	0	0	1	0	0	0	0	3	0	0	0	0	0	0	0	1	0	0	0	0	0	0	0	0	0	0	0	0	2	0	0	0	1
coping	18	29	1	0	0	0	0	3	2	0	0	0	0	0	0	0	0	0	0	0	0	0	0	1	0	0	1	0	0	0	0	0	0	0	0	0	0	0	0	0	0	0	0	0	0	0	2	0	1
heart_disease	20	29	0	0	0	0	0	2	1	0	0	0	0	0	0	0	0	0	0	0	0	0	0	0	0	0	1	0	0	0	0	0	0	0	0	2	0	0	0	0	1	0	0	2	1	0	1	0	0
area	21	29	0	0	0	0	0	2	0	0	0	0	0	0	0	0	0	0	0	0	0	0	0	1	0	0	2	0	0	0	0	1	0	0	0	0	0	0	0	0	0	1	0	1	0	0	1	1	0
myocardial_infarction	15	29	0	0	0	0	0	1	0	0	0	0	0	0	0	0	0	0	0	0	0	0	0	0	0	0	0	0	0	0	0	0	0	0	0	1	0	0	0	0	0	0	0	1	1	0	1	0	0
fire	14	28	0	0	0	0	0	0	0	0	0	0	0	0	0	0	0	0	0	0	0	0	0	0	0	0	0	0	0	0	0	0	0	0	0	0	0	0	0	0	0	0	0	0	0	0	1	0	0
adolescent_health	15	28	0	0	0	0	0	1	0	0	0	0	0	0	0	0	0	0	0	0	0	0	0	0	0	1	2	1	0	0	0	0	0	0	0	0	0	0	0	0	0	0	0	0	0	0	1	0	0
mental_health_literacy	11	28	0	0	0	0	0	9	0	0	0	0	0	0	0	0	0	0	0	0	0	0	0	3	0	0	3	0	0	0	0	0	0	0	0	0	0	0	0	0	0	0	0	0	0	0	1	0	0
interpersonal_theory	14	28	0	0	0	0	0	1	0	0	0	0	0	0	1	0	0	0	0	0	0	0	0	0	0	0	3	0	0	0	0	0	0	0	0	0	0	0	0	0	0	0	0	0	0	0	0	1	0
socialsupport	15	28	4	0	0	0	0	0	0	0	0	0	0	0	0	0	0	0	0	0	0	0	0	2	0	0	1	0	0	0	0	0	0	0	0	0	0	0	0	0	0	0	0	1	0	0	2	0	0
inflicted_burns	13	28	0	0	0	0	0	0	0	0	0	0	0	0	0	0	0	0	1	0	0	0	0	0	0	0	0	0	0	0	0	0	0	0	0	0	0	0	0	0	0	0	0	0	0	0	0	0	0
axis_i	12	28	1	0	0	0	0	3	0	0	0	0	0	0	0	0	0	0	0	0	0	0	0	0	0	0	3	0	0	0	0	0	0	0	0	0	0	0	0	0	1	0	0	2	0	0	3	0	0
suicide_method	13	28	0	0	0	0	0	1	0	0	0	0	0	0	0	0	0	0	0	0	0	0	0	2	0	0	5	0	0	0	0	1	0	0	0	0	0	0	0	0	0	0	0	2	0	0	1	0	0
growth	16	28	0	0	0	1	0	0	0	0	0	0	0	0	0	0	0	0	1	0	0	0	0	0	0	0	1	0	0	0	0	0	0	0	0	0	0	0	0	0	0	0	0	1	0	0	1	0	0
reform	18	28	0	0	0	0	0	3	1	0	0	0	0	1	0	0	0	0	0	0	0	0	0	1	0	0	3	0	0	0	0	0	0	0	0	0	0	0	0	0	0	0	0	1	1	0	1	0	1
suffering	13	28	0	0	0	0	0	1	0	0	0	0	0	0	1	0	0	0	0	0	0	0	0	3	0	0	0	1	0	0	0	0	0	0	0	0	0	0	0	0	0	0	0	0	1	0	1	0	0
longitudinal	10	28	0	0	0	0	0	2	0	0	0	0	0	0	0	0	0	0	0	0	0	0	0	2	0	0	0	0	0	0	0	0	0	0	0	0	0	0	0	0	0	0	0	0	0	0	1	0	0
tragedy	13	28	1	0	0	0	0	0	0	0	0	1	0	0	0	0	0	0	0	0	0	0	0	0	0	0	3	0	0	0	0	0	0	1	0	1	0	0	0	0	0	0	0	0	0	0	0	0	2
case_fatality_rates	10	28	0	0	0	0	0	1	0	0	0	0	0	0	0	0	0	0	0	0	0	0	0	0	0	0	0	0	0	0	0	0	0	0	0	3	0	0	0	0	0	0	0	0	0	0	1	0	0
female	17	28	0	0	0	0	0	1	0	0	0	0	0	0	0	0	0	0	0	0	0	0	0	2	0	0	2	0	0	0	0	0	0	0	0	0	0	0	0	0	0	0	0	1	1	0	1	0	0
suicide_attempters	15	27	0	0	0	0	0	1	0	0	0	0	0	0	0	0	0	0	0	0	0	0	0	0	0	0	2	0	0	0	0	0	0	0	0	1	0	0	0	0	0	0	0	0	0	0	1	0	0
health_promotion	15	27	0	0	0	0	0	7	2	0	0	0	0	0	0	0	0	0	0	0	0	0	0	2	0	0	0	1	0	0	0	0	0	0	0	0	0	0	0	0	0	0	0	1	0	0	0	1	0
suicidal_attempt	19	27	0	0	0	0	0	1	0	0	0	0	0	0	0	0	0	0	0	0	0	0	0	1	0	1	2	0	0	0	0	0	0	0	0	1	0	0	0	0	0	4	0	0	2	0	0	0	0
dual_diagnosis	12	27	0	0	0	0	0	1	0	0	0	0	0	0	0	0	0	0	0	0	0	0	0	0	0	0	0	0	0	0	0	0	0	0	0	1	0	0	0	0	0	0	0	0	1	0	0	0	0
organization	18	27	0	0	0	0	0	3	0	0	0	0	0	1	0	0	0	0	0	0	0	0	0	1	0	0	1	1	0	0	0	0	0	0	0	0	0	0	0	0	0	0	0	0	0	0	0	0	0
panel_data	14	27	0	0	0	0	0	0	0	0	0	0	0	0	0	0	0	0	0	0	0	0	0	1	0	0	0	0	0	0	0	0	0	0	0	0	0	0	0	0	0	0	0	1	0	0	2	0	2
hypothesis	12	27	0	0	0	0	0	0	6	0	0	0	0	0	0	0	0	0	0	0	0	0	0	2	0	0	0	0	0	0	0	1	0	0	0	0	0	0	0	0	2	0	0	0	0	0	0	0	0
violent_crime	10	27	0	0	0	0	0	1	0	0	0	0	0	0	0	0	0	0	0	0	0	0	0	1	0	0	1	0	0	0	0	0	0	0	0	1	0	0	0	0	0	0	0	0	0	0	1	0	0
the_netherlands	9	27	0	0	0	0	0	0	0	0	0	0	0	0	3	0	0	0	0	0	0	0	0	2	0	0	0	0	0	0	0	0	0	0	0	0	0	0	0	0	0	0	0	0	1	0	1	0	0
vulnerability	16	27	0	0	0	0	0	2	1	0	0	0	0	0	0	0	0	0	1	0	0	0	0	4	0	0	1	0	0	0	0	0	0	0	0	1	0	0	0	0	0	0	0	0	1	0	0	0	0
overweight	15	27	0	0	0	0	0	1	0	0	0	0	0	0	0	0	0	0	2	0	0	1	0	1	0	0	3	0	0	0	0	0	0	0	0	0	0	0	0	0	0	0	0	0	0	0	0	0	0
method	11	27	0	0	0	0	0	3	0	0	0	0	0	0	0	0	0	0	0	0	0	0	0	0	0	0	2	0	0	0	0	0	0	0	0	0	0	0	0	0	0	0	0	5	0	0	0	0	0
health_professionals	12	27	0	0	0	0	0	0	0	0	0	0	0	0	3	0	0	0	3	0	0	0	0	0	0	0	0	0	0	0	0	0	0	0	0	0	0	0	0	0	0	0	0	2	0	0	0	2	0
county	18	27	0	0	0	0	0	0	0	0	0	0	0	0	0	0	0	0	0	0	0	0	0	1	0	0	1	0	0	0	0	0	0	0	1	3	0	0	0	0	0	0	0	0	0	0	1	1	1
homicides	13	27	0	0	0	1	0	1	0	0	0	0	0	1	0	0	0	0	1	0	0	0	0	0	0	0	0	3	0	0	0	0	0	0	0	0	0	0	0	0	0	0	0	0	0	2	0	0	1
asphyxia	13	27	0	0	0	0	0	4	0	0	0	0	0	0	0	0	0	0	0	0	0	0	0	1	0	0	0	0	0	0	0	1	0	0	0	0	0	0	0	0	0	0	0	0	0	0	1	0	0
admissions	17	27	0	0	0	0	0	1	0	0	0	0	0	0	1	0	0	0	0	0	0	0	0	0	0	1	1	0	0	0	0	0	0	0	0	2	0	0	0	0	0	0	0	0	0	0	0	0	0
alcohol_use_disorders	12	27	0	0	0	0	0	1	0	0	0	0	0	0	0	0	0	0	0	0	0	0	0	0	0	1	0	0	0	0	0	0	0	0	0	0	0	0	0	0	0	4	0	1	0	0	1	0	0
african_americans	7	27	0	0	0	0	0	2	0	0	0	0	0	0	0	0	0	0	1	0	0	0	0	0	0	0	1	0	0	0	0	0	0	0	0	0	0	0	0	0	0	0	0	0	0	0	0	0	0
city	14	27	0	0	0	0	0	0	0	0	0	0	0	0	0	0	0	0	2	0	0	1	0	0	0	1	2	0	0	0	0	1	0	0	0	0	0	0	0	0	0	0	0	0	1	0	0	0	0
completedsuicide	14	27	1	0	0	0	0	1	1	0	0	0	0	0	0	0	0	0	0	0	0	0	0	0	0	0	3	0	0	0	0	0	0	0	0	1	0	0	0	0	0	0	0	3	0	0	1	0	0
minority_stress	10	27	0	0	0	0	0	2	0	0	0	0	0	0	0	0	0	0	2	0	0	0	0	3	0	1	0	0	0	0	0	0	0	0	0	0	0	0	0	0	0	0	0	0	0	0	0	0	0
height	15	27	0	0	0	0	0	1	0	0	0	0	0	0	0	0	0	0	0	0	0	0	0	0	0	0	0	0	0	0	0	0	0	0	0	0	0	0	0	0	0	0	0	1	1	0	3	0	1
systematic_analysis	23	27	1	0	0	0	0	1	0	0	0	0	0	0	0	0	0	0	0	0	0	0	0	1	0	0	1	1	2	1	0	0	0	0	0	0	0	0	0	0	0	2	0	0	0	0	0	0	1
mortality_rates	20	27	0	0	0	0	0	2	0	0	0	0	0	0	0	0	0	0	1	0	0	0	0	1	0	0	1	0	0	0	0	0	0	0	0	1	0	0	0	0	0	0	0	1	1	0	1	0	1
new_york_city	13	27	0	0	0	0	0	3	2	0	0	0	0	0	0	0	0	0	0	0	0	0	0	1	0	0	0	0	0	0	0	1	0	0	0	2	0	0	0	0	0	0	0	1	2	0	1	0	0
hastened_death	12	27	0	0	0	0	0	1	0	0	0	0	0	0	3	0	0	0	0	0	0	0	0	4	0	0	1	0	0	0	0	0	0	0	0	0	0	0	0	0	0	0	0	0	1	0	1	0	2
spectrum_disorders	19	27	0	0	0	1	0	2	0	0	0	0	0	0	0	0	0	0	2	0	0	0	0	1	0	1	0	1	0	0	0	0	0	0	0	0	0	0	0	0	0	0	0	0	0	0	1	0	0
gay_men	11	27	0	0	0	0	0	0	1	0	0	0	0	0	0	0	0	0	0	0	0	0	0	4	0	0	1	0	0	0	0	0	0	0	0	0	0	0	0	0	1	0	0	0	1	0	0	0	0
recommendations	15	26	0	0	0	0	0	1	0	0	0	0	0	0	1	0	0	0	0	0	0	0	0	3	0	1	1	1	0	0	0	0	0	0	0	0	0	0	0	0	0	0	0	0	0	0	2	0	0
post_traumatic_stress_disorder	14	26	5	0	0	0	0	1	0	0	0	0	0	0	0	0	0	0	0	0	0	0	0	1	0	0	1	0	0	0	0	1	0	0	0	0	0	0	0	0	0	0	0	0	0	0	0	0	0
evaluation	11	26	0	0	0	0	0	6	1	0	0	0	0	0	0	0	0	0	1	0	0	0	0	4	0	0	0	0	0	0	0	0	0	0	0	0	0	0	0	0	0	0	0	0	4	1	1	0	0
forensic	18	26	1	1	0	0	0	0	0	0	0	0	0	0	0	0	0	0	0	0	0	0	0	0	0	0	0	0	0	0	0	0	0	0	0	1	0	0	0	0	0	0	0	2	0	0	1	0	2
severe_mental_illness	17	26	0	0	0	0	0	2	1	0	0	0	0	0	0	0	0	0	0	0	0	0	0	1	0	0	0	0	0	0	0	0	0	0	0	1	0	0	0	0	0	0	0	2	2	0	0	0	0
attachment	15	26	0	0	0	0	0	2	0	0	0	0	0	0	2	0	0	0	0	0	0	0	0	1	0	0	0	1	0	0	0	0	0	0	0	1	0	0	0	0	0	0	0	0	0	0	0	0	0
amyotrophic_lateral_sclerosis	10	26	0	0	0	0	0	0	0	0	0	0	0	0	0	0	0	0	0	0	0	0	0	3	0	0	0	0	0	0	0	0	0	0	0	0	0	0	0	0	0	0	0	0	0	0	3	0	0
substance_use_disorder	14	26	0	0	0	0	0	0	0	0	0	0	0	0	1	0	0	0	0	0	0	0	0	1	0	0	0	0	0	0	0	0	0	0	0	0	0	0	0	0	0	0	0	0	1	0	0	0	0
substanceuse	14	26	0	0	0	0	0	0	0	0	0	0	0	0	0	0	0	0	1	0	0	0	0	2	0	0	0	0	0	0	0	0	0	0	0	0	0	0	0	0	0	0	0	1	1	1	0	0	0
homosexuality	10	26	0	0	0	0	0	3	2	0	0	0	0	0	0	0	0	0	0	0	0	0	0	0	0	2	0	0	0	0	0	0	0	0	0	3	0	0	0	0	0	0	0	0	1	0	0	0	0
primary_care_patients	13	26	0	0	0	0	0	1	0	0	0	0	0	0	0	0	0	0	0	0	0	0	0	3	0	0	0	0	0	0	0	0	0	0	0	1	0	0	0	0	0	0	0	0	1	0	1	0	0
femicide	11	26	0	0	0	0	0	2	0	0	0	0	0	0	0	0	0	0	0	0	0	0	0	2	0	0	0	0	0	0	0	0	0	0	0	0	0	0	0	0	0	0	0	0	0	0	0	1	0
fatality	13	26	0	0	0	0	0	2	0	0	0	0	0	0	0	0	0	0	1	0	0	0	1	1	0	0	1	0	0	0	0	0	0	0	1	0	0	0	0	0	0	0	0	0	1	0	0	0	0
randomized_controlled_trials	10	26	0	0	0	0	0	0	0	0	0	0	0	0	0	0	0	0	0	0	0	0	0	2	0	0	0	0	0	0	0	0	0	0	0	2	0	0	0	0	0	0	0	2	0	0	1	0	0
nested_case_control	12	26	0	0	0	0	0	1	0	0	0	0	0	0	0	0	0	0	0	0	0	0	0	0	0	0	1	0	0	0	0	0	0	0	1	10	0	0	0	0	0	0	0	2	1	0	0	0	0
personality_traits	12	26	0	0	0	0	0	0	0	0	0	0	0	0	0	0	0	0	0	0	0	0	0	1	0	0	7	0	0	0	0	1	0	0	0	0	0	1	0	0	0	0	0	0	0	0	0	0	0
emotion_regulation	14	26	0	0	0	0	0	2	0	0	0	0	0	0	0	0	0	0	0	0	0	0	0	2	0	0	1	1	0	0	0	0	0	0	0	0	0	0	0	0	0	0	0	0	0	0	0	0	0
former_soviet_union	18	26	0	0	0	0	0	0	1	0	0	0	0	2	0	0	0	0	0	0	0	0	0	0	0	0	0	0	0	0	0	0	0	0	0	0	0	0	0	0	0	0	0	1	1	0	0	0	1
term_follow_up	16	26	1	0	0	0	0	1	0	0	0	0	0	0	0	0	0	0	0	0	0	0	0	2	0	0	0	0	0	0	0	0	0	0	0	1	0	0	0	0	0	0	0	2	1	0	0	0	0
inflammation	13	26	0	0	0	0	0	1	0	0	0	0	0	0	0	0	0	0	2	0	0	0	0	0	0	0	0	0	0	0	0	0	0	0	0	2	0	0	0	0	0	0	0	3	2	0	0	0	0
intensive_care_units	12	26	0	0	0	0	0	1	0	0	0	0	0	0	6	0	0	0	0	0	0	0	0	0	0	0	0	0	0	0	0	0	0	0	0	2	0	0	0	0	0	0	0	0	2	0	1	0	0
mortality_rate	18	26	0	0	0	1	0	0	2	0	0	0	0	0	0	0	0	0	5	0	0	0	0	0	0	0	1	1	0	0	0	0	1	0	0	0	0	0	0	0	0	0	0	0	1	0	1	0	0
all_cause	11	26	0	0	0	0	0	1	0	0	0	0	0	0	0	0	0	0	0	0	0	0	0	2	0	0	0	0	0	0	0	0	0	0	0	1	0	0	0	0	0	0	0	1	0	0	0	0	0
altitude	8	26	0	0	0	0	0	0	2	0	0	0	0	0	0	0	0	0	0	0	0	0	0	0	0	0	0	0	0	0	0	0	0	0	0	0	0	1	0	0	0	0	0	0	0	0	0	0	0
physical_health	16	26	2	0	0	0	0	2	0	0	0	1	0	0	0	0	0	0	0	0	0	0	0	3	0	0	1	0	0	0	0	0	0	0	0	1	0	0	0	0	0	0	0	2	3	0	0	0	0
ethnic_differences	11	25	0	0	0	0	0	0	0	0	0	0	0	0	0	0	0	0	0	0	0	0	0	0	0	0	2	0	0	0	0	0	0	0	0	0	0	0	0	0	1	0	0	1	0	0	0	0	0
rural_suicide	11	25	0	0	0	0	0	6	0	0	0	0	0	0	1	0	0	0	0	0	0	0	0	1	0	0	4	0	0	0	0	0	0	0	0	0	0	0	0	0	0	0	0	2	0	0	0	0	0
mini	16	25	0	0	0	0	0	0	0	0	0	0	0	0	0	0	0	0	2	0	0	0	0	0	0	0	1	0	0	0	0	0	0	0	0	0	0	0	0	0	0	0	0	0	0	0	0	0	2
obsessive_compulsive_disorder	12	25	1	0	0	0	0	0	0	0	0	0	0	0	0	0	0	0	2	0	0	0	0	0	0	0	0	0	0	0	0	0	0	0	0	0	0	0	0	0	0	0	0	0	1	0	0	0	0
adulthood	13	25	0	0	0	0	0	1	1	0	1	0	0	0	0	0	0	0	1	0	0	0	0	1	0	0	0	0	0	0	0	0	0	0	0	2	0	0	0	0	0	0	0	2	0	0	0	0	0
clinical_features	16	25	0	0	0	0	0	0	0	0	0	0	0	0	0	0	0	0	1	0	0	0	0	0	0	0	4	0	0	0	0	0	0	0	0	0	0	0	0	0	0	0	0	0	1	0	1	0	0
oregon_death	7	25	0	0	0	0	0	0	0	0	0	0	0	0	2	0	0	0	0	0	0	0	0	1	0	0	0	1	0	0	0	0	0	0	0	0	0	0	0	0	0	0	0	0	0	0	0	0	0
young_adulthood	14	25	0	0	0	0	0	4	0	0	0	0	0	0	0	0	0	0	0	0	0	0	0	2	0	0	2	0	0	0	0	1	0	0	0	0	0	0	0	0	0	0	0	1	1	0	0	0	0
workplace	13	25	0	0	0	0	0	4	0	0	0	0	0	0	0	0	0	0	2	0	0	0	0	3	0	0	2	0	0	0	0	0	0	0	0	0	0	0	0	0	0	0	0	1	3	1	0	0	0
cerebrospinal_fluid	10	25	0	0	0	0	0	0	1	0	0	0	0	0	0	0	0	0	2	0	0	0	0	1	0	0	0	0	0	0	0	0	0	1	0	0	0	0	0	0	0	0	0	1	0	0	0	0	1
gas	14	25	1	0	0	0	0	0	0	0	0	0	0	0	0	0	0	0	0	0	0	0	0	1	0	0	0	0	0	0	0	0	0	0	0	1	0	0	0	0	0	0	0	0	0	0	0	0	0
usa	10	25	1	0	0	0	0	1	0	0	0	0	0	0	0	0	0	0	0	0	0	0	0	1	0	0	1	0	0	0	0	0	0	0	0	0	0	0	0	0	0	0	0	0	2	0	1	0	0
verbal_autopsy	9	25	0	0	0	0	0	0	0	0	0	3	0	0	0	0	0	0	0	0	0	1	0	0	0	0	4	0	0	0	0	0	0	0	0	0	0	0	0	0	0	3	0	0	0	2	0	0	0
inheritance	14	25	0	0	0	0	0	0	5	0	0	0	0	0	0	0	0	0	0	0	0	0	0	2	0	0	0	0	0	0	0	0	0	0	0	0	0	0	0	0	1	0	0	1	0	0	0	0	0
head	12	25	0	0	0	0	0	0	1	0	0	0	0	0	0	0	0	0	0	0	0	0	0	0	0	0	0	0	0	0	0	0	0	0	0	1	0	0	0	0	0	0	0	0	1	0	1	0	0
suicideattempt	13	25	0	0	0	0	0	0	0	0	0	0	0	0	0	0	0	0	1	0	0	0	0	1	0	0	3	0	0	0	0	0	0	0	0	1	0	0	0	0	0	0	0	0	3	0	1	0	0
acetaminophen	17	25	0	0	0	0	0	1	0	0	0	0	0	0	0	0	0	0	0	0	0	0	0	0	0	2	0	0	0	0	0	0	0	0	0	2	0	0	0	0	0	0	0	0	1	0	1	0	1
dyadic_death	11	25	0	0	0	0	0	2	0	0	0	0	0	0	0	0	0	0	0	0	0	0	0	0	0	0	0	0	0	0	0	1	0	0	0	0	0	0	0	0	0	0	0	1	0	0	0	0	0
late_life_depression	9	25	0	0	0	0	0	1	0	0	0	1	0	0	0	0	0	0	1	0	0	0	0	1	0	0	5	0	0	0	0	0	0	0	0	0	0	0	0	0	0	0	0	0	0	0	0	0	0
continuous_deep_sedation	10	25	0	0	0	0	0	0	0	0	0	0	0	0	4	0	0	0	0	0	0	0	0	1	0	0	0	0	0	0	0	0	0	0	0	0	0	0	0	0	0	0	0	0	0	0	1	0	0
mass_media	10	25	0	0	0	0	0	7	2	0	0	0	0	0	0	0	0	0	0	0	0	0	0	2	0	0	1	0	0	0	0	0	0	0	0	0	0	0	0	1	0	0	0	0	0	0	0	0	0
framework	16	25	0	0	0	0	0	2	0	0	0	0	0	0	1	0	0	0	0	0	0	0	0	3	0	0	1	0	0	0	0	0	0	0	0	0	0	0	0	0	0	0	0	0	0	0	0	1	0
grounded_theory	14	25	0	0	0	0	0	2	0	0	0	0	0	0	0	0	0	0	0	0	0	0	0	5	0	0	1	0	0	0	0	0	0	0	0	0	0	0	0	0	0	0	0	0	1	0	1	0	0
multilevel_analysis	14	25	0	0	0	0	0	1	0	0	0	0	0	0	1	0	0	0	0	0	0	0	0	3	0	0	2	0	0	0	0	0	0	0	0	0	0	0	0	0	0	0	0	2	0	0	0	0	0
bioethics	12	25	1	0	0	0	0	0	0	0	0	0	0	0	2	0	0	0	0	0	0	0	0	1	0	1	0	0	0	0	0	0	0	0	0	0	0	0	0	0	0	0	0	0	0	0	3	0	0
training	13	25	0	0	0	0	0	2	0	0	0	0	0	0	2	0	0	0	1	0	0	0	0	0	0	0	0	0	0	0	0	0	0	0	0	0	0	0	0	0	0	0	0	0	1	0	2	0	0
sex_difference	14	25	0	0	0	0	0	2	0	0	0	0	0	0	0	0	0	0	1	0	0	0	0	0	0	0	0	0	0	0	0	0	0	0	0	1	0	0	0	0	0	0	0	8	0	0	0	0	1
cointegration	10	25	0	0	0	0	0	0	0	0	0	0	0	0	2	0	0	0	0	0	0	0	0	2	0	0	0	0	0	0	0	0	0	0	0	4	0	0	0	0	0	0	0	1	0	0	0	0	0
of_life	13	25	0	0	0	0	0	1	0	0	0	0	0	0	0	0	0	0	0	0	0	0	0	2	0	0	0	0	0	0	0	0	0	0	0	0	0	0	0	0	0	0	0	0	1	0	3	0	0
asian	11	25	0	0	0	0	0	1	0	0	0	0	0	0	0	0	0	0	0	0	0	0	0	0	0	0	4	0	0	0	0	0	0	0	0	0	0	0	0	0	0	0	0	0	0	0	0	0	0
acute_poisoning	16	25	0	0	0	0	0	0	0	0	0	0	0	0	0	0	0	0	0	0	0	0	0	0	0	0	1	0	0	0	0	0	0	0	0	0	0	0	0	0	0	0	0	0	0	0	1	0	0
in_vivo	7	24	0	0	0	0	0	0	0	0	0	0	0	0	0	0	0	0	0	0	0	0	0	0	0	0	2	0	0	0	0	0	0	0	0	0	0	0	0	0	0	0	0	0	0	0	0	0	0
intelligence	12	24	0	0	0	0	0	2	1	0	0	0	0	1	0	0	0	0	0	0	0	0	0	0	0	0	0	0	0	0	0	0	0	0	0	1	0	0	0	0	0	0	0	3	0	0	0	0	0
asthma	12	24	0	0	0	0	0	3	0	0	0	0	0	0	0	0	0	0	0	0	0	0	0	0	0	0	0	0	0	0	0	0	0	0	0	0	0	0	0	0	0	0	0	0	1	0	0	1	0
palliativecare	10	24	0	0	0	0	0	2	0	0	0	0	0	0	3	0	0	0	0	0	0	0	0	3	0	0	0	0	0	0	0	0	0	0	0	1	0	0	0	0	0	0	0	0	0	0	2	0	0
masculinities	13	24	0	0	1	0	0	4	0	0	0	0	0	0	0	0	0	0	2	0	0	0	0	5	0	0	1	0	0	0	0	0	0	0	0	0	0	0	0	0	0	0	0	0	0	0	1	1	0
die	12	24	0	0	0	0	0	1	0	0	0	0	0	0	1	0	0	0	0	0	0	0	0	3	0	1	1	0	0	0	0	0	0	0	0	0	0	0	0	0	0	0	0	0	1	0	1	0	0
adaptation	14	24	0	0	0	0	0	2	0	0	0	0	0	0	0	0	0	0	1	0	0	0	0	3	0	0	0	0	0	0	0	0	0	0	0	0	0	0	0	0	0	0	0	2	0	0	0	0	0
heroin_overdose	9	24	0	0	0	0	0	5	0	0	0	0	0	0	0	0	0	0	0	0	0	0	0	2	0	0	0	0	0	0	0	0	0	0	0	0	0	0	0	0	0	0	0	0	0	0	0	0	0
pathology	16	24	0	0	0	0	0	3	0	0	0	0	0	0	0	0	0	0	0	0	0	0	0	1	0	0	0	0	0	0	0	0	0	0	0	1	0	0	0	0	0	1	0	0	0	0	2	0	2
scotland	11	24	0	0	0	0	0	3	0	0	0	0	0	0	0	0	0	0	0	0	0	0	0	2	0	0	1	0	0	0	0	0	0	0	0	1	0	0	0	0	0	0	0	0	0	0	0	0	0
paradox	21	24	1	0	0	0	0	1	0	0	0	1	0	0	1	0	0	0	0	0	0	0	0	1	0	0	1	0	0	0	0	0	0	0	0	0	0	0	0	0	0	0	0	0	1	0	1	0	0
cyberbullying	16	24	0	0	0	1	0	1	0	0	0	0	0	0	1	0	0	0	0	0	0	0	0	3	0	0	0	0	0	0	0	0	0	0	0	0	0	0	0	0	0	0	0	0	0	0	0	0	0
public_attitudes	11	24	0	0	0	0	0	3	0	0	0	0	0	0	1	0	0	0	0	0	0	0	0	0	0	0	0	0	0	0	0	0	0	0	0	0	0	0	0	0	1	0	0	0	0	0	3	0	0
wounds	12	24	0	0	0	0	0	1	0	0	0	0	0	0	0	0	0	0	0	0	0	0	0	1	0	0	0	1	0	0	0	0	0	0	0	0	0	0	0	0	0	0	0	0	0	0	1	0	1
peer_victimization	10	24	0	0	0	0	0	0	0	0	0	0	0	0	0	0	0	0	0	0	0	0	0	0	0	0	4	0	0	0	0	0	0	0	0	0	0	0	0	0	0	0	0	0	1	0	0	2	0
sexuality	15	24	0	0	0	0	0	3	0	0	0	0	0	0	0	0	0	0	0	0	0	0	0	0	0	0	1	0	0	0	0	0	0	0	0	1	0	0	0	0	0	0	0	0	1	0	0	0	0
dignity_act	7	24	0	0	0	0	0	0	0	0	0	0	0	0	1	0	0	0	0	0	0	0	0	2	0	0	0	0	0	0	0	0	0	0	0	0	0	0	0	0	0	0	0	0	0	0	0	0	0
colombia	4	24	0	0	0	1	0	0	0	0	0	0	0	0	0	0	0	0	0	0	0	0	0	0	0	0	0	18	0	0	0	0	0	0	0	0	0	0	0	1	0	0	0	0	0	0	0	0	0
undetermined_deaths	13	24	0	0	0	0	0	1	0	0	0	0	0	0	0	0	0	0	2	0	0	0	0	1	0	0	0	0	0	0	0	0	0	0	0	1	0	0	0	0	0	0	0	2	0	0	0	0	0
prostate_cancer	13	24	0	0	0	0	0	1	0	0	0	0	0	0	0	0	0	0	1	0	0	0	0	1	0	0	1	0	0	0	0	0	0	0	0	0	0	0	0	0	0	0	0	0	0	0	0	0	0
risk_taking	12	23	0	0	0	0	0	2	0	0	0	0	0	0	0	0	0	0	2	0	0	0	0	0	0	0	0	0	0	0	0	0	0	0	0	0	0	0	0	0	0	0	0	0	2	0	1	0	0
palestine	18	23	1	0	1	0	0	0	0	0	0	0	0	0	0	0	0	0	0	0	0	0	1	0	0	0	0	0	2	1	0	0	0	0	0	0	0	0	0	0	0	0	0	0	1	0	0	1	0
apoptosis	6	23	0	0	0	0	0	0	0	0	0	0	0	0	0	0	0	0	0	0	0	0	0	0	0	0	1	0	0	0	0	0	0	0	0	0	0	0	1	0	0	0	0	0	0	0	0	0	0
primary_health_care	13	23	0	0	0	0	0	1	0	0	0	0	0	0	1	0	0	0	2	0	0	0	0	1	0	3	1	0	0	0	0	0	0	0	0	0	0	0	0	0	0	0	0	0	1	0	0	0	0
oncology_patients	10	23	0	0	0	0	0	2	0	0	0	0	0	0	2	0	0	0	0	0	0	0	0	0	0	0	0	0	0	0	0	0	0	0	0	2	0	0	0	0	0	0	0	0	0	0	0	0	1
afghanistan_war_veterans	4	23	10	0	0	0	0	0	0	0	0	0	0	0	0	0	0	0	0	0	0	0	0	0	0	0	0	0	0	0	0	0	0	0	0	0	0	0	0	0	0	0	0	0	0	0	0	0	0
separation	9	23	2	0	0	0	0	3	0	0	0	0	0	0	0	0	0	0	0	0	0	0	0	0	0	0	2	0	0	0	0	0	0	0	0	1	0	0	0	0	0	0	0	0	0	0	0	0	0
longitudinal_study	14	23	0	0	0	0	0	5	0	0	0	0	0	0	0	0	0	0	1	0	0	0	0	1	0	1	1	0	0	0	0	0	0	0	0	0	0	0	0	0	0	0	0	0	0	0	2	0	0
nicotine_dependence	9	23	0	0	0	0	0	0	0	0	0	0	0	0	0	0	0	0	1	0	0	0	0	0	0	0	0	0	0	0	0	0	0	0	0	0	0	0	0	0	0	0	0	3	0	0	1	0	0
durkheim_theory	14	23	0	0	0	0	0	0	0	0	0	0	0	0	0	0	0	0	1	0	0	0	0	0	0	0	1	0	0	0	0	0	0	0	0	0	0	0	0	0	1	0	0	1	0	0	0	0	0
practitioners	10	23	0	0	0	0	0	3	0	0	0	0	0	0	5	0	0	0	0	0	0	1	0	0	0	0	0	0	0	0	0	0	0	0	0	0	0	0	0	0	0	0	0	0	1	0	1	0	0
lesbian	9	23	0	0	0	0	0	4	0	0	0	0	0	0	0	0	0	0	0	0	0	0	0	0	0	0	0	0	0	0	0	0	0	0	0	2	0	0	0	0	0	0	0	0	1	0	0	0	0
revised_nomenclature	14	23	0	0	0	0	0	0	0	0	0	0	0	0	0	0	0	0	1	0	0	0	0	1	0	0	2	0	0	0	0	0	0	0	0	1	0	0	0	0	0	1	0	0	0	0	0	0	1
ethanol	13	23	0	0	0	0	0	0	0	0	0	0	0	0	0	0	0	0	0	0	0	0	0	0	0	0	2	0	0	0	0	1	0	0	0	0	0	0	0	0	0	0	0	1	0	0	0	0	2
delinquency	13	23	0	0	0	0	0	0	0	0	0	0	0	0	0	0	0	2	0	0	0	0	0	1	0	0	1	0	0	0	0	0	0	0	0	0	0	0	0	0	0	0	0	2	0	0	0	0	0
persian_gulf_war	10	23	2	0	0	0	0	0	0	0	0	0	0	0	0	0	0	0	0	0	0	0	0	1	0	0	0	0	0	0	0	0	0	0	0	0	0	0	0	0	0	0	0	1	0	0	0	0	0
co_morbidity	11	23	0	0	0	0	0	2	0	0	0	0	0	0	0	0	0	0	0	0	0	0	0	0	0	0	4	0	0	0	0	0	0	0	0	1	0	0	0	0	0	1	0	1	0	0	0	0	0
health_policy	11	23	0	0	0	0	0	2	0	0	0	0	0	0	5	0	1	0	0	0	0	0	0	1	0	0	0	0	0	0	0	0	0	0	0	0	0	0	0	0	0	0	0	0	0	0	1	1	0
suicide,_attempted	14	23	1	0	0	0	0	0	0	0	0	0	0	0	0	0	0	0	3	0	0	0	0	0	0	5	0	0	0	0	0	0	0	0	0	0	0	0	0	0	0	0	0	1	1	0	1	0	0
profile	15	23	0	0	0	0	0	1	0	0	0	1	0	0	0	0	0	0	2	0	0	0	0	0	0	0	2	0	0	0	0	0	0	0	0	0	0	0	0	0	0	0	0	1	1	0	0	0	1
malaysia	5	23	0	0	0	0	0	0	0	0	0	0	0	0	0	0	0	0	0	0	0	0	0	0	0	0	0	0	0	0	0	0	0	0	0	1	0	0	0	0	0	0	1	0	0	0	0	0	0
help	13	23	0	0	0	0	0	4	1	0	0	0	0	0	0	0	0	0	0	0	0	0	0	0	0	0	0	0	0	0	0	0	0	0	0	0	0	0	0	0	0	0	0	0	1	0	1	1	1
sudden_death	10	23	0	0	0	0	0	3	0	0	0	0	0	0	0	0	0	0	0	0	0	0	0	1	0	0	0	0	0	0	0	0	0	0	0	0	0	0	0	0	0	0	0	4	0	0	0	0	0
drug_users	10	23	0	0	0	0	0	7	0	0	0	0	0	0	0	0	0	0	0	0	0	0	0	1	0	0	1	0	0	0	0	0	0	0	0	0	0	0	0	0	0	0	0	0	2	0	0	0	0
preferences	10	23	0	0	0	0	0	2	1	0	0	0	0	0	0	0	0	0	0	0	0	0	0	2	0	0	0	0	0	0	0	0	0	0	0	0	0	0	0	0	0	0	0	0	2	0	1	0	0
ischemic_heart_disease	12	23	0	0	0	0	0	1	0	0	0	0	0	0	0	0	0	0	0	0	0	0	0	0	0	0	1	0	0	0	0	0	0	0	0	1	0	0	0	0	0	0	0	3	0	0	0	0	0
handgun	4	23	0	0	0	0	0	0	0	0	0	0	0	0	0	0	0	0	0	0	0	0	0	0	0	0	0	0	0	0	0	0	0	0	0	0	0	0	0	0	0	0	0	0	0	0	1	0	0
longitude	13	23	0	0	0	0	0	1	3	0	0	0	0	0	0	0	0	0	0	0	0	0	0	2	0	0	0	0	0	0	0	0	0	0	0	0	0	0	0	0	0	0	0	3	0	0	0	0	0
fear	17	23	0	0	0	0	0	1	1	0	0	0	0	0	1	0	0	0	0	0	1	0	0	1	0	1	0	0	0	0	0	0	0	0	0	0	0	0	0	0	0	0	0	1	1	0	2	0	0
recurrence	11	23	0	0	0	0	0	0	0	0	0	0	0	0	0	0	0	0	0	0	0	0	0	0	0	0	0	0	0	0	0	1	0	0	0	8	0	0	0	0	0	0	0	1	2	0	0	0	0
1st_generation	9	23	0	0	0	0	0	4	0	0	0	0	0	0	1	0	0	0	0	0	0	0	0	1	0	0	0	0	0	0	0	0	0	0	0	1	0	0	0	0	0	0	0	2	0	0	0	0	0
anxietydisorders	14	23	1	0	0	0	0	1	0	0	0	0	0	0	0	0	0	0	2	0	0	0	0	1	0	0	1	1	0	0	0	0	0	0	0	0	0	0	0	0	0	1	0	0	1	0	0	0	0
systems	13	23	0	0	0	0	0	2	1	0	0	0	0	0	1	0	0	0	0	0	0	0	0	0	0	0	0	0	0	0	0	0	0	0	0	0	1	0	0	0	0	0	0	0	1	0	0	0	0
complicated_grief	12	23	0	0	0	0	0	1	0	0	0	0	0	0	0	0	0	0	0	0	0	0	0	1	0	0	1	0	0	0	0	0	0	0	0	2	0	0	0	0	0	0	0	0	0	0	0	0	0
japanese	11	23	0	0	0	0	0	1	0	0	0	0	0	0	2	0	0	0	0	0	0	0	0	0	0	0	1	0	0	0	0	0	0	0	0	0	0	0	0	0	0	0	1	1	0	0	0	0	0
mechanisms	16	23	2	0	0	0	0	0	0	0	0	0	0	0	0	0	0	0	0	0	0	0	0	0	0	0	0	1	0	0	0	0	0	0	0	0	0	0	0	0	0	0	0	1	1	0	0	0	0
hydrogen_sulfide	6	23	0	0	0	0	0	2	0	0	0	0	0	0	0	0	0	0	0	0	0	0	0	0	0	0	0	0	0	0	0	0	0	0	0	0	0	0	0	0	0	0	0	0	0	0	0	0	0
cognition	13	23	0	0	0	0	0	0	0	0	0	0	0	0	0	0	0	0	1	0	0	0	0	0	0	0	2	0	0	0	0	0	0	0	0	1	0	0	0	0	0	0	0	0	1	0	0	0	0
thailand	9	23	0	0	0	0	0	0	0	0	0	0	0	0	0	0	0	0	0	1	0	1	0	0	0	0	1	0	0	0	0	0	0	0	0	0	0	0	0	0	0	0	0	0	0	0	0	0	0
child_maltreatment	19	23	0	1	0	0	0	1	0	0	0	0	0	0	0	0	0	1	0	0	1	0	0	1	0	0	2	0	0	0	0	1	0	0	0	0	0	0	0	0	0	0	0	0	0	0	0	0	1
physician_assisted_death	7	23	0	0	0	0	0	0	0	0	0	0	0	0	3	0	0	0	0	0	0	0	0	6	0	0	0	0	0	0	0	0	0	0	0	0	0	0	0	0	0	0	0	0	0	0	1	0	0
linkage	11	22	1	0	0	0	0	6	0	0	0	0	0	0	0	0	0	0	0	0	0	0	0	1	0	0	0	0	0	0	0	0	0	0	0	0	0	0	0	0	0	0	0	4	0	0	0	0	0
meteorological_factors	17	22	0	0	0	0	0	3	1	0	0	0	0	0	0	0	0	0	2	0	0	0	0	1	0	0	1	1	0	0	0	0	0	0	0	0	0	0	0	0	0	0	0	1	0	0	1	0	1
cycles	10	22	0	0	0	0	0	0	0	0	0	0	0	0	0	0	0	0	0	0	0	0	0	0	0	0	0	0	0	0	0	0	0	0	0	0	0	0	0	0	0	0	0	1	1	0	0	0	1
abortion	12	22	0	0	0	0	0	0	0	0	0	0	0	0	1	0	0	0	2	0	0	0	0	2	0	0	0	0	0	0	0	1	0	0	0	1	0	0	0	0	0	0	0	4	0	0	0	0	0
competence	11	22	0	0	0	0	0	1	0	0	0	0	0	0	2	0	0	0	0	0	0	0	0	2	0	0	0	1	0	0	0	0	0	0	0	0	0	0	0	0	0	0	0	0	0	0	1	0	0
life_course	15	22	0	0	0	0	0	2	0	0	0	0	0	0	0	0	0	0	0	0	0	0	0	1	0	0	0	0	0	0	0	0	0	0	0	0	0	0	0	0	0	0	0	0	2	0	1	0	0
perceived_discrimination	8	22	0	0	0	0	0	0	0	0	0	0	0	0	0	0	0	0	0	0	0	0	0	1	0	0	0	0	0	0	0	0	0	0	0	0	0	0	0	0	0	0	0	0	0	0	0	0	0
multilevel	14	22	0	0	0	0	0	2	0	0	0	0	0	0	0	0	0	0	0	0	0	0	0	0	0	1	0	0	0	0	1	0	0	0	0	1	0	0	0	0	0	0	0	0	0	0	1	0	1
recognition	12	22	0	0	0	0	0	3	0	0	0	0	0	0	0	0	0	0	1	0	0	0	0	0	0	1	3	0	0	0	0	0	0	0	0	0	0	0	0	0	0	0	0	0	0	0	2	0	0
mobility	16	22	0	0	0	0	0	1	1	0	0	0	0	0	1	0	0	0	0	0	0	0	0	2	0	0	0	0	0	0	0	0	0	0	0	3	0	0	0	0	1	0	0	1	2	0	2	0	0
postmortem	11	22	0	0	0	0	0	1	1	0	0	0	0	0	0	0	0	0	1	0	0	0	0	0	0	0	0	0	0	0	0	0	0	0	0	0	0	0	0	0	0	0	0	1	0	0	0	0	0
kaniyambadi_block	9	22	1	0	0	0	0	0	0	0	0	1	0	0	0	0	0	0	1	0	0	0	0	0	0	0	0	0	0	0	0	0	0	0	0	0	0	0	0	0	0	0	0	0	0	0	0	0	0
external_causes	8	22	0	0	0	1	0	0	0	0	0	2	0	0	0	0	0	0	9	0	0	0	0	0	0	0	0	2	0	0	0	0	0	0	0	0	0	0	0	0	0	1	0	0	0	0	0	0	0
public_opinion	15	22	0	0	0	0	0	1	1	0	0	0	0	0	2	0	0	0	0	0	0	0	0	0	0	0	0	0	0	0	0	0	0	0	0	1	0	0	0	0	0	0	0	0	1	0	1	0	0
costs	10	22	0	0	0	1	0	0	0	0	0	0	0	0	0	0	0	0	0	0	0	0	0	1	0	0	1	0	0	0	0	0	0	0	0	0	0	0	0	0	0	0	0	0	2	0	3	0	0
psychotic_disorders	13	22	0	0	0	0	0	2	0	0	0	0	0	0	0	0	0	0	1	0	0	0	0	0	0	0	0	0	0	0	0	0	0	0	0	2	0	0	0	0	0	1	0	2	0	0	1	0	0
jail	11	22	0	0	0	0	0	2	4	0	0	0	0	0	0	0	0	0	0	0	0	0	0	0	0	0	1	0	0	0	0	0	0	0	0	0	0	0	0	0	0	0	0	0	3	0	0	0	2
fractures	15	22	0	0	0	0	0	2	0	0	0	0	0	0	0	0	0	0	0	0	0	0	0	1	0	0	0	1	0	0	0	0	0	0	0	0	0	0	0	0	0	0	0	0	0	0	0	0	0
neuropsychiatric_interview_mini	14	22	0	0	0	0	0	1	0	0	0	0	0	0	0	0	0	0	0	0	0	0	0	0	0	1	2	0	0	0	0	0	0	0	0	0	0	0	0	0	0	0	0	0	1	0	0	0	1
pathways	15	22	0	1	0	0	0	0	0	0	0	0	0	0	0	0	0	0	0	0	1	0	0	4	0	0	0	0	0	0	0	0	0	0	0	0	0	0	0	0	0	0	0	0	2	0	0	0	0
contagion	9	22	0	0	0	0	0	3	0	0	0	0	0	0	0	0	0	0	0	0	0	0	0	6	0	0	0	0	0	0	0	0	0	0	0	0	0	0	0	0	0	0	0	0	0	0	0	0	0
drought	4	22	0	0	0	0	0	19	0	0	0	0	0	0	0	0	0	0	0	0	0	0	0	1	0	0	0	0	0	0	0	0	0	0	0	0	0	0	0	0	0	0	0	0	0	0	0	0	0
acts	15	22	0	0	0	0	0	3	0	0	0	0	0	0	1	0	0	0	0	0	0	0	0	0	0	0	1	0	0	0	0	0	0	0	0	0	0	0	0	0	0	0	0	0	1	0	2	0	0
mood_disorder	11	22	0	0	0	0	0	0	0	0	0	0	0	0	0	0	0	0	2	0	0	0	0	1	0	1	1	0	0	0	0	0	0	0	0	1	0	0	0	0	0	0	0	0	1	0	0	0	0
sub_saharan_africa	13	22	0	0	0	0	0	0	0	0	0	0	0	0	0	0	0	0	0	0	0	0	1	0	0	0	0	0	0	0	0	0	0	0	0	0	0	0	0	0	0	4	0	0	1	0	0	1	0
geography	20	22	1	0	0	0	0	1	2	0	0	1	0	0	0	0	0	0	0	0	0	0	0	0	0	0	0	0	0	0	0	0	0	0	0	0	0	0	0	0	0	0	0	1	0	0	0	0	0
methadone_maintenance	8	22	1	0	0	0	0	4	0	0	0	0	0	0	0	0	0	0	0	0	0	0	0	1	0	0	0	0	0	0	0	0	0	0	0	0	0	0	0	0	0	0	0	0	1	0	0	0	0
lifeevents	15	22	1	0	0	0	0	0	1	0	0	0	0	0	0	0	0	0	0	0	0	0	0	1	0	0	3	0	0	0	0	0	0	0	0	0	0	0	0	0	0	0	0	0	0	0	0	0	0
dimensions	10	22	0	0	0	0	0	1	0	0	0	0	0	0	0	0	0	0	0	0	0	0	0	1	0	0	0	1	0	0	0	0	0	0	0	0	0	0	0	0	0	0	0	0	0	0	2	0	0
homelessness	14	22	3	0	0	0	0	3	1	0	0	0	0	0	0	0	0	0	0	0	0	0	0	3	0	0	2	0	0	0	0	0	0	0	0	0	0	0	0	0	0	1	0	0	0	0	1	0	0
rehabilitation	13	22	3	0	0	0	0	1	0	0	0	0	0	0	0	0	0	0	0	0	0	0	0	1	0	0	1	0	0	0	0	0	0	0	0	0	0	0	0	0	0	0	0	1	0	0	2	0	0
saudi_arabia	7	22	0	0	0	0	0	1	0	0	0	0	0	0	0	0	0	0	0	0	0	0	0	0	0	0	0	0	0	0	0	0	0	0	0	0	0	0	0	0	0	0	0	0	0	0	0	0	0
psychiatric_diagnoses	10	22	2	0	0	0	0	0	0	0	0	0	0	0	0	0	0	0	0	0	0	0	0	2	0	0	3	0	0	0	0	0	0	0	0	0	0	0	0	0	0	0	0	1	0	0	0	0	0
americans	12	22	0	0	0	0	0	1	0	0	0	0	0	0	0	0	0	0	1	0	0	0	0	1	0	0	3	0	0	0	0	0	0	0	0	0	0	0	0	0	0	0	0	0	0	0	0	0	0
life_satisfaction	12	22	1	0	0	0	0	0	0	0	0	1	0	0	0	0	0	0	0	0	0	0	0	0	0	0	7	0	0	0	0	0	0	0	0	0	0	0	0	0	0	0	0	1	1	0	0	0	0
trials	15	22	0	0	0	0	0	1	0	0	0	0	0	0	0	0	0	0	0	0	0	0	0	4	0	0	2	0	0	0	0	0	0	0	0	1	0	0	0	0	0	0	0	1	0	0	2	0	0
consent	11	21	0	0	0	0	0	1	0	0	0	0	0	0	3	0	0	0	0	0	0	0	0	5	0	0	0	0	0	0	0	0	0	0	0	0	0	0	0	0	0	1	0	0	0	0	1	0	0
motives	12	21	1	0	0	0	0	2	0	0	0	0	0	0	2	0	0	0	0	0	0	0	0	0	0	0	0	0	0	0	0	0	0	0	0	0	0	0	0	0	0	0	0	0	1	0	0	0	0
dissociation	10	21	1	0	0	0	0	0	0	0	0	0	0	0	0	0	0	0	0	0	0	0	0	0	0	0	0	0	0	0	0	0	0	0	0	0	0	0	0	0	0	0	0	0	1	0	0	0	0
criteria	14	21	0	0	0	0	0	1	0	0	0	0	0	0	0	0	0	0	0	0	0	0	0	2	0	0	1	0	0	0	0	0	0	0	0	0	0	0	0	0	0	0	0	0	0	0	0	0	0
psychosocial_factors	16	21	0	0	0	0	0	0	0	0	0	0	0	0	0	0	0	0	0	0	0	0	0	0	0	1	1	0	0	0	0	1	0	0	0	1	0	0	0	0	0	0	0	1	0	0	1	0	1
serum_cholesterol	12	21	0	0	0	0	0	0	0	0	0	0	0	0	0	0	0	0	1	0	0	0	0	0	0	0	0	0	0	0	0	0	0	0	0	1	0	0	0	0	0	0	0	2	0	0	0	0	1
spatial_analysis	12	21	0	0	0	0	0	4	0	0	0	0	0	0	0	0	0	0	1	0	0	0	0	0	0	0	0	1	0	0	0	0	0	0	0	0	0	0	0	0	0	0	0	0	0	0	2	0	0
death_reporting_system	8	21	2	0	0	0	0	1	0	0	0	0	0	0	0	0	0	0	0	0	0	0	0	1	0	0	0	0	0	0	0	0	0	0	0	0	0	0	0	0	0	0	0	1	0	0	0	0	0
railway	11	21	0	0	0	0	0	2	1	0	0	0	0	0	2	0	0	0	0	0	0	0	0	2	0	0	0	0	0	0	0	0	0	0	0	0	0	0	0	0	0	0	0	0	0	0	2	0	0
visits	10	21	0	0	0	0	0	0	0	0	0	0	0	0	0	0	0	0	1	0	0	0	0	2	0	0	0	0	0	0	0	0	0	0	0	0	0	0	0	0	0	0	0	0	1	0	1	0	0
wellbeing	11	21	0	0	0	0	0	8	0	0	0	0	0	0	0	0	0	0	0	0	0	0	0	1	0	0	2	0	0	0	0	0	0	0	0	0	0	0	0	0	0	1	0	0	0	0	0	0	0
gender_identity	11	21	0	0	0	0	0	1	0	0	0	0	0	0	1	0	0	0	1	0	0	0	0	1	0	0	1	0	0	0	0	0	0	0	0	0	0	0	0	0	0	0	0	0	0	0	0	0	0
health_disparities	6	21	1	0	0	0	0	1	0	0	0	0	0	0	0	0	0	0	0	0	0	0	0	1	0	0	0	0	0	0	0	0	0	0	0	0	0	0	0	0	0	0	0	0	0	0	0	0	0
misuse	10	21	1	0	0	0	0	2	0	0	0	0	0	0	0	0	0	0	0	0	0	0	0	0	0	0	0	0	0	0	0	0	0	0	0	1	0	0	1	0	0	0	0	0	1	0	0	0	0
born	14	21	0	0	0	0	0	2	0	0	0	0	0	0	0	0	0	0	0	0	0	0	0	1	0	0	0	0	0	0	0	0	0	0	0	2	0	0	0	0	0	0	0	4	0	0	0	0	0
prisons	17	21	0	0	0	0	0	2	0	0	0	0	0	0	1	0	0	0	0	0	0	0	0	1	0	0	0	0	0	0	0	0	0	0	0	1	0	0	0	0	0	0	0	1	1	1	0	0	3
storage	9	21	0	0	0	1	0	2	0	0	0	0	0	0	0	0	0	0	0	0	0	0	0	1	0	0	2	0	0	0	0	0	0	0	0	0	0	0	0	0	0	0	0	0	0	0	0	0	0
general_hospital	11	21	0	0	0	0	0	0	0	0	0	0	0	0	0	0	0	0	3	0	0	0	0	0	0	0	5	0	0	0	0	0	0	0	0	0	0	0	0	0	0	0	3	0	1	0	1	0	0
cancer_mortality	14	21	0	0	0	0	0	2	0	1	0	0	0	0	0	0	0	0	0	0	0	0	0	1	0	0	0	0	0	0	0	0	0	0	0	0	0	0	0	0	0	0	0	1	0	0	0	0	0
diseases	12	21	0	0	0	0	0	0	0	0	0	0	0	0	0	0	0	0	0	0	0	0	0	0	0	0	1	0	4	2	0	1	0	0	0	1	0	0	0	0	0	0	0	0	1	0	0	0	0
kill	9	21	0	0	0	0	0	1	2	0	0	0	0	0	0	0	0	0	0	0	0	0	0	2	0	1	0	0	0	0	0	0	0	0	0	0	0	0	0	0	0	0	0	5	0	0	0	2	0
index	11	21	0	0	0	0	0	0	0	0	0	0	0	0	1	0	0	0	0	0	0	0	0	2	0	0	1	0	0	0	0	0	0	0	0	0	0	0	0	0	0	0	0	0	1	0	0	0	0
difficulties	16	21	0	0	0	0	0	0	1	0	0	0	0	0	0	0	0	0	0	0	0	0	0	0	0	0	0	0	0	0	0	2	0	0	0	0	0	0	0	0	1	0	0	0	1	0	1	0	0
relapse	14	21	0	0	0	0	0	1	0	0	0	0	0	0	0	0	0	0	0	0	0	0	0	0	0	0	1	0	0	0	0	0	0	0	0	2	0	0	0	0	0	0	0	0	1	0	1	0	0
opioid	11	21	0	0	0	0	0	2	0	0	0	0	0	0	0	0	0	0	0	0	0	0	0	1	0	0	0	0	0	0	0	0	0	0	0	0	0	0	0	0	0	0	0	1	1	0	0	0	0
employment_status	10	21	0	0	0	0	0	3	0	0	0	0	0	0	0	0	0	0	0	0	0	0	0	0	0	0	1	0	0	0	0	0	0	0	0	1	0	0	0	0	0	0	0	1	0	0	0	0	0
forensic_psychiatry	14	21	0	0	0	0	0	0	0	0	0	0	0	0	0	0	0	0	1	0	0	0	0	1	0	0	0	0	0	0	0	0	0	0	0	1	0	0	0	0	0	0	0	2	2	0	4	0	0
teenagers	20	21	0	0	0	1	0	0	0	0	0	0	0	0	0	0	0	1	1	0	0	0	0	2	0	1	0	1	0	0	0	0	1	0	0	0	0	1	0	1	0	0	0	0	1	1	0	0	0
school_students	15	21	0	0	0	0	0	3	0	0	0	0	0	0	0	0	0	0	0	0	0	0	0	1	0	0	1	0	0	0	0	1	0	0	0	0	0	0	0	0	0	0	0	0	0	0	0	0	0
electroconvulsive_therapy	13	21	0	0	0	0	0	1	0	0	0	0	0	0	0	0	0	0	0	0	0	0	0	1	0	0	4	0	0	0	0	0	0	0	0	0	0	0	0	0	0	0	0	0	0	0	0	0	0
request	7	21	0	0	0	0	0	0	0	0	0	0	0	0	3	0	0	0	0	0	0	0	0	3	0	0	0	0	0	0	0	0	0	0	0	0	0	0	0	0	0	0	0	0	0	0	0	0	0
anxiety_disorder	8	21	0	0	0	0	0	0	0	0	0	0	0	0	0	0	0	0	0	0	0	0	0	0	0	0	1	0	0	0	0	0	0	0	0	0	0	0	0	0	0	0	0	0	0	0	2	0	0
firearm_suicide	8	21	1	0	0	0	0	0	0	0	0	0	0	0	0	0	0	0	0	0	0	0	0	0	0	0	0	0	0	0	0	0	0	0	0	0	0	0	0	0	0	0	0	0	0	0	1	0	0
pesticide_poisoning	10	21	0	0	0	0	0	0	0	0	0	1	0	0	0	0	0	0	0	0	0	0	0	0	0	0	2	0	0	0	0	0	0	0	0	0	1	0	0	0	0	0	0	0	0	0	1	0	0
emergency_medicine	10	21	0	0	0	0	0	0	0	0	0	0	0	0	0	0	0	0	0	0	0	0	0	4	0	0	1	0	0	0	0	0	0	0	0	0	0	0	0	0	0	0	0	0	1	0	0	0	0
clozapine	9	21	0	0	0	0	0	3	0	0	0	0	0	0	0	0	0	0	1	0	0	0	0	0	0	0	4	0	0	0	0	0	0	0	0	2	0	0	0	0	0	0	0	2	2	0	1	0	0
united_states_army	5	21	2	0	0	0	0	0	0	0	0	0	0	0	0	0	0	0	0	0	0	0	0	0	0	0	0	0	0	0	0	0	0	0	0	0	0	0	0	0	0	0	0	0	0	0	0	0	0
online	14	21	1	0	0	0	0	5	1	0	0	0	0	0	0	0	0	0	0	0	0	0	0	0	0	0	0	0	0	0	0	0	0	0	0	0	0	0	0	0	0	0	0	1	0	0	1	0	1
queensland	6	21	0	0	0	0	0	16	0	0	0	0	0	0	0	0	0	0	1	0	0	0	0	0	0	0	0	0	0	0	0	0	0	0	0	0	0	0	0	0	0	0	0	1	1	0	0	0	0
human_immunodeficiency_virus	13	21	0	0	0	0	0	0	1	0	0	0	0	0	0	0	0	0	1	0	0	0	0	2	0	0	3	0	0	0	0	0	0	0	0	0	0	0	0	0	0	0	0	0	2	0	0	0	0
neighborhood	14	21	0	0	0	0	0	1	0	0	0	0	0	0	0	0	0	0	0	0	0	0	0	0	0	0	1	0	0	0	0	0	0	0	0	1	0	0	0	0	0	0	0	0	0	0	0	0	0
sedatives	8	21	0	0	0	0	0	2	0	0	0	0	0	0	5	0	0	0	0	0	0	0	0	0	0	0	0	0	0	0	0	0	0	0	0	3	0	0	0	0	0	0	0	0	0	0	0	0	0
sense	15	21	1	0	0	0	0	1	0	0	0	0	0	0	0	0	0	0	0	0	0	0	0	3	0	1	0	0	0	0	0	0	0	0	0	0	0	0	0	0	0	0	0	0	0	0	0	0	0
nicotine	12	21	0	0	0	0	0	0	0	0	0	0	0	0	0	0	0	0	1	0	0	0	0	0	0	0	1	0	0	0	0	0	0	0	0	0	0	0	0	0	0	0	0	2	1	0	1	0	0
metropolitan_areas	6	21	0	0	0	0	0	7	0	0	0	0	0	0	0	0	0	0	0	0	0	0	0	1	0	0	0	1	0	0	0	0	0	0	0	0	0	0	0	0	0	0	0	0	0	0	0	0	0
west_london	11	21	0	0	0	0	0	1	0	0	0	0	0	0	0	0	0	0	0	0	0	0	0	0	0	0	0	0	0	0	0	0	0	0	0	0	0	0	0	0	0	0	0	1	0	0	2	0	0
combat_veterans	4	21	5	0	0	0	0	0	0	0	0	0	0	0	0	0	0	0	0	0	0	0	0	0	0	0	0	0	0	0	0	0	0	0	0	0	0	0	0	0	0	0	0	0	0	0	0	0	0
scales	14	21	1	0	0	0	0	1	0	0	0	0	0	0	0	0	0	0	0	0	0	0	0	1	0	0	1	0	0	0	0	0	0	0	0	0	0	0	0	0	0	0	0	0	2	0	0	0	0
new_mexico	3	20	0	0	0	0	0	0	0	0	0	0	0	0	0	0	0	0	0	0	0	0	0	0	0	0	0	0	0	0	0	0	0	0	0	0	0	0	0	0	0	0	0	0	1	0	0	0	0
attempt	14	20	0	0	0	0	0	1	0	0	0	0	0	0	0	0	0	0	0	0	0	0	0	0	0	0	1	0	0	0	0	0	0	0	0	0	0	0	0	0	0	1	0	0	0	0	1	0	0
deficit_hyperactivity_disorder	12	20	0	0	0	0	0	0	0	0	1	0	0	0	0	0	0	0	1	0	0	0	0	0	0	0	0	0	0	0	0	0	0	0	0	0	0	0	0	0	0	0	0	0	0	0	0	0	0
caregivers	13	20	0	0	0	0	0	1	0	0	0	0	0	0	1	0	0	0	0	0	0	0	0	0	0	0	1	0	0	0	0	0	0	0	0	0	0	0	0	0	0	0	0	0	1	0	1	0	0
oxford	12	20	0	0	0	0	0	1	0	0	0	0	0	0	1	0	0	0	0	0	0	0	0	0	0	0	0	0	0	0	0	0	0	0	0	1	0	0	0	0	0	0	0	0	1	0	1	0	0
infanticide	11	20	0	0	0	0	0	0	1	0	0	0	0	0	0	0	0	0	0	0	0	0	0	2	0	1	0	0	0	0	0	0	0	0	0	0	0	0	0	0	0	0	0	3	0	0	1	0	0
modernization	9	20	0	0	0	0	0	1	0	0	0	0	0	0	0	0	0	0	1	0	0	0	0	1	0	0	8	0	0	0	0	0	0	0	0	0	0	0	0	0	1	0	0	0	0	0	0	0	0
cambodia	7	20	0	0	0	0	0	0	0	0	0	0	0	0	0	0	0	0	0	0	0	12	0	1	0	0	2	0	0	0	0	0	0	0	0	0	0	0	0	0	0	0	0	0	0	0	0	0	0
oncologists	11	20	0	0	0	0	0	0	0	0	0	0	0	0	1	0	0	0	0	0	0	0	0	0	0	0	0	0	0	0	0	0	0	0	0	0	0	0	0	0	0	0	0	0	1	0	1	0	0
job_satisfaction	10	20	0	0	0	0	0	2	0	0	0	0	0	0	0	0	0	0	0	0	0	0	0	1	0	0	4	0	0	0	0	0	0	1	0	0	0	0	0	0	0	0	0	0	0	0	1	0	0
cost_effectiveness	13	20	0	0	0	0	0	2	1	0	0	0	0	0	0	0	0	0	0	0	0	0	0	0	0	0	2	0	0	0	0	0	0	0	0	0	0	0	0	0	0	0	0	0	1	0	0	0	0
accuracy	11	20	0	0	0	0	0	3	0	0	0	0	0	0	0	0	0	0	0	0	0	0	0	1	0	0	1	0	0	0	0	0	0	0	0	0	0	0	0	0	0	0	0	2	0	0	1	0	0
relatives	11	20	0	0	0	0	0	3	0	0	0	0	0	0	1	0	1	0	0	0	0	0	0	2	0	1	0	0	0	0	0	0	0	0	0	0	0	0	0	0	0	0	0	0	0	0	0	0	0
nurses_attitudes	12	20	0	0	0	0	0	0	0	0	0	0	0	0	3	0	0	0	3	0	0	0	0	0	0	0	0	0	0	0	0	0	0	0	0	0	0	0	0	0	0	0	0	0	1	0	0	0	0
mental_healthproblems	7	20	5	0	0	0	0	1	0	0	0	0	0	0	0	0	0	0	0	0	0	0	0	0	0	0	0	0	0	0	0	0	0	0	0	0	0	0	0	0	0	0	0	0	0	0	0	0	0
antidepressive_agents	9	20	0	0	0	0	0	0	0	0	0	0	0	0	0	0	0	0	0	0	0	0	0	1	0	1	0	0	0	0	0	0	0	0	0	3	0	0	0	0	0	0	0	1	1	0	0	0	0
lung_cancer	12	20	0	0	0	0	0	0	0	0	0	0	0	0	1	0	0	0	0	0	0	0	0	2	0	0	2	0	0	0	0	0	0	0	0	0	0	0	0	0	0	0	0	1	2	0	1	0	0
earthquake	12	20	0	0	0	0	0	1	0	0	0	0	0	0	0	0	0	0	0	0	0	0	0	0	0	0	3	0	0	0	0	0	0	0	0	1	0	0	0	0	0	0	0	0	0	0	0	0	0
metabolic_syndrome	12	20	1	0	0	0	0	3	0	0	0	0	0	0	0	0	0	0	2	0	0	0	0	0	0	0	0	0	0	0	0	0	0	0	0	0	0	0	0	0	0	0	0	1	0	0	0	0	0
1st_episode_psychosis	12	20	0	0	0	0	0	0	0	0	0	0	0	0	0	0	0	0	0	0	0	0	0	0	0	0	4	0	0	0	0	0	0	0	0	0	0	0	0	0	0	0	0	0	0	0	0	0	0
homeless	14	20	0	0	0	0	0	1	0	0	0	0	0	0	1	0	0	0	0	0	0	0	0	3	0	0	0	0	0	0	0	0	0	0	0	1	0	0	0	0	0	0	0	1	2	0	0	0	0
population_health	14	20	0	0	0	0	0	3	0	0	0	0	0	0	0	0	0	0	0	0	0	0	0	3	0	0	0	0	0	0	1	0	0	0	0	0	0	0	0	0	1	0	0	0	1	0	1	0	0
neuroticism	11	20	0	0	0	0	0	0	1	0	0	0	0	0	0	0	0	0	0	0	0	0	0	0	0	0	2	0	0	0	0	0	0	0	0	0	0	0	0	0	0	0	0	0	1	0	0	0	0
coping_strategies	15	20	1	0	0	0	0	1	0	0	0	0	0	0	0	0	0	0	1	0	0	0	0	0	0	0	3	0	0	0	0	0	0	0	0	0	0	0	0	0	0	0	0	0	1	0	0	0	0
illicit_drug_use	14	20	0	0	0	0	0	2	0	0	0	0	0	0	0	0	0	0	0	0	0	0	0	2	0	0	0	0	0	0	0	0	0	0	0	0	0	0	0	0	0	0	0	0	0	0	0	0	0
challenges	12	20	0	0	0	0	0	0	0	0	0	0	0	0	0	0	0	0	0	0	0	1	1	2	0	0	2	0	0	0	0	0	0	0	0	0	0	0	0	0	0	0	0	0	0	0	0	1	1
croatia	5	20	0	0	0	0	0	1	0	0	0	0	0	0	0	0	0	0	0	0	0	0	0	0	0	0	0	0	0	0	0	15	0	0	0	0	0	0	0	0	0	0	0	0	1	0	0	0	0
case_control	10	20	0	0	0	0	0	0	0	0	0	0	0	0	0	0	0	0	0	0	0	0	0	0	0	0	0	0	0	0	0	0	0	0	0	3	0	0	0	0	0	0	1	0	0	0	0	0	0
lgbt	16	20	0	0	0	0	0	2	1	0	0	0	0	0	0	0	0	0	1	0	0	0	0	0	0	0	0	0	0	0	0	0	0	0	0	0	0	0	0	0	0	0	0	0	0	0	1	0	0
act	8	20	0	0	0	0	0	1	0	0	0	0	0	0	2	0	0	0	0	0	0	0	0	1	0	0	0	0	0	0	0	0	0	0	0	0	0	0	0	0	0	0	0	0	1	0	0	0	0
social_capital	10	20	0	0	0	0	0	1	0	0	0	0	0	0	0	0	0	0	0	0	0	0	0	2	0	0	4	0	0	0	0	0	0	0	0	0	0	0	0	0	0	0	0	0	0	0	0	0	0
refugee	13	20	1	0	0	0	0	4	1	0	0	0	0	0	0	0	0	0	0	0	0	0	0	3	0	0	0	0	0	0	0	0	0	0	0	0	0	0	0	0	0	0	0	0	0	1	1	0	1
comorbidity_survey_replication	8	20	0	0	0	0	0	1	0	0	0	0	0	0	0	0	0	0	0	0	0	0	0	1	0	0	1	0	0	0	0	0	0	0	0	0	0	0	0	0	0	0	0	0	0	0	1	0	0
britain	11	20	0	0	0	0	0	4	0	0	0	0	0	0	0	0	0	0	0	0	0	0	0	0	0	0	0	0	0	0	0	0	0	0	0	2	0	0	0	0	0	0	0	1	0	0	0	0	0
eventual_suicide	9	20	1	0	0	0	0	0	0	0	0	0	0	0	0	0	0	0	0	0	0	0	0	0	0	0	2	0	0	0	0	0	0	0	0	1	0	0	0	0	0	0	0	0	0	0	0	0	0
emergency_department_visits	5	20	0	0	0	0	0	0	0	0	0	0	0	0	2	0	0	0	0	0	0	0	0	3	0	0	4	0	0	0	0	0	0	0	0	0	0	0	0	0	0	0	0	0	0	0	0	0	0
assisted_death	7	20	0	0	0	0	0	0	0	0	0	0	0	0	5	0	0	0	0	0	0	0	0	5	0	0	0	0	0	0	0	0	0	0	0	0	0	0	0	0	0	0	0	0	0	0	0	0	0
burn	11	20	1	0	0	0	0	0	0	0	0	1	0	0	0	0	0	0	0	0	0	0	0	0	0	0	1	0	0	0	0	0	0	0	0	0	0	0	0	0	0	0	0	0	0	0	0	0	0
lithuania	10	20	0	0	0	0	0	0	0	0	0	0	0	0	0	0	0	0	0	0	0	0	0	0	0	0	1	0	0	0	0	0	0	0	0	0	0	0	0	0	1	0	0	0	0	0	0	0	0
child_homicide	10	20	0	0	0	0	0	1	0	0	0	0	0	0	0	0	0	0	0	0	0	0	0	1	0	0	0	0	0	0	0	0	0	0	0	0	0	0	0	0	0	0	0	4	1	0	0	0	0
secular_trends	9	20	0	0	0	0	0	3	0	0	0	0	0	0	0	0	0	0	0	0	0	0	0	0	0	0	1	0	0	0	0	0	0	0	0	1	0	0	0	0	0	0	0	1	0	0	0	0	0
province	9	20	0	0	0	0	0	0	0	0	0	0	0	0	0	0	0	0	0	0	0	0	0	0	0	0	2	0	0	0	0	0	0	0	0	0	0	0	0	0	0	0	0	0	0	0	0	0	0
ces_d	6	19	0	0	0	0	0	0	0	0	0	0	0	0	0	0	0	0	0	0	0	0	0	0	0	0	5	0	0	0	0	0	0	0	0	0	0	0	0	0	0	0	1	0	1	0	0	0	0
survival_analysis	11	19	1	0	0	0	0	0	0	0	0	0	0	0	0	0	0	0	0	0	0	0	0	1	0	0	0	0	0	0	0	0	0	0	0	1	0	0	0	0	0	0	0	0	1	1	0	0	0
alzheimers_disease	7	19	0	0	0	0	0	0	0	0	0	0	0	0	0	0	0	0	0	0	0	0	0	0	0	0	0	1	0	0	0	0	0	0	0	0	0	0	0	0	0	0	0	0	0	0	1	0	0
east	11	19	1	0	0	0	0	0	0	0	0	0	0	0	0	0	0	0	0	0	0	0	0	0	0	0	5	0	0	0	0	0	0	0	0	0	0	0	0	0	1	0	0	0	0	0	2	0	0
interpersonal_violence	14	19	1	0	0	0	0	2	0	0	0	0	0	0	0	0	0	0	0	0	0	0	0	0	0	0	0	0	0	0	0	0	0	0	0	1	0	0	0	0	0	0	0	0	1	0	0	0	0
detention	9	19	1	0	0	0	0	2	0	0	0	0	0	0	1	0	0	0	0	0	0	0	0	1	0	0	0	0	0	0	0	0	0	0	0	0	0	0	0	0	0	0	0	0	0	0	0	0	0
slippery_slope	6	19	0	0	0	0	0	0	0	0	0	0	0	0	7	0	0	0	0	0	0	0	0	1	0	0	0	0	0	0	0	0	0	0	0	0	0	0	0	0	0	0	0	0	0	0	0	0	0
lessons	13	19	0	0	0	0	0	4	0	0	0	0	0	0	0	0	0	0	0	0	0	0	0	0	0	0	0	0	0	0	0	0	0	0	0	0	0	0	0	0	0	0	0	0	0	0	0	0	2
addiction_severity_index	8	19	0	0	0	0	0	3	0	0	0	0	0	0	0	0	0	0	0	0	0	0	0	0	0	0	1	0	0	0	0	0	0	0	0	1	0	0	0	0	0	0	0	0	2	0	0	0	0
dsm_iv_disorders	8	19	1	0	0	0	0	0	0	0	0	0	0	0	0	0	0	0	1	0	0	0	0	0	0	0	2	0	0	0	0	0	0	0	0	1	0	0	0	0	0	0	0	0	0	0	0	0	0
tph_gene	12	19	0	0	0	0	0	0	4	0	0	0	0	0	0	0	0	0	0	0	0	0	0	1	0	0	0	0	0	0	0	0	0	0	0	0	0	0	0	0	0	0	0	2	0	0	0	0	0
security	16	19	2	0	0	0	0	0	0	0	0	0	0	0	0	0	0	0	0	0	0	0	0	0	0	0	1	1	0	0	0	0	0	0	0	0	0	0	0	0	0	0	0	0	1	0	1	0	0
depressive_disorders	14	19	0	0	0	1	0	0	0	0	0	0	0	0	0	0	0	0	0	0	0	0	0	2	0	0	1	0	0	0	0	0	0	0	1	0	0	0	0	0	0	0	0	1	3	0	0	0	0
number	13	19	1	0	0	0	0	1	0	0	0	0	0	0	0	0	0	0	0	0	0	0	0	0	0	0	4	0	0	0	0	0	0	0	0	0	0	0	0	0	0	0	0	0	1	0	0	0	0
body	13	19	0	0	0	1	0	3	1	0	0	0	0	0	0	0	0	0	0	0	0	0	0	1	0	0	0	0	0	0	0	0	0	0	0	1	0	0	1	0	0	0	0	1	0	0	0	0	1
alcohol_drinking	13	19	0	0	0	0	0	0	0	0	0	0	0	1	0	0	1	0	1	0	0	0	0	0	0	0	0	0	0	0	1	0	0	0	0	0	0	0	0	0	0	0	0	1	0	0	0	0	0
fatal_poisoning	9	19	0	0	0	0	0	0	0	0	0	0	0	0	0	0	0	0	1	0	0	0	0	0	0	0	1	0	0	0	0	0	0	0	0	1	0	0	0	0	0	0	0	1	0	0	0	0	0
gene_therapy	8	19	0	0	0	0	0	0	0	0	0	0	0	0	0	0	0	0	0	0	0	0	0	0	0	0	1	0	0	0	0	0	0	0	0	0	0	0	0	0	0	0	0	0	0	0	0	0	0
impulsiveness	15	19	0	0	0	0	0	1	1	0	0	0	0	0	0	0	0	0	1	0	0	0	0	0	0	1	0	0	0	0	0	0	0	0	0	1	0	0	0	0	0	0	0	1	1	0	0	0	0
substance_related_disorders	14	19	1	0	0	0	0	1	1	0	0	0	0	0	0	0	0	0	1	0	0	0	0	1	0	1	0	0	0	0	0	0	0	0	0	1	0	0	0	0	0	0	0	0	0	0	2	0	0
asian_americans	5	19	0	0	0	0	0	0	0	0	0	0	0	0	0	0	0	0	0	0	0	0	0	0	0	0	1	0	0	0	0	0	0	0	0	0	0	0	0	0	0	0	0	0	0	0	0	0	0
circumstances	10	19	0	0	0	0	0	5	0	0	0	0	0	0	0	0	0	0	0	0	0	0	0	0	0	0	0	0	0	0	0	0	0	0	0	0	0	0	0	0	0	0	0	1	1	0	0	0	0
clinical_characteristics	12	19	0	0	0	0	0	0	0	0	0	0	0	0	0	0	0	0	0	0	0	0	0	0	0	0	4	0	0	0	0	0	0	0	0	0	0	0	1	0	0	0	0	0	0	0	0	0	0
cross_national	13	19	0	0	0	0	0	1	0	0	0	0	0	0	0	0	0	1	0	0	0	0	0	0	0	0	0	0	0	0	0	0	0	0	0	0	0	0	0	1	0	0	0	0	0	0	0	0	0
american_association	8	19	0	0	0	0	0	0	0	0	0	0	0	0	1	0	0	0	0	0	0	0	0	0	0	1	0	0	0	0	0	0	0	0	0	0	0	0	0	0	0	0	0	0	1	0	0	0	0
stroke	12	19	0	0	0	0	0	1	0	0	0	0	0	0	0	0	0	0	0	0	0	0	0	1	0	0	1	0	0	0	0	0	0	0	0	1	0	0	0	0	0	0	0	0	0	0	0	0	0
phq_9	12	19	1	0	0	0	0	1	0	0	0	0	0	0	0	0	0	0	0	0	0	0	0	0	0	0	1	0	0	0	0	0	0	0	0	0	0	0	0	0	0	0	0	0	0	0	0	0	0
overdose_deaths	6	19	0	0	0	0	0	1	0	0	0	0	0	0	0	0	0	0	0	0	0	0	0	0	0	0	0	0	0	0	0	1	0	0	0	0	0	0	0	0	0	0	0	0	0	0	0	0	0
service_members	4	19	7	0	0	0	0	0	0	0	0	0	0	0	0	0	0	0	0	0	0	0	0	0	0	0	0	0	0	0	0	0	0	0	0	0	0	0	0	0	0	0	0	0	0	0	0	0	0
society	10	19	0	0	0	0	0	0	1	0	0	0	0	0	1	0	0	0	0	0	0	0	0	0	0	0	2	0	0	0	0	0	0	0	0	0	0	0	0	0	0	0	0	0	1	0	3	0	0
12_month_prevalence	11	19	0	0	0	0	0	0	0	0	0	0	0	0	0	0	0	0	0	0	0	0	0	0	0	0	3	0	0	0	0	0	0	0	0	0	0	0	0	0	0	0	0	0	0	0	0	0	0
post_mortem	12	19	0	0	0	0	0	1	0	0	0	0	0	0	0	0	0	0	0	0	0	0	0	0	0	0	0	0	0	0	0	0	0	0	0	0	0	0	0	0	0	0	0	1	0	0	1	0	0
administrative_data	8	19	3	0	0	0	0	0	0	0	0	0	0	0	0	0	0	0	0	0	0	0	0	7	0	0	0	0	0	0	0	0	0	0	0	0	0	0	0	0	0	0	0	0	0	0	0	0	0
gunshot	10	19	0	0	0	0	0	0	0	0	0	0	0	0	0	1	0	0	0	0	0	0	0	0	0	0	0	0	0	0	0	0	0	0	0	0	0	0	0	0	0	0	0	0	1	0	1	0	0
slovenia	7	19	0	0	0	0	0	2	1	0	0	0	0	0	0	0	0	0	0	0	0	0	0	0	0	0	1	0	0	0	0	1	0	0	1	0	0	0	0	0	0	0	0	1	0	0	0	0	0
long_term	10	19	0	0	0	0	0	0	0	0	0	0	0	0	0	0	0	0	2	0	0	0	0	1	0	0	0	0	0	0	0	0	0	0	0	0	0	0	0	0	0	0	0	1	0	0	0	0	0
construct_validity	6	19	0	0	0	0	0	2	0	0	0	0	0	0	0	0	0	0	0	0	0	0	0	0	0	0	0	0	0	0	0	0	0	0	0	0	0	0	0	0	0	0	0	0	0	0	0	0	0
dopamine	9	19	0	0	0	0	0	0	0	0	0	0	0	0	0	0	0	0	0	0	0	0	0	0	0	0	1	1	0	0	0	0	0	0	0	0	0	0	0	0	0	0	0	1	0	0	0	0	0
quebec	6	19	0	0	0	0	0	3	0	0	0	0	0	0	1	0	0	0	0	0	0	0	0	9	0	0	0	0	0	0	0	0	0	0	0	0	0	0	0	0	0	0	0	0	0	0	0	0	0
sociology	12	19	2	0	0	0	0	2	0	0	0	0	0	0	0	0	0	0	0	0	0	0	0	0	0	0	2	0	0	0	0	0	0	0	0	0	0	0	0	0	0	0	0	0	2	0	0	0	1
historical_trauma	4	19	0	0	0	0	0	2	0	0	0	0	0	0	0	0	0	0	0	0	0	0	0	9	0	0	0	0	0	0	0	0	0	0	0	0	0	0	0	0	0	0	0	0	2	0	0	0	0
oncology	9	19	0	0	0	0	0	0	0	0	0	0	0	0	0	0	0	0	0	0	0	0	0	2	0	0	0	0	0	0	0	0	0	0	0	0	0	0	0	0	0	0	0	1	0	0	0	0	1
late_life	8	19	0	0	0	0	0	2	0	0	0	0	0	0	0	0	0	0	0	0	0	0	0	1	0	0	1	0	0	0	0	0	0	0	0	4	0	0	0	0	0	0	0	1	1	0	0	0	0
samples	16	19	1	0	0	0	0	1	0	0	0	0	0	0	1	0	0	0	0	0	0	0	0	0	0	1	0	0	0	0	0	0	0	0	0	0	0	0	0	0	0	1	0	0	0	0	0	1	0
attention_deficit/hyperactivity_disorder	13	19	0	0	0	0	0	0	0	0	0	0	0	0	0	0	0	0	1	0	0	0	0	1	0	1	2	0	0	0	0	0	0	0	1	0	0	0	0	0	0	0	0	0	1	0	0	0	0
college	13	19	2	0	0	0	0	0	0	0	0	0	0	0	1	0	0	0	0	0	0	0	0	0	0	0	0	0	0	0	0	0	0	0	0	0	0	0	0	0	0	0	0	0	0	0	0	0	0
depressed_patients	10	19	1	0	0	0	0	1	0	0	0	0	0	0	0	0	0	0	0	0	0	0	0	0	0	0	1	0	0	0	0	0	0	0	0	0	0	0	0	0	0	0	0	1	0	0	0	0	0
surgery	12	19	0	0	0	0	0	0	0	0	0	0	0	0	0	0	0	0	0	0	0	0	0	0	0	0	0	0	0	0	0	0	1	0	0	2	0	0	0	0	0	0	0	1	3	0	1	0	0
characteristics	12	19	0	0	0	0	0	2	0	0	0	0	0	0	0	0	0	0	0	0	0	0	0	0	0	0	1	0	0	0	0	0	0	0	0	2	0	0	0	0	0	2	3	0	0	0	1	0	0
genetic_risk_factors	12	18	0	0	0	0	0	0	3	0	0	0	0	1	0	0	0	0	0	0	0	0	0	1	0	0	0	0	0	0	0	0	0	0	0	0	0	0	0	0	0	0	0	2	0	0	0	0	0
social_networks	10	18	1	0	0	0	0	1	0	0	0	0	0	0	0	0	0	0	0	0	0	0	0	0	0	0	0	0	0	0	0	0	0	0	0	0	0	0	0	0	0	0	0	0	0	0	0	0	0
10_year	11	18	0	0	0	0	0	0	0	0	0	0	0	0	0	0	0	0	0	0	0	0	0	0	0	0	0	0	0	0	0	0	0	0	0	0	0	0	0	0	0	0	0	2	2	0	1	0	0
natural_history	10	18	0	0	0	0	0	0	0	0	0	0	0	0	0	0	0	0	0	0	0	0	0	0	0	0	0	0	0	0	0	0	0	0	0	1	0	0	0	0	0	0	0	1	2	0	0	0	0
suicide_bombers	8	18	4	0	0	0	0	0	0	0	0	0	0	0	0	0	0	0	0	0	0	0	0	0	0	0	0	0	0	0	0	0	0	0	0	0	0	0	0	0	0	0	0	0	0	0	0	0	0
american_indians	4	18	0	0	0	0	0	0	0	0	0	0	0	0	0	0	0	0	0	0	0	0	0	5	0	0	0	0	0	0	0	0	0	0	0	0	0	0	0	0	0	0	0	0	1	0	0	0	0
inhibition	8	18	0	0	0	0	0	0	0	0	0	0	0	0	0	0	0	0	1	0	0	0	0	0	0	0	0	0	0	0	0	0	0	0	0	0	0	0	0	0	0	0	0	0	0	0	1	0	0
promotion	16	18	0	0	0	0	0	1	1	0	0	0	0	0	0	0	0	0	0	0	0	0	0	1	0	0	0	0	0	0	0	0	0	0	0	0	0	0	0	0	1	0	0	0	1	0	1	0	0
latino	3	18	0	0	0	0	0	0	0	0	0	0	0	0	0	0	0	0	0	0	0	0	0	0	0	0	0	0	0	0	0	0	0	0	0	0	0	0	0	0	0	0	0	0	0	0	0	0	0
misclassification	9	18	0	0	0	0	0	2	0	0	0	0	0	0	0	0	0	0	0	0	0	0	0	0	0	0	2	0	0	0	0	0	0	0	0	1	0	0	0	0	0	0	0	0	0	0	0	0	0
clinical_trial	11	18	0	0	0	0	0	1	0	0	0	0	0	0	1	0	0	0	0	0	0	0	0	0	0	0	1	0	0	0	0	0	0	0	0	0	0	0	0	0	0	0	0	0	0	0	2	0	0
cities	11	18	0	0	0	0	0	2	1	0	0	0	0	0	0	0	0	0	1	0	0	1	0	1	0	0	1	0	0	0	0	0	0	0	0	0	0	0	0	0	0	0	0	1	0	0	0	0	0
imitation	5	18	0	0	0	0	0	5	2	0	0	0	0	0	0	0	0	0	0	0	0	0	0	0	0	0	0	0	0	0	0	0	0	0	0	0	0	0	0	0	0	0	0	0	0	0	0	0	0
radicalization	13	18	2	0	0	0	0	0	1	0	0	0	0	0	0	0	0	0	0	0	0	0	0	0	0	0	0	0	0	0	0	0	0	0	0	1	0	0	0	0	0	0	0	0	0	0	2	0	0
of_life_care	7	18	0	0	0	0	0	1	0	0	0	0	0	0	3	0	0	0	0	0	0	0	0	2	0	0	0	0	0	0	0	0	0	0	0	0	0	0	0	0	0	0	0	0	0	0	1	0	0
medical_decisions	9	18	0	0	0	0	0	0	0	0	0	0	0	0	3	0	0	0	0	0	0	0	0	1	0	0	0	1	0	0	0	0	0	0	0	0	0	0	0	0	0	0	0	0	0	0	0	0	0
mental_health_survey	9	18	0	0	0	0	0	1	0	0	0	0	0	0	0	0	0	0	0	0	0	0	0	0	0	0	0	0	0	0	0	0	0	0	0	0	0	0	0	0	0	0	0	0	0	0	1	0	0
treatment_seeking	10	18	1	0	0	0	0	1	0	0	0	0	0	0	0	0	0	0	0	0	0	0	0	1	0	0	0	0	0	0	0	0	0	0	0	0	0	0	0	0	0	0	0	1	1	0	1	0	0
literacy	8	18	0	0	0	0	0	7	0	0	0	0	0	0	0	0	0	0	0	0	0	0	0	0	0	0	2	0	0	0	0	0	0	0	0	0	0	0	0	0	0	0	0	0	0	0	2	0	0
america	9	18	0	0	0	0	0	1	0	0	0	0	0	0	0	0	0	0	0	0	0	0	0	2	0	0	0	0	0	0	0	0	0	0	0	0	0	0	0	0	0	0	0	0	2	0	0	0	0
socio_economic_status	13	18	0	0	0	0	0	1	0	0	0	0	0	0	0	0	0	0	0	0	0	0	0	1	0	0	1	0	0	0	0	0	0	0	0	1	0	0	0	0	0	0	0	2	0	0	0	0	1
time_patterns	9	18	0	0	0	0	0	1	0	0	0	0	0	0	0	0	0	0	1	0	0	0	0	0	0	0	0	0	0	0	0	0	0	0	0	0	0	0	0	0	0	0	0	6	0	0	3	0	0
martyrdom	8	18	2	0	0	0	0	0	0	0	0	0	0	0	0	0	0	0	0	0	0	0	0	0	0	0	0	0	0	0	0	0	0	0	0	0	0	0	0	0	0	0	0	0	0	0	0	0	0
trajectories	8	18	0	0	0	0	0	0	0	0	0	0	0	0	0	0	0	0	0	0	0	0	0	1	0	0	3	0	0	0	0	0	0	0	0	0	0	0	0	0	0	0	0	0	0	0	1	0	0
morphine	12	18	0	0	0	0	0	2	0	0	0	0	0	0	2	0	0	0	0	0	0	0	0	0	0	0	0	0	0	0	0	0	0	0	0	1	0	0	0	0	0	0	0	0	1	0	1	0	0
bisexual	6	18	0	0	0	0	0	2	0	0	0	0	0	0	0	0	0	0	0	0	0	0	0	0	0	0	0	0	0	0	0	0	0	0	0	0	0	0	0	0	0	0	0	0	1	0	0	0	0
hepatitis_c	11	18	0	0	0	0	0	2	0	0	0	0	0	0	0	0	0	0	0	0	0	0	0	1	0	0	0	0	0	0	0	0	0	0	0	0	0	0	1	0	0	0	0	0	2	1	1	0	0
predictor	10	18	1	0	0	0	0	0	0	0	0	0	0	0	0	0	0	0	0	0	0	0	0	0	0	0	2	0	0	0	0	0	0	0	0	0	0	0	0	0	0	0	0	0	0	0	0	0	0
identification_test_audit	14	18	0	0	0	0	0	1	0	0	0	0	0	0	1	0	0	0	0	0	0	0	0	0	0	0	1	0	0	0	0	0	0	0	0	0	0	0	0	0	0	0	0	0	0	0	1	0	0
hiv_risk	12	18	0	0	0	0	0	1	0	0	0	0	0	0	0	0	0	0	1	0	0	0	0	3	0	1	1	0	0	0	0	0	0	0	0	0	0	0	0	0	0	0	0	0	0	0	0	0	0
representative_sample	9	18	0	0	0	0	0	1	1	0	0	0	0	0	0	0	0	0	0	0	0	0	0	0	0	0	1	0	0	0	0	0	0	0	0	0	0	0	0	0	0	0	0	0	0	0	1	0	0
after_discharge	11	18	0	0	0	0	0	0	0	0	0	0	0	0	0	0	0	0	0	0	0	0	0	1	0	0	0	0	0	0	0	0	0	0	0	4	0	0	0	0	0	0	0	1	0	0	0	0	0
poisoning_deaths	11	18	0	0	0	0	0	1	0	0	0	1	0	0	0	0	0	0	0	0	0	0	0	1	0	0	3	0	0	0	0	0	0	0	0	0	0	0	0	0	0	0	0	0	0	0	0	0	1
dysthymia	11	18	0	0	0	0	0	2	0	0	0	2	0	0	0	0	0	0	1	0	0	0	0	0	0	0	0	0	0	0	0	0	0	0	0	0	0	0	0	0	0	0	0	1	0	0	0	0	0
middle_aged_men	10	18	0	0	0	0	0	0	0	0	0	0	0	0	0	0	0	0	0	0	0	0	0	0	0	0	0	0	0	0	0	0	0	0	0	0	0	0	0	0	0	0	0	2	0	0	0	0	1
military_sexual_trauma	5	18	8	0	0	0	0	0	0	0	0	0	0	0	0	0	0	0	0	0	0	0	0	0	0	0	0	0	0	0	0	0	0	0	0	0	0	0	0	0	0	0	0	0	0	0	0	0	0
internet_addiction	8	18	0	0	0	0	0	2	0	0	0	2	0	0	0	0	0	0	0	0	0	0	0	0	0	0	2	0	0	0	0	0	0	0	0	0	0	0	0	0	0	0	0	0	0	0	0	0	0
servicemembers_army_starrs	6	18	5	0	0	0	0	0	0	0	0	0	0	0	0	0	0	0	0	0	0	0	0	1	0	0	0	0	0	0	0	0	0	0	0	0	0	0	0	0	0	0	0	0	0	0	0	0	0
analgesics	10	18	0	0	0	0	0	1	0	0	0	0	0	0	0	0	0	0	0	0	0	0	0	2	0	0	0	0	0	0	0	0	0	0	0	2	0	0	0	0	0	0	0	1	0	0	0	0	0
combat_exposure	5	18	5	0	0	0	0	0	0	0	0	0	0	0	0	0	0	0	0	0	0	0	0	0	0	0	0	0	0	0	0	0	0	0	0	0	0	0	0	0	0	0	0	0	0	0	0	0	0
psychopathy	14	18	0	0	0	0	0	1	0	0	0	0	0	0	1	0	0	0	0	0	0	0	0	0	0	0	1	0	0	0	0	1	0	0	0	1	0	0	0	0	0	0	0	2	1	0	2	0	0
registries	14	18	0	0	0	0	0	1	0	0	0	0	0	0	0	0	0	0	0	0	0	0	0	1	0	0	0	0	0	0	0	1	0	0	0	1	0	0	0	0	1	0	0	2	1	0	0	0	0
military_service	6	18	5	0	0	0	0	0	0	0	0	0	0	0	0	0	0	0	0	0	0	0	0	0	0	0	0	0	0	0	0	0	0	0	0	0	0	0	0	0	0	0	0	1	0	0	0	0	0
admission	12	18	0	0	0	0	0	2	0	0	0	0	0	0	0	0	0	0	1	0	0	0	0	0	0	1	0	0	0	0	0	0	0	0	0	1	0	0	0	0	0	0	0	0	3	0	0	0	0
rational_suicide	8	18	0	0	0	0	0	0	0	0	0	0	0	0	1	0	0	0	0	0	0	0	0	3	0	0	0	0	0	0	0	0	0	0	0	0	0	0	0	0	0	0	0	0	0	0	0	0	1
2nd_generation_immigrants	8	18	0	0	0	0	0	1	0	0	0	0	0	0	1	0	0	0	0	0	0	0	0	1	0	0	0	0	0	0	0	0	0	0	0	1	0	0	0	0	0	0	0	3	0	0	0	0	0
antipsychotic_drugs	11	18	0	0	0	0	0	1	0	0	0	0	0	0	0	0	0	0	1	0	0	0	0	2	0	0	1	0	0	0	0	0	0	0	0	0	0	0	0	0	0	0	0	2	0	0	0	0	0
community_survey	14	18	0	0	0	0	0	3	0	0	0	0	0	0	1	0	0	0	0	0	0	0	0	0	0	0	2	0	0	0	0	0	0	0	0	0	0	0	0	0	0	1	0	0	0	0	0	0	0
adult	12	18	0	0	0	0	0	0	0	0	0	0	0	0	0	0	0	0	0	0	0	0	0	0	0	0	1	0	0	0	0	0	0	0	0	1	0	0	0	0	0	0	1	0	0	0	0	0	0
nursing_homes	8	18	0	0	0	0	0	2	0	0	0	0	0	0	6	0	0	0	0	0	0	0	0	0	0	0	0	0	0	0	0	0	0	0	0	0	0	0	0	0	0	0	0	1	0	0	0	0	0
self_efficacy	10	18	0	0	0	0	0	1	0	0	0	0	0	0	0	0	0	0	0	0	0	0	0	0	0	0	1	0	0	0	0	0	0	0	0	0	0	0	0	0	0	0	0	0	0	0	1	1	0
helium	8	18	0	0	0	0	0	5	0	0	0	0	0	0	0	0	0	0	0	0	0	0	0	2	0	0	0	0	0	0	0	0	0	0	0	0	0	0	0	0	0	0	0	0	0	0	2	0	0
acute_liver_failure	13	18	0	0	0	0	0	1	0	0	0	0	0	0	0	0	0	0	0	0	0	0	0	0	0	0	0	0	0	0	0	0	0	0	0	0	0	0	0	0	0	0	0	0	1	0	1	0	1
media_coverage	8	18	0	0	0	0	0	1	0	0	0	0	0	0	0	0	0	0	0	0	0	0	0	1	0	0	3	0	0	0	0	0	0	0	0	0	0	0	0	0	0	0	0	0	0	0	2	0	0
dying	7	18	0	0	0	0	0	0	0	0	0	0	0	0	1	0	0	0	0	0	0	0	0	4	0	0	0	0	0	0	0	1	0	0	0	0	0	0	0	0	0	0	0	0	0	0	2	0	0
parent	13	18	0	0	0	0	0	2	0	0	0	0	0	0	1	0	0	0	1	0	0	0	0	0	0	0	1	0	0	0	0	0	0	0	0	1	0	0	0	0	0	0	0	1	0	0	0	0	0
bias	14	18	0	0	0	0	0	0	0	0	0	0	0	0	0	0	0	0	1	0	0	0	0	0	0	0	0	1	0	0	0	0	0	0	0	1	0	0	0	0	0	1	0	0	1	0	0	0	0
psychiatric_hospitalization	12	18	0	0	0	0	0	0	0	0	0	0	0	0	0	0	0	0	0	0	0	0	0	2	0	0	0	0	0	0	0	0	0	0	1	0	0	0	0	0	0	0	0	2	1	0	1	0	0
body_image	9	17	0	0	0	0	0	0	0	0	0	0	0	0	0	0	0	0	2	0	0	0	0	2	0	0	0	0	0	0	0	0	0	0	0	0	0	0	0	0	0	0	0	0	1	0	0	0	0
contacts	14	17	0	0	0	0	0	3	1	0	0	0	0	0	1	0	0	0	0	0	0	0	0	1	0	0	0	0	0	0	0	0	0	0	0	1	0	0	0	0	0	0	0	0	0	0	0	0	0
cytokines	10	17	0	0	0	0	0	0	0	0	0	0	0	0	0	0	0	0	1	0	0	0	0	1	0	0	0	0	0	0	0	0	0	0	0	1	0	0	0	0	0	0	0	5	0	0	0	0	0
bullying_victimization	16	17	0	0	0	0	0	1	0	0	0	0	0	0	0	0	0	0	0	0	0	0	0	0	0	0	1	0	0	0	0	0	0	0	0	0	0	0	0	0	0	0	0	0	0	1	0	1	0
paraquat	6	17	0	0	0	0	0	0	0	0	0	0	0	0	0	0	0	0	0	0	0	0	0	0	0	0	3	0	0	0	0	0	0	0	0	0	0	0	0	0	0	0	0	0	0	0	0	0	0
organophosphate	11	17	0	0	0	0	0	0	0	0	0	0	0	0	0	0	1	0	2	0	0	0	0	0	0	0	0	1	0	0	0	0	0	0	0	0	0	0	0	0	0	0	0	0	1	0	1	0	0
peoples	7	17	0	0	0	0	0	3	0	0	0	0	0	0	0	0	0	0	0	0	0	0	0	7	0	0	0	0	0	0	0	0	0	0	0	0	0	0	0	0	0	0	0	0	0	0	0	0	0
migraine	8	17	0	0	0	0	0	0	0	0	0	0	0	0	0	0	0	0	0	0	0	0	0	3	0	0	0	0	0	0	0	0	0	0	0	0	0	0	0	0	0	0	0	0	0	0	0	0	0
prognosis	12	17	0	0	0	0	0	0	0	0	0	0	0	0	0	0	0	0	0	0	0	0	0	3	0	0	1	0	0	0	0	0	0	0	0	0	0	0	0	0	0	0	0	0	0	0	1	0	0
injection_drug_users	7	17	0	0	0	0	0	1	0	0	0	0	0	0	0	0	0	0	0	0	0	0	0	3	0	0	3	0	0	0	0	0	0	0	0	0	0	0	0	0	0	0	0	0	0	0	0	0	0
nomenclature	9	17	0	0	0	0	0	0	0	0	0	0	0	0	0	0	0	0	0	0	0	0	0	1	0	0	1	0	0	0	0	0	0	0	0	0	0	0	0	0	0	0	0	0	1	0	0	0	0
population_study	8	17	0	0	0	0	0	1	0	0	0	0	0	0	0	0	0	0	0	0	0	0	0	0	0	0	0	0	0	0	0	0	0	0	0	3	0	0	0	0	0	0	0	0	0	0	0	0	0
london	11	17	0	0	0	0	0	1	0	0	0	0	1	0	0	0	0	0	0	0	0	0	0	1	0	0	0	0	0	0	0	0	0	0	0	0	0	0	0	0	0	0	0	0	1	0	0	0	0
sensitivity	13	17	1	0	0	0	0	1	0	0	0	0	0	0	0	0	0	0	0	0	0	0	0	1	0	0	0	0	0	0	0	0	0	0	0	0	0	0	0	0	0	0	0	0	0	0	0	0	0
police_officers	10	17	1	0	0	0	0	1	1	0	0	0	0	0	0	0	0	0	0	0	0	0	0	3	0	0	0	0	0	0	0	0	0	0	0	1	0	0	0	0	0	0	0	0	0	0	0	0	0
length	9	17	0	0	0	1	0	1	1	0	0	0	0	0	0	0	0	0	0	0	0	0	0	2	0	0	0	0	0	0	0	0	0	0	0	2	0	0	0	0	0	0	0	0	2	0	0	0	0
case_crossover	11	17	0	0	0	0	0	1	0	0	0	0	0	0	1	0	0	0	1	0	0	0	0	1	0	0	1	0	0	0	0	0	0	0	0	0	0	0	0	0	0	0	0	0	0	0	0	0	0
substance_usedisorders	8	17	1	0	0	0	0	2	0	0	0	0	0	0	0	0	0	0	0	0	0	0	0	0	0	0	0	0	0	0	0	0	0	0	0	0	0	0	0	0	0	0	0	0	0	0	0	0	0
traits	12	17	0	0	0	0	0	1	0	0	0	0	0	0	0	0	0	0	0	0	0	0	0	0	0	0	1	0	0	0	0	0	0	0	0	0	0	0	0	0	0	0	0	1	1	0	1	0	0
binding	8	17	1	0	0	0	0	0	1	0	0	0	0	0	1	0	0	0	1	0	0	0	0	0	0	0	0	1	0	0	0	0	0	0	0	0	0	0	0	0	0	0	0	0	0	0	0	0	0
bisexual_men	9	17	0	0	0	0	0	2	0	0	0	0	0	0	0	0	0	0	1	0	0	0	0	3	0	0	1	0	0	0	0	0	0	0	0	0	0	0	0	0	0	0	0	0	0	0	0	0	0
dysfunction	10	17	1	0	0	0	0	0	0	0	0	0	0	0	0	0	0	0	1	0	0	0	0	2	0	0	0	1	0	0	0	0	0	0	0	0	0	0	0	0	0	0	0	2	0	0	0	0	0
schizoaffective_disorder	10	17	0	0	0	0	0	0	0	0	0	0	0	0	0	0	0	0	1	0	0	0	0	1	0	0	0	0	0	0	0	0	0	0	0	1	0	0	0	0	0	0	0	3	0	0	0	0	0
antipsychotics	10	17	0	0	0	0	0	1	1	0	0	0	0	0	0	0	0	0	0	0	0	0	0	0	0	0	1	0	0	0	0	0	0	0	0	0	0	0	0	0	0	0	0	3	2	0	0	0	0
men's_health	8	17	0	0	0	0	0	4	0	0	0	0	0	0	0	0	0	0	0	0	0	0	0	5	0	1	0	0	0	0	0	0	0	0	0	0	0	0	0	0	0	0	0	0	0	0	1	0	0
binge_drinking	11	17	1	0	0	0	0	1	0	0	0	0	0	1	0	0	0	0	0	0	1	0	0	0	0	0	0	0	0	0	0	0	0	0	0	0	0	0	0	0	0	0	0	0	1	0	5	0	0
intensive_care_unit	11	17	0	0	0	0	0	1	0	0	0	0	0	0	1	0	0	0	0	0	0	0	0	0	0	0	0	0	0	0	0	0	0	0	0	1	0	0	0	0	0	0	0	0	2	0	1	0	0
bipolardisorder	10	17	0	0	0	0	0	0	0	0	0	0	0	0	0	0	0	0	0	0	0	0	0	1	0	0	2	0	0	0	0	0	0	0	0	1	0	0	0	0	0	0	0	1	0	0	0	0	0
welfare	13	17	0	0	0	0	0	1	1	0	0	0	0	0	1	0	0	0	0	0	0	0	0	1	0	0	0	0	0	0	0	0	0	0	0	1	0	0	0	0	0	0	0	1	2	0	0	0	0
emotion	15	17	0	0	0	0	0	1	0	0	0	0	0	0	0	0	0	0	0	0	0	0	0	0	0	0	2	0	0	0	0	0	0	0	0	0	0	0	0	0	1	0	0	0	1	0	1	0	0
pharmacotherapy	10	17	0	0	0	0	0	0	0	0	0	0	0	0	0	0	0	0	1	0	0	0	0	1	0	0	0	0	0	0	0	0	0	0	0	1	0	0	0	0	0	0	0	1	0	0	2	0	0
humans	9	17	0	0	0	0	0	3	0	0	0	0	0	0	0	0	0	0	0	0	0	0	0	1	0	0	1	0	0	0	0	0	0	0	0	0	0	0	0	0	0	0	0	3	0	0	2	0	0
typology	12	17	0	0	0	0	0	0	1	0	0	0	0	0	0	0	0	0	0	0	0	0	0	0	0	0	0	0	0	0	0	1	0	0	0	1	0	0	0	0	0	0	1	1	0	0	0	0	0
psychological_theory	7	17	0	0	0	0	0	0	0	0	0	0	0	0	0	0	0	0	0	0	0	0	0	1	0	1	0	0	0	0	0	0	0	0	0	0	0	0	0	0	0	0	0	0	0	0	0	0	0
decomposition	11	17	0	0	0	0	0	3	0	0	0	0	0	0	0	0	0	0	1	0	0	0	0	0	0	0	0	0	0	0	0	0	0	0	0	0	0	0	0	0	0	0	0	0	0	0	0	0	0
blood_pressure	13	17	0	0	0	0	0	0	0	0	0	0	0	0	0	0	0	0	0	0	0	0	0	1	0	0	1	0	0	0	0	0	0	0	0	0	0	0	0	0	0	0	1	0	0	0	0	0	0
decriminalization	9	17	0	0	0	0	0	0	0	0	0	0	0	0	0	0	0	0	1	0	0	0	0	1	0	0	0	1	0	0	0	0	0	0	0	0	0	0	0	0	0	0	0	0	0	0	0	3	0
guilt	9	17	0	0	0	0	0	0	0	0	0	0	0	0	1	0	0	0	0	0	0	0	0	0	0	0	0	0	0	0	0	0	0	0	0	0	0	0	0	0	0	0	0	0	0	0	0	0	0
1st_episode	10	17	0	0	0	0	0	2	0	0	0	0	0	0	0	0	0	0	0	0	0	0	0	1	0	0	0	0	0	0	0	0	0	0	0	3	0	0	1	0	0	0	0	0	2	0	0	0	0
american_indian	3	17	0	0	0	0	0	0	0	0	0	0	0	0	0	0	0	0	0	0	0	0	0	2	0	0	0	0	0	0	0	0	0	0	0	0	0	0	0	0	0	0	0	0	0	0	0	0	0
lethal_means	7	17	0	0	0	0	0	1	0	0	0	0	0	0	0	0	0	0	0	0	0	0	0	0	0	0	0	0	0	0	0	0	0	0	0	0	0	0	0	0	0	0	0	0	0	0	0	0	0
jamaica	5	17	0	0	0	0	0	0	0	0	0	0	0	0	0	0	0	0	0	0	0	0	0	0	0	0	1	0	0	0	0	0	0	0	0	0	0	0	0	0	0	0	0	0	0	0	0	0	0
suicide_gene	5	17	0	0	0	0	0	0	0	0	0	0	0	0	0	0	0	0	0	0	0	0	0	0	0	0	1	0	0	0	0	0	0	0	0	0	0	0	0	0	0	0	0	0	0	0	1	0	0
preventing_suicide	13	17	0	0	0	0	0	1	1	0	0	0	0	0	2	0	0	0	0	0	0	0	0	1	0	0	0	0	0	0	0	0	0	0	0	2	0	0	0	0	0	1	0	0	0	0	0	0	0
casualties	11	17	1	0	0	0	0	1	0	0	0	0	0	0	0	0	0	0	0	0	0	0	0	1	0	0	0	0	0	0	0	0	0	0	0	0	0	0	0	0	0	0	0	0	0	0	0	0	0
diagnostic_interview	10	17	0	0	0	0	0	1	0	0	0	0	0	0	0	0	0	0	0	0	0	0	0	2	0	0	1	0	0	0	0	0	0	0	0	0	0	0	0	0	0	0	0	0	1	0	0	0	0
riskfactors	12	17	0	0	0	0	0	2	1	0	0	0	0	0	1	0	0	0	1	0	0	0	0	0	0	0	1	0	0	0	0	0	0	0	0	0	0	0	0	0	0	0	0	0	1	0	0	0	1
health_survey	12	17	0	0	0	0	0	1	0	0	0	0	0	0	0	0	0	0	0	0	0	0	0	1	0	0	2	0	0	0	0	0	0	0	0	0	0	0	0	0	0	0	0	0	1	0	1	0	0
violent_behavior	10	17	0	0	0	0	0	0	0	0	0	0	0	0	0	0	0	0	0	0	0	0	0	0	0	0	0	0	0	0	0	0	0	0	0	0	0	0	0	0	0	0	0	1	0	0	0	0	0
postpartum	10	17	0	0	0	0	0	2	0	0	0	1	0	0	0	0	0	0	0	0	0	0	0	2	0	0	0	0	0	0	0	0	0	0	0	0	0	0	0	0	0	0	0	0	0	0	0	0	0
civil_war	13	17	3	0	0	0	0	0	0	0	0	0	0	0	0	0	0	0	0	0	0	0	0	0	0	0	0	0	0	0	0	0	0	0	0	0	0	0	0	0	0	0	0	0	0	0	0	0	0
parental_death	14	17	0	0	0	0	0	0	1	0	0	0	0	0	0	0	0	0	0	0	0	0	0	0	0	0	1	0	0	0	0	0	0	0	0	1	0	0	0	0	0	0	0	0	0	0	0	0	0
failure	13	17	0	0	0	0	0	0	0	0	0	0	0	0	1	0	0	0	1	0	0	0	0	0	0	0	0	0	0	0	0	0	0	0	0	0	0	0	0	0	0	0	0	0	2	0	1	0	1
washington_state	4	17	0	0	0	0	0	1	0	0	0	0	0	0	0	0	0	0	0	0	0	0	0	1	0	0	0	0	0	0	0	0	0	0	0	0	0	0	0	0	0	0	0	0	0	0	0	0	0
technology	10	17	2	0	0	0	0	2	0	0	0	0	0	0	1	0	0	0	0	0	0	0	0	0	0	0	0	0	0	0	0	0	0	0	0	0	0	0	0	0	0	0	0	0	0	0	0	0	0
economic_development	12	17	0	0	0	0	0	1	0	0	0	0	0	0	0	0	0	0	0	0	0	0	0	1	0	0	2	0	0	0	0	0	0	0	0	0	0	0	0	0	0	0	0	0	2	0	1	0	0
cross_national_research	13	17	0	0	0	0	0	0	0	0	0	0	0	0	1	0	0	0	0	0	0	0	0	0	0	0	0	0	0	0	0	0	0	0	0	1	0	0	0	0	0	0	0	0	1	0	2	0	0
old_age	12	17	0	0	0	0	0	2	0	0	0	0	0	0	0	0	0	0	0	0	0	0	0	0	0	0	1	0	0	0	0	0	0	0	0	2	0	0	0	0	0	0	0	2	0	0	0	0	0
research	11	16	0	0	0	0	0	3	0	0	0	0	0	0	0	1	0	0	0	0	0	0	0	1	0	0	0	0	0	0	0	0	0	0	0	0	0	0	0	0	0	0	0	0	0	0	0	0	0
early_intervention	10	16	0	0	0	0	0	1	0	0	0	0	0	0	0	0	0	0	0	0	0	0	0	0	0	0	0	0	0	0	0	0	0	0	0	1	0	0	0	0	0	0	0	0	3	0	0	0	0
service_utilization	10	16	1	0	0	0	0	3	1	0	0	0	0	0	0	0	0	0	0	0	0	0	0	0	0	0	0	0	0	0	0	0	0	0	0	0	0	0	0	0	0	0	0	0	1	0	0	0	0
media_guidelines	12	16	0	0	0	0	0	3	1	0	0	0	0	0	0	0	0	0	0	0	0	0	0	1	0	0	1	0	0	0	0	0	0	0	0	0	0	0	0	0	0	0	0	0	0	0	2	0	0
health_problems	9	16	4	0	0	0	0	0	0	0	0	0	0	0	0	0	0	0	0	0	0	0	0	1	0	0	0	0	0	0	0	0	0	0	0	0	0	0	0	0	0	1	0	0	0	0	0	0	0
magnitude	13	16	0	0	0	0	0	0	1	0	0	0	0	0	1	0	0	0	0	0	0	0	0	0	0	0	0	0	0	0	0	0	0	0	0	2	0	0	0	0	1	0	0	2	1	0	0	0	0
acute_myocardial_infarction	9	16	0	0	0	0	0	0	0	0	0	0	0	0	0	0	0	0	0	0	0	0	0	1	0	0	2	0	0	0	0	0	0	0	0	1	0	0	0	0	0	0	0	0	0	0	1	0	0
psychosocial_risk_factors	11	16	0	0	0	0	0	1	0	0	0	0	0	0	0	0	0	0	0	0	0	0	0	3	0	0	1	0	0	0	0	0	0	0	0	0	0	0	0	0	0	0	0	1	0	0	0	0	0
nonmedical_use	5	16	0	0	0	0	0	0	0	0	0	0	0	0	0	0	0	0	0	0	0	0	0	0	0	0	3	0	0	0	0	0	0	0	0	0	0	0	0	0	0	0	0	1	0	0	0	0	0
hospice	7	16	0	0	0	0	0	3	0	0	0	0	0	0	0	0	0	0	0	0	0	0	0	4	0	0	0	0	0	0	0	0	0	0	0	0	0	0	0	0	0	0	0	0	0	0	1	0	0
randomized_trial	10	16	1	0	0	0	0	1	0	0	0	0	0	0	0	0	0	0	0	0	0	0	0	0	0	2	0	0	0	0	0	0	0	0	0	1	0	0	0	0	0	0	0	0	0	0	0	0	0
asylum_seekers	8	16	0	0	0	0	0	1	0	0	0	0	0	0	0	0	0	0	0	0	0	0	0	0	0	0	0	0	0	0	0	0	0	0	0	0	0	0	0	0	0	0	0	0	0	0	3	0	0
duty	4	16	6	0	0	0	0	0	0	0	0	0	0	0	0	0	0	0	0	0	0	0	0	0	0	0	0	0	0	0	0	0	0	0	0	0	0	0	0	0	0	0	0	0	0	0	0	0	0
holocaust	9	16	0	0	0	0	0	0	3	0	0	0	0	0	0	0	0	0	0	0	0	0	0	0	0	0	0	0	0	0	0	0	0	0	0	0	0	0	0	0	0	0	0	0	1	0	4	0	0
maintenance_treatment	7	16	0	0	0	0	0	0	0	0	0	0	0	0	0	0	0	0	0	0	0	0	0	0	0	0	1	0	0	0	0	0	0	0	0	0	0	0	0	0	0	0	0	0	2	0	2	0	0
alexithymia	10	16	1	0	0	0	0	0	0	0	0	0	0	0	0	0	0	0	0	0	0	0	0	0	0	0	0	0	0	0	0	1	0	0	0	0	0	0	0	0	0	0	0	0	1	0	0	0	0
assisted	8	16	0	0	0	0	0	0	0	0	0	0	0	0	4	0	0	0	0	0	0	0	0	2	0	1	0	0	0	0	0	0	0	0	0	0	0	0	0	0	0	0	0	0	1	0	0	0	0
pharmacokinetics	6	16	0	0	0	0	0	1	0	0	0	0	0	0	0	0	0	0	0	0	0	0	0	0	0	0	0	0	0	0	0	0	0	0	0	0	0	0	0	0	0	0	0	0	1	0	0	0	0
nepal	3	16	0	0	0	0	0	0	0	0	0	0	0	0	0	0	0	0	0	0	0	0	0	0	0	0	0	0	0	0	0	0	0	0	0	0	0	0	0	0	0	0	0	0	0	0	0	0	0
anger	8	16	2	0	0	0	0	0	0	0	0	0	0	0	0	0	0	0	0	0	0	0	0	0	0	0	1	0	0	0	0	0	0	0	0	0	0	0	0	0	0	0	0	0	0	0	0	0	0
polytrauma	7	16	4	0	0	0	0	0	0	0	0	0	0	0	0	0	0	0	0	0	0	0	0	0	0	0	0	0	0	0	0	0	0	0	0	0	0	0	0	0	0	0	0	0	0	0	0	0	0
tobacco_use	8	16	0	0	0	0	0	0	0	0	0	0	0	0	0	0	0	0	0	0	0	0	0	0	0	1	1	0	0	0	0	0	0	0	0	0	0	0	0	0	0	0	0	1	0	0	0	0	0
social_change	10	16	0	0	0	0	0	1	0	0	0	0	0	0	0	0	0	0	0	0	0	0	0	0	0	0	2	0	0	0	0	0	0	0	0	0	0	0	0	0	0	0	1	0	0	0	0	0	0
methamphetamine	8	16	0	0	0	0	0	5	0	0	0	0	0	0	0	0	0	0	0	0	0	0	0	1	0	0	0	0	0	0	0	0	0	0	0	0	0	0	0	0	0	0	0	0	0	0	0	0	0
usedisorders	7	16	0	0	0	0	0	1	0	0	0	0	0	0	0	0	0	0	0	0	0	0	0	3	0	0	0	0	0	0	0	0	0	0	0	0	0	0	0	0	0	0	0	1	0	0	0	0	0
suicide_gene_therapy	5	16	0	0	0	0	0	1	0	0	0	0	0	0	0	0	0	0	0	0	0	0	0	0	0	0	2	0	0	0	0	0	0	0	0	0	0	0	0	0	0	0	0	0	0	0	0	0	0
reduction	10	16	0	0	0	0	0	4	0	0	0	0	0	0	0	0	0	0	0	0	0	0	0	2	0	0	0	0	0	0	0	0	0	0	0	0	0	0	1	0	0	0	0	0	0	0	1	0	0
instruments	11	16	0	0	0	0	0	0	0	0	0	0	0	0	0	0	0	0	0	0	0	0	0	0	0	0	5	0	0	0	0	0	0	0	0	0	0	0	0	0	0	0	0	1	0	0	1	0	0
female_veterans	6	16	6	0	0	0	0	0	0	0	0	0	0	0	0	0	0	0	0	0	0	0	0	1	0	0	0	0	0	0	0	0	0	0	0	0	0	0	0	0	0	0	0	0	0	0	1	0	0
task_force	11	16	0	0	0	0	0	0	0	0	0	0	0	0	2	0	0	0	0	0	0	0	0	1	0	0	0	0	0	0	0	0	0	0	0	0	0	0	0	0	0	0	0	0	1	0	1	0	0
place	9	16	0	0	0	0	0	5	0	0	0	0	0	0	3	0	0	0	0	0	0	0	0	0	0	0	0	0	0	0	0	0	0	0	0	1	0	0	0	0	0	0	0	0	0	0	1	0	0
hypoxia	5	16	0	0	0	0	0	0	0	0	0	0	0	0	0	0	0	0	0	0	0	0	0	0	0	0	2	0	0	0	0	0	0	0	0	0	0	0	0	0	0	0	0	0	0	0	0	0	0
psychotic_symptoms	11	16	0	0	0	0	0	2	0	0	0	0	0	0	0	0	0	0	0	0	0	0	0	0	0	0	1	0	0	0	0	0	0	0	0	2	0	0	0	0	0	0	0	0	0	0	1	0	0
instrument	11	16	0	0	0	0	0	1	1	0	0	0	0	0	0	0	0	0	0	0	0	2	0	0	0	0	1	0	0	0	0	0	0	0	0	0	0	0	0	0	0	0	0	0	0	0	0	0	0
perceived_social_support	8	16	0	0	0	0	0	0	0	0	0	0	0	0	0	0	0	0	0	0	0	0	0	0	0	0	7	0	0	0	0	0	0	0	0	0	0	0	0	0	0	1	0	0	1	0	0	0	0
accidental_death	10	16	0	0	0	0	0	0	0	0	0	0	0	0	0	1	0	0	0	0	0	0	0	0	0	0	0	0	0	0	0	0	0	0	0	2	0	0	0	0	0	0	0	0	0	0	0	0	0
buprenorphine	7	16	0	0	0	0	0	1	0	0	0	0	0	0	0	0	0	0	0	0	0	0	0	0	0	0	0	0	0	0	0	0	0	0	0	0	0	0	0	0	0	0	0	1	2	0	0	0	0
national_health	8	16	2	0	0	0	0	0	0	0	0	0	0	0	0	0	0	0	0	0	0	0	0	2	0	0	1	0	0	0	0	0	0	0	0	0	0	0	0	0	1	0	0	0	0	0	0	0	0
deinstitutionalization	7	16	0	0	0	0	0	3	0	0	0	0	0	0	0	0	0	0	0	0	0	0	0	0	0	0	0	0	0	0	0	0	0	0	0	3	0	0	0	0	0	0	0	3	0	0	0	0	0
resiliency	8	16	0	0	0	0	0	0	0	0	0	0	0	0	0	0	0	0	0	0	0	0	0	0	0	0	0	0	0	0	0	0	0	0	0	0	0	0	0	0	0	0	0	0	0	0	0	0	0
commit_suicide	9	16	0	0	0	0	0	0	0	0	0	0	0	0	0	0	0	0	0	0	0	0	0	0	0	0	1	0	0	0	0	0	0	0	0	1	0	0	0	0	0	0	0	1	0	0	0	0	0
middle_east	11	16	2	0	0	0	0	0	0	0	0	0	0	0	0	0	0	0	0	0	0	0	0	0	0	0	0	0	0	0	0	0	0	0	0	0	0	0	0	0	0	0	0	1	0	0	0	0	0
metabolites	7	16	0	0	0	0	0	0	0	0	0	0	0	0	0	0	0	0	0	0	0	0	0	0	0	0	1	1	0	0	0	0	0	0	0	0	0	0	0	0	0	0	0	1	0	0	0	0	0
chicago	8	16	0	0	0	0	0	1	0	0	0	0	0	0	0	0	0	0	0	0	0	0	0	1	0	1	0	0	0	0	0	0	0	0	0	0	0	0	0	0	0	0	0	0	0	0	0	0	0
postvention	11	16	1	0	0	0	0	4	0	0	0	0	0	0	1	0	0	0	0	0	0	0	0	0	0	0	0	0	0	0	0	0	0	0	0	0	0	0	0	0	0	0	0	0	0	0	1	0	0
elderly_patients	10	16	0	0	0	0	0	2	0	0	0	0	0	0	1	0	0	0	0	0	0	0	0	1	0	0	0	0	0	0	0	0	0	0	0	0	0	0	0	0	0	0	0	0	0	0	0	0	0
positron_emission_tomography	3	16	0	0	0	0	0	0	0	0	0	0	0	0	0	0	0	0	0	0	0	0	0	0	0	0	0	0	0	0	0	0	0	0	0	0	0	0	0	0	0	0	0	0	0	0	0	0	0
sleep_disturbances	11	16	1	0	0	0	0	0	0	0	0	0	0	0	0	0	0	0	0	0	0	0	0	1	0	0	2	0	0	0	0	0	0	0	0	0	0	0	0	0	0	0	0	1	0	0	0	0	0
demography	11	16	0	0	0	0	0	0	0	0	0	4	0	0	1	0	0	0	0	0	0	0	0	0	0	0	0	0	0	0	0	0	0	0	0	0	0	0	0	0	0	0	0	1	0	0	0	0	0
celebrity	8	16	0	0	0	0	0	3	1	0	0	0	0	0	0	0	0	0	0	0	0	0	0	0	0	0	0	0	0	0	0	0	0	0	0	0	0	0	0	0	0	0	0	0	0	0	1	0	0
nordic_countries	8	16	0	0	0	0	0	0	0	0	0	0	0	0	0	0	0	0	0	0	0	0	0	0	0	0	0	0	0	0	0	0	0	0	0	2	0	0	0	0	0	0	0	2	0	0	0	0	0
unipolar_depression	7	16	0	0	0	0	0	0	1	0	0	0	0	0	0	0	0	0	0	0	0	0	0	0	0	0	1	0	0	0	0	0	0	0	0	0	0	0	0	0	0	0	0	0	0	0	0	0	0
emergency_service	11	16	0	0	0	0	0	1	0	0	0	0	0	0	0	0	0	0	1	0	0	0	0	0	0	0	0	0	0	0	0	0	0	0	0	0	0	0	0	0	0	0	0	0	2	1	0	0	0
assistedsuicide	6	16	0	0	0	0	0	0	0	0	0	0	0	0	4	0	0	0	0	0	0	0	0	3	0	0	0	0	0	0	0	0	0	0	0	0	0	0	0	0	0	0	0	0	0	0	0	0	0
hope	14	16	0	0	0	0	0	1	0	0	0	0	0	0	0	0	0	0	0	0	0	0	0	0	0	0	0	0	0	0	0	1	0	0	0	0	0	0	0	0	0	0	0	0	0	0	0	0	1
atypical_antipsychotics	11	16	0	0	0	0	0	2	1	0	0	0	0	0	1	0	0	0	0	0	0	0	0	2	0	0	1	0	0	0	0	0	0	0	0	0	0	0	0	0	0	0	0	0	0	0	3	0	0
justice	10	16	1	0	0	0	0	2	0	0	0	0	0	0	1	0	0	0	0	0	0	0	0	1	0	0	1	0	0	0	0	0	0	0	0	0	0	0	0	0	0	0	0	0	1	0	0	0	0
suicide_intent	7	16	0	0	0	0	0	0	0	0	0	0	0	0	0	0	0	0	0	0	0	0	0	0	0	0	6	0	0	0	0	0	0	0	0	0	0	0	1	0	0	0	0	0	1	0	0	0	0
weight	7	16	0	0	0	0	0	1	0	0	0	0	0	0	0	0	0	0	1	0	0	0	0	0	0	0	1	0	0	0	0	0	0	0	0	0	0	0	0	0	0	0	0	0	0	0	1	0	0
iraq_war	5	16	4	0	0	0	0	0	0	0	0	0	0	0	0	0	0	0	0	0	0	0	0	1	0	0	0	0	0	0	0	0	0	0	0	0	0	0	0	0	0	0	0	0	0	0	1	0	0
voluntary_active_euthanasia	6	16	0	0	0	0	0	0	0	0	0	0	0	0	1	0	0	0	0	0	0	0	0	1	0	0	0	0	0	0	0	0	0	0	0	0	0	0	0	0	0	0	0	0	0	0	1	0	0
resources	14	16	1	0	0	0	0	3	0	0	0	1	0	0	0	0	0	0	0	0	0	0	0	1	0	0	1	0	0	0	0	0	0	0	0	0	0	0	1	0	0	0	0	0	1	0	0	0	0
logic	8	16	4	0	0	0	0	0	0	0	0	0	0	0	0	0	0	0	0	0	0	0	0	0	0	0	0	0	0	0	0	0	0	0	0	0	0	0	0	0	0	0	0	0	0	0	0	0	0
skills	10	16	0	0	0	0	0	0	0	0	0	0	0	0	0	0	0	0	0	0	0	0	0	0	0	0	0	0	0	0	0	0	0	0	0	0	0	0	0	0	0	0	0	0	1	1	1	0	0
disclosure	8	15	1	0	0	0	0	1	0	0	0	0	0	0	0	0	0	0	0	0	0	0	0	0	0	0	1	0	0	0	0	0	0	0	0	0	0	0	0	0	0	0	0	0	0	0	0	0	0
hospitalizations	7	15	0	0	0	0	0	0	0	0	0	0	0	0	0	0	0	0	1	0	0	0	0	2	0	0	0	1	0	0	0	0	0	0	0	0	0	0	0	0	0	0	0	1	0	0	0	0	0
beck_depression_inventory	9	15	0	0	0	0	0	0	0	0	0	0	0	0	0	0	0	0	0	0	0	0	0	2	0	0	3	1	0	0	0	1	0	0	0	0	0	0	0	0	0	0	0	0	0	0	0	0	0
human_development	8	15	0	0	0	0	0	1	0	0	0	0	0	0	0	0	0	0	0	0	0	0	0	1	0	0	1	0	0	0	0	0	0	0	0	3	0	0	0	0	0	0	0	0	0	0	0	0	0
cross_national_analysis	10	15	0	0	0	0	0	0	1	0	0	0	0	0	0	0	0	0	0	0	0	0	0	1	0	0	0	0	0	0	0	0	0	0	0	0	0	0	0	0	0	0	0	0	0	0	0	0	1
psychotropic_drugs	9	15	0	0	0	0	0	0	0	0	0	0	0	0	0	0	0	0	0	0	0	0	0	0	0	0	0	0	0	0	0	0	0	0	0	0	0	0	0	0	0	0	0	2	1	0	0	0	0
remote	3	15	0	0	0	0	0	13	0	0	0	0	0	0	0	0	0	0	0	0	0	0	0	1	0	0	0	0	0	0	0	0	0	0	0	0	0	0	0	0	0	0	0	0	0	0	0	0	0
overdoses	7	15	0	0	0	0	0	4	0	0	0	0	0	0	0	0	0	0	0	0	0	0	0	1	0	0	0	0	0	0	0	0	0	0	0	0	0	0	0	0	0	0	0	0	2	0	0	0	0
educational_program	7	15	0	0	0	0	0	0	0	0	0	0	0	0	0	0	0	0	0	0	0	0	0	0	0	1	0	0	0	0	0	0	0	0	0	0	0	0	0	0	0	0	0	0	3	0	2	0	0
left_behind_children	5	15	0	0	0	0	0	0	0	0	0	0	0	0	0	0	0	0	0	0	0	0	0	0	0	0	11	0	0	0	0	0	0	0	0	0	0	0	0	0	0	0	0	0	0	0	0	0	0
tryptophan_hydroxylase	11	15	0	0	0	0	0	0	2	0	0	0	0	0	0	0	0	0	0	0	0	0	0	1	0	0	0	0	0	0	0	0	0	0	0	0	0	0	0	0	0	0	0	1	0	0	0	0	0
weather_conditions	13	15	0	0	0	0	0	1	1	0	0	0	0	0	0	0	0	0	0	0	0	0	0	1	0	0	0	0	0	0	0	0	0	0	0	0	0	0	0	0	0	0	0	2	0	0	0	0	1
withdrawal	10	15	0	0	0	0	0	2	0	0	0	0	0	0	2	0	0	1	0	0	0	0	0	1	0	0	0	0	0	0	0	0	0	0	0	0	0	0	1	0	0	0	0	0	0	0	0	0	0
elderly_suicides	8	15	0	0	0	0	0	2	0	0	0	0	0	0	0	0	0	0	0	0	0	0	0	1	0	0	2	0	0	0	0	0	0	0	0	1	0	0	0	0	0	0	0	0	0	0	0	0	0
ptsd_checklist	12	15	1	0	0	0	0	1	0	0	0	1	0	0	0	0	0	0	0	0	0	0	0	1	0	0	2	0	0	0	0	0	0	0	0	0	0	0	0	0	0	0	0	0	0	0	0	0	0
tehran	5	15	0	0	0	0	0	0	0	0	0	0	0	0	0	0	0	0	0	0	1	0	0	0	0	0	0	0	0	0	0	0	0	0	0	0	0	0	0	0	0	0	0	0	0	0	0	0	0
male	10	15	0	0	0	0	0	2	0	0	0	0	0	0	0	0	0	0	2	0	0	0	0	0	0	0	0	0	0	0	0	0	0	0	0	0	0	0	0	0	0	0	0	2	1	0	0	0	0
dating_violence	9	15	0	0	0	0	0	0	0	0	0	0	0	0	0	0	0	0	0	0	0	0	0	0	0	0	0	0	0	0	0	0	0	0	0	0	0	0	0	0	0	0	0	0	0	0	0	0	0
urbanization	10	15	0	0	0	0	0	0	0	0	0	0	0	0	0	0	0	0	0	0	0	0	0	0	0	0	3	0	0	0	0	0	0	0	0	2	0	0	0	0	0	0	0	0	1	0	0	0	0
tests	7	15	1	0	0	0	0	1	0	0	0	0	0	0	0	0	0	0	0	0	0	0	0	0	0	0	0	0	0	0	0	0	0	0	0	0	0	0	0	0	0	0	0	0	0	0	0	0	0
explosions	9	15	0	0	0	0	0	0	0	0	0	0	0	0	0	0	0	0	0	0	0	0	0	0	0	0	0	0	0	0	0	0	0	0	0	0	0	0	0	0	0	0	0	0	0	0	0	0	0
attitudes_of_general_public	12	15	0	0	0	0	0	0	0	0	0	0	0	0	1	0	0	0	0	0	0	0	0	0	0	0	0	0	0	0	0	0	0	0	0	1	0	0	0	0	0	0	0	0	1	0	2	0	0
european_values	12	15	0	0	0	0	0	0	0	0	0	0	0	0	1	0	0	0	0	0	0	0	0	0	0	0	0	0	0	0	0	0	0	0	0	1	0	0	0	0	0	0	0	0	1	0	2	0	0
social_determinants	9	15	0	0	0	0	0	2	0	0	0	0	0	0	0	0	0	0	0	0	0	0	0	2	0	1	2	0	0	0	0	0	0	0	0	0	0	0	0	0	0	0	0	0	0	0	0	0	0
antisocial_behavior	11	15	0	0	0	0	0	1	0	0	0	0	0	0	0	0	0	0	0	0	0	0	0	1	0	0	0	0	0	0	0	0	0	0	0	0	0	0	0	0	0	0	0	0	0	0	1	0	0
muslim	14	15	1	0	0	0	0	0	0	0	0	0	0	0	0	0	0	0	0	0	0	0	0	0	0	0	0	0	0	0	0	0	0	0	0	0	0	0	0	0	0	0	0	0	1	0	1	0	0
poland	3	15	0	0	0	0	0	0	0	0	0	0	0	0	0	0	0	0	0	0	0	0	0	0	0	0	0	0	0	0	0	0	0	0	0	0	0	0	0	0	0	0	0	0	0	0	0	0	0
harassment	10	15	0	0	0	0	0	2	0	0	0	0	0	0	0	0	0	0	0	0	0	0	0	1	0	0	1	0	0	0	0	0	0	0	0	0	0	0	0	0	0	0	0	0	1	0	1	0	0
sensation_seeking	8	15	0	0	0	0	0	0	0	0	0	0	0	0	1	0	0	0	2	0	0	0	0	2	0	0	0	0	0	0	0	0	0	0	0	0	0	0	0	0	0	0	0	0	2	0	0	0	0
qualitative_study	11	15	0	0	0	0	0	1	0	0	0	0	0	0	0	0	0	0	0	0	0	0	0	0	0	0	0	0	0	0	0	0	0	0	0	0	0	0	0	0	0	0	0	0	0	0	0	0	0
adult_mortality	8	15	0	0	0	0	0	1	1	0	0	0	0	0	0	0	0	0	0	0	0	0	0	0	0	0	0	0	0	0	0	1	0	0	0	0	0	0	0	0	0	0	0	0	0	0	0	0	0
occupational_health	12	15	0	0	0	0	0	0	0	0	0	0	0	0	1	0	0	0	2	0	0	1	0	0	0	0	1	0	0	0	0	0	0	0	0	0	0	0	0	0	0	0	0	0	1	0	0	0	1
i_disorder	7	15	0	0	0	0	0	0	0	0	0	0	0	0	0	0	0	0	2	0	0	0	0	0	0	0	0	0	0	0	0	0	0	0	0	0	0	0	0	0	0	0	0	0	1	0	1	0	0
placebo_controlled_trial	7	15	0	0	0	0	0	0	0	0	0	0	0	0	0	0	0	0	2	0	0	0	0	0	0	0	0	0	0	0	0	0	0	0	0	0	0	0	0	0	0	0	0	0	2	0	0	0	0
entrapment	7	15	1	0	0	0	0	0	0	0	0	0	0	0	0	0	0	0	0	0	0	0	0	1	0	0	0	0	0	0	0	0	0	0	0	0	0	0	0	0	0	0	0	0	0	0	0	0	0
holidays	12	15	0	0	0	0	0	2	0	0	0	0	0	0	0	0	0	0	0	0	0	0	0	0	0	0	0	1	0	0	0	0	0	0	0	0	0	0	0	0	0	0	0	0	0	0	0	0	0
relative_risks	15	15	0	0	0	1	0	0	0	0	0	0	0	0	0	0	0	0	1	0	0	0	0	1	0	1	0	1	0	0	0	0	1	0	0	0	0	1	0	1	0	0	0	0	0	0	0	0	0
medical_practitioners	8	15	0	0	0	0	0	2	0	0	0	0	0	0	1	0	0	0	0	0	0	0	0	0	0	0	0	0	0	0	0	0	0	0	0	0	0	0	0	0	1	0	0	2	0	0	0	0	0
strategy	11	15	0	0	0	0	0	2	0	0	0	0	0	0	0	0	0	0	0	0	0	0	0	0	0	0	0	0	0	0	0	0	1	0	0	0	0	0	0	0	0	0	0	0	1	0	0	0	0
remission	9	15	0	0	0	0	0	0	0	0	0	0	0	0	0	0	0	0	0	0	0	0	0	1	0	0	0	0	0	0	0	0	0	0	0	1	0	0	0	0	0	0	0	0	2	0	0	0	0
ill	9	15	0	0	0	0	0	1	0	0	0	0	0	0	0	0	0	0	0	0	0	0	0	2	0	1	0	0	0	0	0	0	0	0	0	0	0	0	0	0	0	0	0	0	1	0	0	0	0
active_antiretroviral_therapy	8	15	0	0	0	1	0	0	0	0	0	0	0	0	0	0	0	0	0	0	0	1	0	1	0	0	1	0	0	0	0	0	0	0	0	0	0	0	0	0	0	0	0	0	3	0	0	0	0
elderly_people	14	15	0	0	0	0	0	0	0	0	0	0	0	0	0	0	0	0	2	0	0	0	0	0	0	0	1	0	0	0	0	0	0	0	0	1	0	0	0	0	1	0	0	1	0	0	1	0	0
death_certificates	9	15	0	0	0	0	0	3	0	0	0	0	0	0	0	0	0	0	0	0	0	0	0	0	0	0	0	0	0	0	0	0	0	0	0	1	0	0	0	0	0	0	0	1	3	1	0	0	0
medical_ethics	10	15	0	0	0	0	0	0	1	0	0	0	0	0	1	0	0	0	0	0	0	0	0	2	0	0	1	0	0	0	0	1	0	0	0	0	0	0	0	0	0	0	0	0	0	0	3	0	0
bariatric_surgery	7	15	0	0	0	0	0	1	0	0	0	0	0	0	0	0	0	0	1	0	0	0	0	2	0	0	0	0	0	0	0	0	0	0	0	4	0	0	0	0	0	0	0	0	1	0	0	0	0
dsm_5	8	15	2	0	0	0	0	0	0	0	0	0	0	0	0	0	0	0	0	0	0	0	0	0	0	0	0	0	0	0	0	0	0	0	0	0	0	0	0	0	0	0	0	0	1	0	1	0	0
decline	10	15	0	0	0	0	0	1	0	0	0	0	0	0	0	0	0	0	0	0	0	0	0	1	0	0	0	0	0	0	0	0	0	0	0	1	0	0	0	0	0	0	0	0	0	0	1	0	0
werther_effect	9	15	0	0	0	0	0	1	2	0	0	0	0	0	0	0	0	0	0	0	0	0	0	1	0	0	0	0	0	0	0	0	0	0	0	0	0	0	0	0	0	0	0	0	0	0	5	0	0
early_onset	7	15	0	0	0	0	0	0	0	0	0	0	0	0	0	0	0	0	0	0	0	0	0	1	0	0	0	0	0	0	0	0	0	0	0	0	0	0	0	0	0	0	0	1	0	0	3	0	0
protein	8	15	0	0	0	0	0	0	0	0	0	0	0	0	0	0	0	0	0	0	0	0	0	0	0	0	1	0	4	2	0	0	0	0	0	0	0	0	1	0	0	0	0	0	0	0	0	0	0
hospital	11	15	0	0	0	0	0	0	0	0	0	0	0	0	0	0	0	0	0	0	0	0	0	0	0	0	0	0	0	0	0	0	0	0	0	1	0	0	0	0	0	0	0	0	0	1	0	0	0
cross_sectional_study	7	15	0	0	0	0	0	0	2	0	0	0	0	0	0	0	0	0	0	0	0	0	0	0	0	0	6	0	0	0	0	0	0	0	0	0	0	0	0	0	0	0	0	0	3	0	0	0	0
first_nations	3	15	0	0	0	0	0	1	0	0	0	0	0	0	0	0	0	0	0	0	0	0	0	13	0	0	0	0	0	0	0	0	0	0	0	0	0	0	0	0	0	0	0	0	0	0	0	0	0
adversity	12	15	1	0	0	0	0	1	0	0	0	0	0	0	0	0	0	0	1	0	0	0	0	0	0	0	1	0	0	0	0	0	0	0	0	0	0	0	0	0	1	0	0	0	0	0	0	0	0
rat	8	15	0	0	0	0	0	0	0	0	0	0	0	0	0	0	0	0	0	0	0	0	0	0	0	0	0	0	0	0	0	0	0	0	0	0	0	0	0	0	0	0	0	1	0	0	0	0	0
cohort_analysis	13	15	0	0	0	0	0	2	0	0	0	0	0	1	1	0	0	0	0	0	1	0	0	1	0	0	0	0	0	0	0	0	0	0	0	0	0	0	0	0	0	0	0	1	0	0	0	0	1
peer	11	15	0	0	0	0	0	0	0	0	0	0	0	0	0	0	0	0	0	0	0	0	0	1	0	0	2	1	0	0	0	0	0	0	0	0	0	0	0	0	0	0	0	0	0	1	0	0	0
emotions	11	15	1	0	0	0	0	0	0	0	0	2	0	0	0	0	0	0	0	0	0	0	0	0	0	0	1	0	0	0	0	0	0	0	0	0	0	0	0	0	1	0	0	0	1	0	0	0	0
etiology	11	15	0	0	0	0	0	0	0	0	0	0	0	0	0	0	0	0	0	0	0	0	0	0	0	0	0	0	0	0	0	0	0	0	0	0	0	0	0	0	0	0	0	0	0	0	1	0	0
accidental_deaths	12	15	0	0	0	0	0	0	0	0	0	0	0	0	0	0	0	0	0	0	0	0	0	0	0	0	1	0	0	0	0	0	0	0	0	1	0	0	0	0	0	0	0	0	2	0	1	0	1
occupational_stress	9	15	1	0	0	0	0	0	0	0	0	0	0	0	0	0	0	0	2	0	0	0	0	1	0	0	3	0	0	0	0	0	0	1	0	1	0	0	0	0	0	0	0	0	0	0	0	0	0
coroner	11	15	0	0	0	0	0	3	0	0	0	0	0	0	0	0	0	0	0	0	0	0	0	1	0	0	0	0	0	0	0	0	0	0	0	0	0	0	0	0	0	0	0	0	0	0	0	1	0
injury_mortality	9	15	0	0	0	0	0	0	0	0	0	0	0	0	0	0	0	0	0	0	0	0	0	1	0	0	2	0	0	0	0	0	0	0	0	0	0	0	0	0	0	0	0	0	0	0	0	0	0
cognitive_therapy	11	15	1	0	0	0	0	0	0	0	0	0	0	0	0	0	0	0	0	0	0	0	0	0	0	0	1	0	0	0	0	0	0	0	0	0	0	0	0	0	0	0	0	0	1	0	0	0	0
strengths	12	15	0	0	0	0	0	1	0	0	0	0	0	0	0	0	0	0	0	0	0	0	0	0	0	0	3	0	0	0	0	0	0	0	0	0	0	0	0	0	0	0	0	0	1	0	2	0	0
heart	10	15	0	0	0	0	0	0	0	0	0	0	0	0	1	0	0	0	0	0	0	0	0	1	0	0	0	0	0	0	0	0	0	0	0	0	0	0	0	0	0	0	0	0	0	0	0	0	0
anthropology	8	15	0	0	0	2	0	0	0	0	0	0	0	0	0	0	0	0	0	0	0	0	0	0	0	0	2	0	0	0	0	0	0	0	0	0	0	0	0	0	0	0	0	0	0	0	0	1	0
persistence	11	15	1	0	0	0	0	1	0	0	0	0	0	0	1	0	0	0	0	0	0	0	0	1	0	0	0	0	0	0	0	0	0	0	0	0	0	0	0	0	0	0	0	0	0	0	1	0	0
mortality_data	8	15	0	0	0	0	0	4	0	0	0	0	0	0	0	0	0	0	0	0	0	0	0	1	0	0	0	0	0	0	0	0	0	0	0	0	0	0	0	0	0	0	0	1	0	0	0	0	0
urine	7	15	0	0	0	0	0	0	0	0	0	0	0	0	0	0	0	0	1	0	0	0	0	0	0	0	0	0	0	0	0	0	0	0	0	0	0	0	0	0	0	0	0	3	1	0	0	0	0
antiepileptic_drugs	11	14	0	0	0	0	0	0	0	0	0	0	0	0	0	0	0	0	1	0	0	1	0	0	0	0	1	0	0	0	0	0	0	0	0	0	0	0	0	0	0	0	0	1	1	0	0	0	0
empowering_young_lives	9	14	0	0	0	0	0	0	0	0	0	0	0	0	0	0	0	0	0	0	0	0	0	0	0	0	0	0	0	0	0	0	0	0	0	0	0	0	0	0	1	0	0	0	2	0	1	0	0
discourse	9	14	1	0	0	0	0	3	0	0	0	0	0	0	1	0	0	0	0	0	0	0	0	3	0	0	0	0	0	0	0	0	0	0	0	0	0	0	0	0	0	0	0	0	0	0	0	0	0
northern_territory	5	14	0	0	0	0	0	9	0	0	0	0	0	0	1	0	0	0	0	0	0	0	0	0	0	0	0	0	0	0	0	0	0	0	0	0	0	0	0	0	0	0	0	0	0	0	0	0	0
international_neuropsychiatric_interview	8	14	0	0	0	0	0	0	0	0	0	0	0	0	0	0	0	0	0	0	0	0	0	0	0	0	0	0	0	0	0	0	0	0	0	0	0	0	0	0	0	0	0	0	0	0	0	0	0
health_risk_behaviors	7	14	0	0	0	0	0	0	0	0	0	0	0	0	0	0	0	0	0	0	0	0	0	0	0	0	3	0	0	0	0	0	0	0	0	0	0	0	0	0	0	0	0	0	0	0	1	0	0
population_based_study	12	14	0	0	0	0	0	2	1	0	0	0	0	0	0	0	0	0	1	0	0	0	0	0	0	0	0	0	0	0	0	0	0	0	0	1	0	0	0	0	0	0	0	0	0	0	1	0	0
community_mental_health	10	14	0	0	0	0	0	0	0	0	0	0	0	0	0	0	0	0	1	0	0	0	0	0	0	0	0	0	0	0	0	0	0	0	0	0	0	0	0	0	0	0	0	0	0	0	0	0	0
military_veterans	4	14	5	0	0	0	0	0	0	0	0	0	0	0	0	0	0	0	0	0	0	0	0	0	0	0	0	0	0	0	0	0	0	0	0	0	0	0	0	0	0	0	0	0	0	0	0	0	0
episode	8	14	0	0	0	0	0	0	0	0	0	0	0	0	0	0	0	0	1	0	0	0	0	1	0	0	1	0	0	0	0	0	0	0	0	0	0	0	0	0	0	0	0	2	3	0	0	0	0
community_violence	6	14	0	0	0	0	0	1	0	0	0	0	0	0	0	0	0	0	0	0	0	0	0	2	0	0	1	0	0	0	0	0	0	0	0	0	0	0	0	0	0	0	0	0	0	0	0	0	0
drug_dependence	8	14	0	0	0	0	0	0	0	0	0	0	0	0	0	0	0	0	0	0	0	0	0	0	0	0	0	0	0	0	0	0	0	0	0	0	0	0	0	0	0	0	0	0	0	0	0	0	0
ptsd_symptoms	5	14	5	0	0	0	0	0	0	0	0	0	0	0	0	0	0	0	0	0	0	0	0	0	0	0	0	0	0	0	0	0	0	0	0	0	0	0	0	0	0	0	0	0	0	0	0	0	0
fatigue	12	14	0	0	0	0	0	1	0	0	0	0	0	0	0	0	0	0	0	0	0	0	0	1	0	0	1	0	0	0	0	0	0	0	0	0	0	0	0	1	0	0	0	1	0	0	0	0	1
social_network	12	14	0	0	0	0	0	1	0	0	0	0	0	0	1	0	0	0	0	0	0	0	0	0	0	0	1	0	0	0	0	0	0	0	0	0	0	0	0	0	0	0	0	0	0	0	1	0	0
death_rates	7	14	0	0	0	0	0	1	0	0	0	0	0	0	0	0	0	0	1	0	0	0	0	3	0	0	0	1	0	0	0	0	0	0	0	0	0	0	0	0	0	0	0	0	0	0	0	0	0
nationally_representative_sample	8	14	1	0	0	0	0	0	0	0	0	0	0	0	0	0	0	0	0	0	0	0	0	0	0	0	0	0	0	0	0	0	0	0	0	0	0	0	0	0	0	0	0	0	0	0	0	0	0
intentional_injuries	13	14	1	0	0	0	0	0	0	0	0	1	0	0	0	0	0	0	0	0	0	0	0	2	0	0	0	0	0	0	0	0	0	0	0	0	0	0	0	0	0	0	0	0	0	0	0	0	0
eureld	7	14	0	0	0	0	0	2	0	0	0	0	0	0	2	0	0	0	0	0	0	0	0	0	0	0	0	0	0	0	0	0	0	0	0	2	0	0	0	0	0	0	0	0	0	0	0	0	0
prison_suicide	5	14	0	0	0	0	0	0	7	0	0	0	0	0	0	0	0	0	0	0	0	0	0	0	0	0	0	0	0	0	0	0	0	0	0	0	0	0	0	0	0	0	0	2	0	0	1	0	0
interviews	10	14	0	0	0	0	0	0	0	0	0	0	0	0	1	0	0	0	0	0	0	0	0	1	0	0	0	0	0	0	0	0	0	0	0	0	0	0	0	0	1	0	0	0	0	0	0	0	0
qualitative_methods	8	14	1	0	0	0	0	2	0	0	0	0	0	0	0	0	0	0	0	0	0	0	0	4	0	0	0	0	0	0	0	0	0	0	0	0	0	0	0	0	0	0	0	0	0	0	0	2	0
terminal_illness	10	14	0	0	0	0	0	1	0	0	0	0	0	0	1	0	0	0	0	0	0	0	0	0	0	0	0	0	0	0	0	0	0	0	0	1	0	0	0	0	0	0	0	0	0	0	1	0	1
ill_patients	9	14	0	0	0	0	0	1	0	0	0	0	0	0	0	0	0	0	0	0	0	0	0	1	0	0	0	0	0	0	0	0	0	0	0	0	0	0	0	0	0	0	0	0	0	0	2	0	0
injection	8	14	0	0	0	0	0	1	0	0	0	0	0	0	0	0	0	0	0	0	0	0	0	2	0	0	0	0	0	0	0	0	0	0	0	0	0	0	1	0	0	0	0	0	1	0	0	0	0
suicide_attacks	7	14	1	0	0	0	0	0	0	0	0	0	0	0	0	0	0	0	0	0	0	0	0	0	0	0	0	0	0	0	0	0	0	0	0	0	0	0	0	0	0	0	0	0	0	0	0	0	0
withholding_treatment	6	14	0	0	0	0	0	1	0	0	0	0	0	0	3	0	0	0	0	0	0	0	0	0	0	0	0	0	0	0	0	0	0	0	0	0	0	0	0	0	0	0	0	0	0	0	0	0	0
completed_suicides	10	14	1	0	0	0	0	2	0	0	0	0	0	0	0	0	0	0	0	0	0	0	0	0	0	0	1	0	0	0	0	0	0	0	0	0	0	0	0	0	0	0	0	0	0	0	0	0	1
content_analysis	12	14	0	0	0	0	0	1	2	0	0	1	0	0	1	0	0	0	0	0	0	0	0	0	0	0	0	0	0	0	0	0	0	0	0	0	0	0	0	0	1	0	0	0	0	0	0	0	0
sexual_assault	9	14	2	0	0	0	0	0	0	0	0	0	0	0	0	0	0	0	0	0	0	0	0	0	0	0	1	0	0	0	0	0	0	0	0	0	0	0	1	0	0	0	0	0	0	0	0	1	0
demographic_characteristics	4	14	0	0	0	0	0	0	0	0	0	0	0	0	0	0	0	0	0	0	0	0	0	0	0	0	0	0	0	0	0	0	0	0	0	0	0	0	0	0	0	0	0	0	0	0	0	0	0
seasons	9	14	0	0	0	0	0	3	0	0	0	0	0	0	1	0	0	0	0	0	0	0	0	0	0	1	0	1	0	0	0	0	0	0	0	0	0	0	0	0	0	0	0	2	0	0	0	0	0
replication	9	14	0	0	0	0	0	2	1	0	0	0	0	0	0	0	0	0	1	0	0	0	0	0	0	0	0	0	0	0	0	0	0	0	0	0	0	0	0	0	0	0	0	1	0	0	0	0	2
incarceration	9	14	1	0	0	0	0	1	0	0	0	0	0	0	0	0	0	0	0	0	0	0	0	0	0	0	0	0	0	0	0	0	0	0	0	0	0	0	0	0	0	0	0	0	0	0	1	0	0
plasma	8	14	1	0	0	0	0	0	0	0	0	0	0	0	0	0	0	0	0	0	0	0	0	0	0	0	1	0	0	0	0	0	0	0	0	0	0	0	0	0	0	0	0	1	0	0	0	0	0
palliative_medicine	8	14	0	0	0	0	0	0	0	0	0	0	0	0	0	0	0	0	0	0	0	0	0	1	0	0	0	0	0	0	0	0	0	0	0	1	0	0	0	0	0	0	0	0	0	0	5	0	0
estonia	3	14	0	0	0	0	0	0	0	0	0	0	0	0	0	0	0	0	0	0	0	0	0	1	0	0	0	0	0	0	0	0	0	0	0	0	0	0	0	0	12	0	0	0	0	0	1	0	0
samoa	9	14	0	0	0	0	0	0	0	0	0	0	0	0	0	0	0	0	0	0	0	0	0	0	0	0	0	0	0	0	0	0	0	0	0	0	0	0	0	0	0	0	1	0	0	0	0	0	0
self_inflicted_injury	8	14	0	0	0	0	0	2	0	0	0	0	0	0	0	0	0	0	1	0	0	0	0	0	0	0	0	0	0	0	0	0	0	0	0	0	0	1	0	0	0	0	0	0	1	0	0	0	0
data_mining	10	14	0	0	0	0	0	0	0	0	0	0	0	0	0	0	0	0	0	0	0	0	0	0	0	1	1	0	0	0	0	0	0	0	0	0	0	0	0	0	0	0	0	0	2	0	0	0	0
certificates	10	14	0	0	0	0	0	0	0	0	0	0	0	0	1	0	0	0	0	0	0	0	0	1	0	0	0	0	0	0	0	0	0	0	0	1	0	0	0	0	0	0	0	0	1	0	1	0	0
cortex	9	14	1	0	0	0	0	0	0	0	0	0	0	0	0	0	0	0	0	0	0	0	0	1	0	0	0	0	0	0	0	0	0	0	0	0	0	0	0	0	0	0	0	0	0	0	0	0	0
high_risk	7	14	0	0	0	0	0	0	0	0	0	0	0	0	0	0	0	0	0	0	0	0	0	0	0	0	1	0	0	0	0	0	0	0	0	0	0	0	0	0	0	0	0	1	0	0	1	0	0
demographics	7	14	0	0	0	0	0	0	0	0	0	0	0	0	0	0	0	0	0	0	0	0	0	0	0	0	0	0	0	0	0	0	0	0	0	0	0	0	0	0	0	0	0	0	0	0	0	1	0
old	12	14	0	0	0	0	0	2	1	0	0	0	0	0	0	0	0	0	0	0	0	0	0	0	0	0	1	0	0	0	0	0	0	0	0	1	0	0	0	0	0	0	0	0	0	0	1	0	0
latent_class_analysis	10	14	0	0	0	0	0	0	1	0	0	0	0	0	0	0	0	0	1	0	0	0	0	0	0	0	1	0	0	0	0	0	0	0	0	1	0	0	0	0	0	0	0	0	0	0	0	0	0
dsm_iii_r	8	14	0	0	0	0	0	0	0	0	0	0	0	0	0	0	0	0	0	0	0	0	0	0	0	0	0	0	0	0	0	0	0	0	0	0	0	0	0	0	0	0	0	0	0	0	0	0	0
childhood_maltreatment	7	14	0	0	0	0	0	1	0	0	0	0	0	0	0	0	0	0	1	0	0	0	0	5	0	0	0	0	0	0	0	0	0	0	0	0	0	0	0	0	0	0	0	0	1	0	0	0	0
telephone	6	14	0	0	0	0	0	4	0	0	0	0	0	0	0	0	0	0	0	0	0	0	0	0	0	0	0	0	0	0	0	0	0	0	0	0	0	0	0	0	0	0	0	0	3	0	0	0	0
selection	12	14	0	0	0	0	0	0	1	0	0	0	0	0	1	0	0	0	0	0	0	0	0	0	0	0	0	0	0	0	0	0	0	0	0	1	0	0	0	0	0	0	0	1	1	0	0	0	0
drivers	10	14	0	0	0	0	0	0	0	0	0	0	0	0	0	0	0	0	0	0	0	0	0	0	0	0	1	0	0	0	0	0	0	0	0	0	0	0	0	0	0	0	0	1	0	0	0	0	0
psychiatric_diagnostic_modules	2	14	0	0	0	0	0	0	0	0	0	0	0	0	0	0	0	0	0	0	0	0	0	0	0	0	0	0	0	0	0	0	0	0	0	0	0	0	0	0	0	0	0	0	0	0	0	0	0
cia	12	14	0	0	1	0	0	0	0	0	0	0	0	0	0	0	0	0	0	0	0	0	1	0	0	0	0	0	2	1	0	0	0	0	0	0	0	0	0	0	0	0	0	0	0	0	0	1	0
torture	9	14	0	0	0	1	0	1	0	0	0	0	0	0	0	0	0	0	0	0	0	0	0	0	0	0	0	1	0	0	0	0	0	0	0	1	0	0	0	0	0	0	0	0	0	1	0	0	0
anti_colonialism	12	14	0	0	1	0	0	0	0	0	0	0	0	0	0	0	0	0	0	0	0	0	1	0	0	0	0	0	2	1	0	0	0	0	0	0	0	0	0	0	0	0	0	0	0	0	0	1	0
perestroika	8	14	0	2	0	0	0	0	0	0	0	0	0	0	0	0	0	0	0	0	0	0	0	0	0	0	0	0	0	0	0	0	0	0	0	0	0	0	0	0	2	0	0	0	0	0	2	0	0
anc	12	14	0	0	1	0	0	0	0	0	0	0	0	0	0	0	0	0	0	0	0	0	1	0	0	0	0	0	2	1	0	0	0	0	0	0	0	0	0	0	0	0	0	0	0	0	0	1	0
national_longitudinal_mortality	8	14	0	0	0	0	0	0	1	0	0	0	0	0	1	0	0	0	0	0	0	0	0	0	0	0	0	0	0	0	0	0	0	0	0	3	0	0	0	0	0	0	0	3	0	0	0	0	0
bdnf	9	14	1	0	0	0	0	0	0	0	0	0	0	0	0	0	0	0	0	0	0	0	0	0	0	0	0	0	0	0	0	0	0	0	0	0	0	0	0	0	0	0	0	0	0	0	1	0	0
construction	11	14	0	0	0	0	0	1	0	0	0	0	0	0	0	0	0	0	0	0	0	0	0	1	0	0	0	0	2	1	0	0	0	0	0	0	0	0	0	0	0	0	0	0	0	0	0	0	0
primary_prevention	10	14	0	0	0	0	0	3	0	0	0	0	0	0	0	0	0	0	2	0	0	0	0	1	0	0	0	1	0	0	0	0	0	0	0	1	0	0	0	0	0	0	0	0	0	0	0	0	0
adverse_events	11	14	1	0	0	0	0	1	0	0	0	0	0	0	0	0	0	0	0	0	0	0	0	0	0	0	0	0	0	0	0	0	0	0	0	0	0	0	0	0	0	0	0	0	2	0	2	0	0
ect	11	14	0	0	0	0	0	0	0	0	0	0	0	0	0	0	0	0	0	0	0	0	0	0	0	0	1	0	0	0	0	0	0	0	0	0	0	0	0	0	1	0	0	0	0	0	0	0	0
antisocial_personality_disorder	6	14	0	0	0	0	0	1	0	0	0	0	0	0	0	0	0	0	0	0	0	0	0	0	0	0	0	0	0	0	0	0	0	0	0	1	0	0	0	0	0	0	0	0	0	0	1	0	0
prejudice	7	14	0	0	0	0	0	0	0	0	0	0	0	0	0	0	0	0	0	0	0	0	0	0	0	0	0	0	0	0	0	0	0	0	0	0	0	0	0	0	0	0	0	0	2	0	2	0	0
boko_haram	5	14	0	0	0	0	0	0	0	0	0	0	0	0	0	0	0	0	0	0	0	0	1	0	1	0	0	0	0	0	0	0	0	0	0	0	0	0	0	0	0	0	0	0	0	0	0	0	0
spinal_cord_injury	12	14	0	0	0	0	0	2	0	0	0	1	0	0	0	0	0	0	0	0	0	0	0	1	0	0	0	0	0	0	0	0	0	0	0	1	0	0	0	0	0	0	0	1	0	0	0	0	0
rct	13	14	0	0	0	0	0	0	1	0	0	0	0	0	0	0	0	0	0	0	0	0	0	0	0	0	0	0	0	0	0	0	0	0	0	0	0	0	0	0	1	0	0	0	1	0	1	0	0
plo	12	14	0	0	1	0	0	0	0	0	0	0	0	0	0	0	0	0	0	0	0	0	1	0	0	0	0	0	2	1	0	0	0	0	0	0	0	0	0	0	0	0	0	0	0	0	0	1	0
fit_indexes	12	14	1	0	0	0	0	0	0	0	0	0	0	0	0	0	0	0	0	0	0	0	0	1	0	0	1	0	0	0	0	0	0	0	0	0	0	0	0	0	0	0	0	0	0	0	0	0	0
physician_assistedsuicide	6	14	0	0	0	0	0	0	0	0	0	0	0	0	1	0	0	0	0	0	0	0	0	2	0	0	0	0	0	0	0	0	0	0	0	0	0	0	0	0	0	0	0	0	0	0	0	0	0
serotonin_transporter	8	14	0	0	0	0	0	0	1	0	0	0	0	0	0	0	0	0	0	0	0	0	0	1	0	0	0	0	0	0	0	0	0	0	0	0	0	0	0	0	0	0	0	0	0	0	1	0	0
restriction	8	14	0	0	0	0	0	1	1	0	0	0	0	0	0	0	0	0	1	0	0	0	0	0	0	0	0	0	0	0	0	0	0	0	0	0	0	0	0	0	0	0	0	0	0	0	0	0	0
cells	7	14	0	0	0	0	0	0	0	0	0	0	0	0	0	0	0	0	0	0	0	0	0	0	0	0	1	0	0	0	0	0	0	0	0	0	0	0	0	0	0	0	0	0	0	0	0	0	0
child_murder	7	14	0	0	0	0	0	0	4	0	0	0	0	0	0	0	0	0	0	0	0	0	0	0	0	1	0	0	0	0	0	0	0	0	0	0	0	0	0	0	0	0	0	5	0	0	0	0	0
hostility	7	14	1	0	0	0	0	0	0	0	0	0	0	0	0	0	0	0	0	0	0	0	0	0	0	0	2	0	0	0	0	0	0	0	0	0	0	0	0	0	0	0	0	0	0	0	0	0	0
serbia	3	14	0	0	0	0	0	0	0	0	0	0	0	0	0	0	0	0	0	0	0	0	0	0	0	0	0	0	0	0	0	0	0	0	0	1	0	0	0	0	0	0	0	0	0	0	0	0	0
mediating_role	9	14	0	0	0	0	0	0	0	0	0	0	0	0	0	0	0	0	0	0	0	0	0	0	0	0	3	0	0	0	0	0	0	0	0	0	0	0	0	0	0	0	0	0	0	0	0	1	1
gas_chromatography	5	14	0	0	0	0	0	0	0	0	0	0	0	0	0	0	0	0	0	0	0	0	0	0	0	0	0	0	0	0	0	0	0	0	0	0	0	0	0	0	0	0	0	2	0	0	0	0	0
mental_health_promotion	13	14	0	0	0	0	0	0	1	0	0	0	0	0	0	0	0	0	0	0	0	0	0	1	0	0	0	0	0	0	0	0	0	0	0	0	0	0	0	0	1	0	0	0	1	0	1	0	0
heavy_drinking	9	14	0	0	0	0	0	0	0	0	0	0	0	2	0	0	0	0	0	0	0	0	0	1	0	0	1	0	0	0	0	0	0	0	0	0	0	0	0	0	0	0	0	1	0	0	0	0	0
last_resort	7	14	0	0	0	0	0	1	0	0	0	0	0	0	0	0	0	0	0	0	0	0	0	0	0	0	0	0	0	0	0	0	0	0	0	0	0	0	0	0	0	0	0	0	0	0	0	0	0
emotional_intelligence	10	14	0	0	0	0	0	0	0	0	0	0	0	0	0	0	0	0	0	0	0	0	0	0	0	0	1	0	0	0	0	0	0	0	0	0	0	0	0	0	0	0	0	0	0	0	0	1	0
10_year_follow_up	11	14	0	0	0	0	0	1	1	0	0	0	0	0	0	0	0	0	0	0	0	0	0	0	0	0	0	0	0	0	0	0	0	0	0	3	0	0	0	0	0	0	0	0	0	0	0	0	0
psychological_strains	2	14	0	0	0	0	0	0	0	0	0	0	0	0	0	0	0	0	0	0	0	0	0	0	0	0	13	0	0	0	0	0	0	0	0	0	0	0	0	0	0	0	0	0	0	0	0	0	0
prevention_program	6	14	0	0	0	0	0	0	1	0	0	0	0	0	0	0	0	0	0	0	0	0	0	0	0	0	0	0	0	0	0	0	0	0	0	1	0	0	0	0	0	1	0	0	0	0	0	0	0
domestic_gas	5	14	0	0	0	0	0	2	0	0	0	0	0	0	0	0	0	0	0	0	0	0	0	2	0	0	0	0	0	0	0	0	0	0	0	1	0	0	0	0	0	0	0	0	0	0	0	0	0
extended_suicide	8	14	0	0	0	0	0	0	0	0	0	0	0	0	0	0	0	0	0	0	0	0	0	0	0	0	0	0	0	0	0	0	0	0	0	0	0	0	0	0	0	0	0	2	0	0	0	0	0
public_policy	8	13	0	0	0	0	0	0	0	0	0	0	0	0	0	0	1	0	1	0	0	0	0	0	0	1	1	0	0	0	0	0	0	0	0	0	0	0	0	0	0	0	0	1	0	0	0	0	0
opioid_use	9	13	2	0	0	0	0	1	0	0	0	0	0	0	0	0	0	0	0	0	0	0	0	0	0	0	0	0	0	0	0	0	0	0	0	0	0	0	0	0	0	0	0	0	0	0	0	0	0
psychiatric_symptoms	12	13	0	0	0	0	0	1	0	0	0	0	0	0	0	0	0	0	0	0	0	0	0	0	0	0	0	0	0	0	0	0	0	0	0	0	0	0	0	0	0	0	0	0	0	1	0	0	0
oxidative_stress	10	13	0	0	0	0	0	1	0	0	0	0	0	0	0	0	0	0	1	0	0	0	0	0	0	1	1	0	0	0	0	0	0	0	0	0	0	0	0	0	0	0	0	0	0	0	0	0	0
bipolar_affective_disorder	6	13	0	0	0	0	0	0	0	0	0	0	0	0	0	0	0	0	0	0	0	0	0	0	0	0	0	0	0	0	0	0	0	0	0	4	0	0	0	0	0	0	0	0	0	0	1	0	0
population_based_cohort	6	13	0	0	0	0	0	1	0	0	0	0	0	0	0	0	0	0	0	0	0	0	0	0	0	0	0	0	0	0	0	0	0	0	0	5	0	0	0	0	0	0	0	0	0	0	1	0	0
symptomatology	11	13	1	0	0	0	0	0	0	0	0	0	0	0	0	0	0	0	0	0	0	0	0	0	0	0	1	0	0	0	0	0	0	0	0	0	0	0	0	0	0	0	0	0	1	0	0	0	0
dna	8	13	0	0	0	0	0	0	0	0	0	0	0	0	0	0	0	0	0	0	0	0	0	0	0	1	1	0	0	0	0	2	0	0	0	0	0	0	0	0	0	0	0	0	4	0	0	0	0
serotonin_transporter_gene	6	13	0	0	0	0	0	0	0	0	0	0	0	0	0	0	0	0	0	0	0	0	0	0	0	0	0	0	0	0	1	0	0	0	0	0	0	0	0	0	0	0	0	1	0	0	0	0	0
pack_sizes	10	13	0	0	0	0	0	1	0	0	0	0	0	0	0	0	0	0	0	0	0	0	0	0	0	0	0	0	0	0	0	0	0	0	0	0	0	0	0	0	0	0	0	0	1	0	0	0	1
deliberate_self_poisoning	9	13	0	0	0	0	0	2	0	0	0	0	0	0	0	0	0	0	0	0	0	0	0	0	0	0	0	0	0	0	0	0	0	0	0	0	0	0	0	0	0	0	1	0	0	0	0	0	0
verbal_autopsies	7	13	0	0	0	0	0	0	0	0	0	1	0	0	0	0	0	0	0	0	0	0	0	0	0	0	0	0	0	0	0	0	0	0	0	0	0	0	0	0	0	0	0	0	1	0	0	0	0
suicide_in_young_people	13	13	0	0	0	1	0	0	0	0	0	0	0	0	0	0	0	0	1	0	0	0	0	1	0	1	0	1	0	0	0	0	1	0	0	0	0	1	0	1	0	0	0	0	0	0	0	0	0
activation	6	13	0	0	0	0	0	0	0	0	0	0	0	0	0	0	0	0	1	0	0	0	0	0	0	0	2	0	0	0	0	0	0	0	0	0	0	0	0	0	0	0	0	1	1	0	0	0	0
carbon_monoxide_poisoning	8	13	0	0	0	0	0	1	0	0	0	0	0	0	0	0	0	0	0	0	0	0	0	0	0	0	2	0	0	0	0	0	0	0	0	2	0	0	0	0	0	0	0	0	0	0	0	0	0
areas	10	13	0	0	0	0	0	1	0	0	0	0	0	0	1	0	0	0	1	0	0	0	0	0	0	0	3	0	0	0	0	0	0	0	0	0	0	0	0	0	0	0	0	1	0	0	0	0	0
genderdifferences	10	13	0	0	0	0	0	1	0	0	0	0	0	0	0	0	0	0	0	0	0	0	0	2	0	0	0	0	0	0	0	0	0	0	0	0	0	0	0	0	0	0	0	0	0	0	0	0	0
twitter	5	13	0	0	0	0	0	0	0	0	0	0	0	0	0	0	0	0	0	0	0	0	0	0	0	0	2	0	0	0	0	0	0	0	0	0	0	0	0	0	0	0	0	0	0	0	0	0	0
alaska_native_youth	7	13	0	0	0	0	0	0	0	0	0	0	0	0	0	0	0	0	0	0	0	0	0	2	0	0	0	0	0	0	0	0	0	0	0	0	0	0	0	0	0	0	0	0	0	0	0	0	1
age_differences	7	13	0	0	0	0	0	0	0	0	0	0	0	0	0	0	0	0	0	0	0	0	0	1	0	0	1	0	0	0	0	0	0	0	0	0	0	0	0	0	0	0	0	1	0	0	0	1	0
informed_consent	8	13	0	0	0	0	0	0	0	0	0	0	0	0	0	0	0	0	0	0	0	0	0	2	0	1	2	0	0	0	0	0	0	0	0	0	0	0	0	0	0	0	0	0	0	0	1	1	0
swedish	11	13	0	0	0	0	0	0	1	0	0	0	0	0	1	0	0	0	0	0	0	0	0	0	0	0	0	0	0	0	0	0	0	0	0	0	0	0	0	0	0	0	0	0	0	0	0	1	0
community_based_intervention	5	13	0	0	0	0	0	0	0	0	0	0	0	0	0	0	0	0	0	0	0	0	0	1	0	0	0	0	0	0	0	0	0	0	0	0	0	0	0	0	0	0	0	0	0	0	1	0	0
sequelae	11	13	1	0	0	0	0	0	1	0	0	0	0	0	0	0	0	0	0	0	0	0	0	0	0	0	0	0	0	0	0	0	0	0	0	0	0	0	0	0	0	0	0	0	0	0	1	0	0
cross_cultural_comparison	12	13	0	0	0	0	0	1	0	0	0	0	0	0	1	0	0	0	1	0	0	0	0	1	0	0	0	0	0	0	0	1	0	0	0	1	0	0	0	0	0	0	0	0	0	0	1	0	0
psychologicalautopsy	6	13	0	0	0	0	0	1	0	0	0	0	0	0	0	0	0	0	0	0	0	0	0	0	0	0	3	0	0	0	0	0	0	0	0	0	0	0	0	0	0	0	0	0	0	0	0	0	2
democracy	10	13	0	0	1	0	0	0	0	0	0	0	0	0	0	0	0	0	0	0	0	0	0	0	0	0	1	0	0	0	0	0	0	0	0	0	0	0	0	0	0	0	0	0	0	0	1	0	1
injection_drug_use	5	13	0	0	0	0	0	1	0	0	0	0	0	0	0	0	0	0	0	0	0	0	0	4	0	0	1	0	0	0	0	0	0	0	0	0	0	0	0	0	0	0	0	0	0	0	0	0	0
collaborative_care	8	13	0	0	0	0	0	1	0	0	0	0	0	0	0	0	0	0	0	0	0	0	0	2	0	0	2	0	0	0	0	0	0	0	0	0	0	0	0	0	0	0	0	0	0	0	1	0	0
ssris	8	13	0	0	0	0	0	0	0	0	0	0	0	0	0	0	0	0	0	0	0	0	0	1	0	0	0	0	0	0	0	0	0	0	0	1	0	0	0	0	0	0	0	1	0	0	0	0	0
determinant	11	13	0	0	0	0	0	1	0	0	0	0	0	0	0	0	0	0	0	0	0	0	0	3	0	0	0	0	0	0	1	0	0	0	0	0	0	0	0	0	0	0	0	0	1	0	1	0	0
aggressive_behavior	9	13	1	0	0	0	0	0	1	0	0	0	0	0	0	0	0	0	0	0	0	0	0	1	0	0	1	0	0	0	0	0	0	0	0	0	0	0	0	0	0	0	0	0	0	0	0	0	0
health_service	11	13	0	0	0	0	0	1	0	0	0	0	0	0	2	0	0	0	0	0	0	0	0	1	0	0	1	0	0	0	0	0	0	0	0	0	0	0	0	0	0	0	0	0	0	0	0	0	0
argentina	6	13	0	0	0	7	0	0	0	0	0	0	0	0	0	0	0	0	1	0	0	0	0	0	0	0	0	1	0	0	0	0	0	0	0	0	0	0	0	0	0	0	0	0	0	0	0	0	0
suicide_risk_factors	9	13	0	0	0	0	0	1	0	0	0	0	0	0	0	0	0	0	0	0	0	0	0	0	0	0	0	0	0	0	0	0	0	0	0	0	0	0	0	0	0	0	0	0	0	0	0	0	0
prospective_study	9	13	0	0	0	0	0	0	0	0	0	1	0	0	0	0	0	0	0	0	0	0	0	0	0	0	0	0	0	0	0	0	0	0	0	1	0	0	0	0	0	0	0	0	0	0	0	0	0
transgender_youth	7	13	0	0	0	0	0	0	0	0	0	0	0	0	1	0	0	0	0	0	0	0	0	1	0	0	0	0	0	0	0	0	0	0	0	0	0	0	0	0	0	0	0	0	0	0	0	0	0
verdicts	11	13	0	0	0	0	0	1	0	0	0	0	0	0	0	0	0	0	0	0	0	0	0	0	0	0	0	0	0	0	0	0	0	0	0	1	0	0	0	0	0	0	0	0	1	0	2	0	1
spousal_homicide	10	13	0	0	0	0	0	2	0	0	0	0	0	0	1	0	0	0	0	0	0	0	0	1	0	0	0	0	0	0	0	0	0	0	0	0	0	0	0	0	0	0	0	0	0	0	0	0	0
railway_suicide	5	13	0	0	0	0	0	0	0	0	0	0	0	0	2	0	0	0	0	0	0	0	0	0	0	0	0	0	0	0	0	0	0	0	0	0	0	0	0	0	0	0	0	0	1	0	6	0	0
frontal_cortex	3	13	0	0	0	0	0	0	0	0	0	0	0	0	0	0	0	0	0	0	0	0	0	0	0	0	0	0	0	0	0	0	0	0	0	0	0	0	0	0	0	0	0	0	0	0	0	0	0
nationwide_cohort	8	13	0	0	0	0	0	0	0	0	0	0	0	0	0	0	0	0	0	0	0	0	0	0	0	0	1	0	0	0	0	0	0	0	0	2	0	0	0	0	0	0	0	4	0	0	1	0	0
receptors	8	13	1	0	0	0	0	2	0	0	0	0	0	0	0	0	0	0	0	0	0	0	0	0	0	0	0	1	0	0	0	0	0	0	0	0	0	0	0	0	0	0	0	2	1	0	0	0	0
older_persons	8	13	0	0	0	0	0	1	0	0	0	0	0	0	0	0	0	0	0	0	0	0	0	1	0	0	0	0	0	0	0	0	0	0	0	0	0	0	0	0	1	0	0	0	0	0	0	0	0
psychiatric_epidemiology	7	13	0	0	0	0	0	0	0	0	0	0	0	0	0	0	0	0	0	0	0	0	0	3	0	0	1	0	0	0	0	0	0	0	0	0	0	0	0	0	0	0	0	0	0	0	0	0	0
charcoal	9	13	0	0	0	0	0	1	0	0	0	0	0	0	0	0	0	0	1	0	0	0	0	1	0	0	3	0	0	0	0	0	0	0	0	0	0	0	0	0	0	0	0	0	0	0	0	0	0
pregnant_women	10	13	0	0	0	0	0	0	0	0	0	0	0	0	0	0	0	0	2	0	0	0	0	0	0	0	1	0	0	0	0	0	0	0	0	0	0	0	0	0	0	0	0	0	0	0	0	0	0
morocco	4	13	1	0	0	0	0	0	0	0	0	0	0	0	0	0	0	0	0	0	0	0	0	0	0	0	0	0	0	0	0	0	0	0	0	0	0	0	0	0	0	0	0	0	0	0	0	0	0
western_australia	1	13	0	0	0	0	0	13	0	0	0	0	0	0	0	0	0	0	0	0	0	0	0	0	0	0	0	0	0	0	0	0	0	0	0	0	0	0	0	0	0	0	0	0	0	0	0	0	0
suicidal_intent	7	13	0	0	0	0	0	2	0	0	0	0	0	0	0	0	0	0	0	0	0	0	0	0	0	0	3	0	0	0	0	0	0	0	0	0	0	0	0	0	1	0	0	0	0	0	0	0	0
policies	7	13	0	0	0	0	0	0	0	0	0	0	0	0	2	0	0	0	0	0	0	0	0	1	0	0	0	0	0	0	0	0	0	0	0	0	0	0	0	0	0	0	0	0	0	0	0	0	2
sex_ratio	7	13	0	0	0	0	0	0	0	0	0	0	0	0	0	0	0	0	0	0	0	0	0	0	1	0	3	0	0	0	0	0	0	0	0	0	0	0	0	0	0	0	0	0	2	0	0	0	0
adolescent_and_youth_suicide_mortality_rates	13	13	0	0	0	1	0	0	0	0	0	0	0	0	0	0	0	0	1	0	0	0	0	1	0	1	0	1	0	0	0	0	1	0	0	0	0	1	0	1	0	0	0	0	0	0	0	0	0
detection	9	13	0	0	0	0	0	0	0	0	0	0	0	0	0	0	0	0	0	0	0	0	0	1	0	0	0	0	0	0	0	0	0	0	0	0	0	0	1	0	0	0	0	0	1	1	0	0	0
averageannual_percent_variation	13	13	0	0	0	1	0	0	0	0	0	0	0	0	0	0	0	0	1	0	0	0	0	1	0	1	0	1	0	0	0	0	1	0	0	0	0	1	0	1	0	0	0	0	0	0	0	0	0
susceptibility	12	13	1	0	0	0	0	0	0	0	0	0	0	0	0	0	0	0	0	0	0	0	0	0	0	0	0	1	0	0	0	0	0	0	0	0	0	0	0	0	0	0	0	0	0	0	0	0	0
increases	8	13	0	0	0	0	0	1	0	0	0	0	0	0	0	0	0	0	0	0	0	0	0	0	0	0	1	0	0	0	0	0	0	0	1	0	0	0	0	0	0	0	0	0	0	0	0	0	0
suicide_bomber	11	13	0	0	0	0	0	0	0	0	0	0	0	0	0	0	0	0	0	0	0	0	0	0	0	0	0	0	0	0	0	0	0	0	0	0	0	0	0	0	0	0	0	0	0	1	0	0	0
criminology	8	13	0	0	0	0	0	2	0	0	0	0	0	0	0	0	0	0	0	0	0	0	0	2	0	0	0	0	0	0	0	0	0	0	0	0	0	0	0	0	0	0	0	2	1	0	0	0	0
water	7	13	0	0	0	0	0	0	0	0	0	0	0	0	0	0	0	0	0	0	0	0	0	0	0	0	0	0	0	0	0	1	0	0	0	1	0	0	0	0	0	0	0	0	0	0	0	0	0
psychologicaldistress	10	13	1	0	0	0	0	1	0	0	0	0	0	0	0	0	0	0	0	0	0	0	0	0	0	0	0	0	0	0	0	0	0	0	0	0	0	0	0	0	0	0	0	0	0	0	0	1	1
psychometricproperties	11	13	0	0	0	0	0	0	0	0	0	0	0	0	0	0	0	0	1	0	0	0	0	0	0	0	1	0	0	0	0	0	0	0	0	0	0	0	0	0	0	0	0	0	2	0	0	0	0
age_period_cohort_analysis	7	13	0	0	0	0	0	0	0	0	0	0	0	0	0	0	0	0	0	0	0	0	0	0	0	0	2	0	0	0	0	0	0	0	0	0	0	0	0	0	0	0	0	0	0	0	1	0	0
lithium_treatment	7	13	0	0	0	0	0	1	0	0	0	0	0	0	0	0	0	0	0	0	0	0	0	0	0	0	0	0	0	0	0	0	0	0	0	2	0	0	0	0	0	0	0	0	0	0	1	0	0
mortality_statistics	10	13	0	0	0	0	0	1	0	0	0	0	0	0	0	0	0	0	0	0	0	0	0	0	0	0	0	0	0	0	0	0	0	0	0	1	0	0	0	0	0	0	0	1	1	0	0	0	0
smoking_cessation	11	13	0	0	0	0	0	0	0	0	0	0	0	0	1	0	0	0	0	0	0	0	0	1	0	0	0	0	0	0	0	0	0	0	0	0	0	0	0	0	0	0	0	0	0	0	2	0	0
insurgency	6	13	0	0	0	0	0	0	0	0	0	0	0	0	0	0	0	0	0	0	0	0	0	0	0	0	0	0	0	0	0	0	0	0	0	0	0	0	0	0	0	0	0	0	0	0	0	0	0
psychiatric_diagnosis	11	13	0	0	0	0	0	1	0	0	0	0	0	0	0	0	0	0	0	0	0	0	0	1	0	0	2	0	0	0	0	0	0	0	0	0	0	0	0	0	0	0	0	1	0	0	1	0	0
national_sample	9	13	0	0	0	0	0	1	0	0	0	0	0	0	0	0	0	0	0	0	0	0	0	2	0	0	0	1	0	0	0	0	0	0	0	1	0	0	0	0	0	0	0	0	1	0	0	0	0
zimbabwe	7	13	0	0	0	1	0	0	0	0	0	0	0	0	0	0	0	0	1	0	0	0	0	0	0	0	0	0	0	0	0	0	0	0	0	0	0	0	0	0	0	0	0	0	0	0	0	0	0
risk_management	8	13	0	0	0	0	0	2	0	0	0	0	0	0	0	0	0	0	0	0	0	0	0	1	0	0	0	0	0	0	0	0	0	0	0	0	0	0	0	0	0	0	0	0	2	0	0	0	0
social_determinants_of_health	6	13	0	0	0	0	0	1	0	0	0	0	0	0	0	0	0	0	0	0	0	0	0	6	0	0	0	1	0	0	0	0	0	0	0	0	0	0	0	0	0	0	0	0	0	0	0	0	0
5_factor_model	8	13	0	0	0	0	0	1	1	0	0	0	0	0	0	0	0	0	0	0	0	0	0	0	0	0	4	0	0	0	0	0	0	0	0	0	0	0	0	0	0	0	0	0	0	0	0	0	0
resistance	10	13	1	0	0	0	0	0	0	0	0	0	0	0	0	0	0	0	0	0	0	0	0	0	0	0	2	0	0	0	0	0	0	0	0	0	0	0	0	0	0	0	0	0	0	0	0	0	0
al_qaeda	8	13	2	0	1	0	0	0	1	0	0	0	0	0	0	0	0	0	0	0	0	0	0	0	0	0	0	0	0	0	0	0	0	0	0	0	0	0	0	0	0	0	0	0	0	0	1	0	0
self_burning	8	13	0	0	0	0	0	0	0	0	0	0	0	0	0	0	0	0	0	0	0	0	0	0	0	0	0	0	0	0	0	0	0	0	0	0	0	0	0	0	0	0	0	0	0	0	0	0	0
nonfatal_overdose	4	13	0	0	0	0	0	7	0	0	0	0	0	0	0	0	0	0	0	0	0	0	0	0	0	0	0	0	0	0	0	0	0	0	0	0	0	0	0	0	0	0	0	0	0	0	0	0	0
terrorist_bombings	8	13	1	0	0	0	0	0	0	0	0	0	0	0	0	0	0	0	0	0	0	0	0	0	0	0	0	0	0	0	0	0	0	0	0	0	0	0	0	0	0	0	0	0	0	0	0	0	0
cancer_incidence	9	13	0	0	0	0	0	0	1	0	0	0	0	0	0	0	0	0	0	0	0	0	0	0	0	0	1	0	0	0	0	0	0	0	0	0	0	0	0	0	2	0	0	0	2	0	0	0	0
suiciderisk	8	13	1	0	0	0	0	1	0	0	0	0	0	0	0	0	0	0	0	0	0	0	0	3	0	0	1	0	0	0	0	0	0	0	0	0	0	0	0	0	0	0	0	1	0	0	0	0	0
pathological_gambling	9	13	0	0	0	0	0	0	1	0	0	0	0	0	0	0	0	0	0	0	0	0	0	3	0	0	1	1	0	0	0	0	0	0	0	0	0	0	0	0	0	0	0	0	2	0	1	0	0
seasonal_affective_disorder	8	13	0	0	0	0	0	0	2	0	0	0	0	0	1	0	0	0	0	0	0	0	0	0	0	0	0	0	0	0	0	0	0	0	0	0	0	0	0	0	0	0	0	4	0	0	1	0	0
marijuana	9	13	2	0	0	0	0	0	0	0	0	0	0	0	0	0	0	0	0	0	0	0	0	1	0	0	0	0	0	0	0	0	0	0	0	0	0	0	0	0	0	0	0	0	0	0	0	0	0
attrition	6	13	4	0	0	0	0	1	0	0	0	0	0	0	1	0	0	0	0	0	0	0	0	0	0	0	0	0	0	0	0	0	0	0	0	0	0	0	0	0	0	0	0	0	0	0	0	0	0
traumatic_events	8	13	1	0	0	0	0	0	0	0	0	1	0	0	0	0	0	0	0	0	0	0	0	0	0	0	0	0	0	0	0	0	0	0	0	0	0	0	0	0	0	0	0	0	0	1	0	0	0
fatal	10	13	0	0	0	0	0	0	0	0	0	0	0	0	0	0	0	0	0	0	0	0	0	0	0	0	0	0	0	0	0	0	0	0	0	0	0	0	0	0	0	0	0	1	0	0	1	0	0
handguns	4	13	0	0	0	0	0	2	0	0	0	0	0	0	0	0	0	0	0	0	0	0	0	3	0	0	0	0	0	0	0	0	0	0	0	0	0	0	0	0	0	0	0	0	0	0	0	0	0
psychiatric_outpatients	7	13	1	0	0	0	0	0	0	0	0	0	0	0	0	0	0	0	0	0	0	0	0	1	0	0	0	0	0	0	0	0	0	0	0	0	0	0	0	0	0	0	0	0	0	0	0	0	0
suicide_bombing_attacks	8	13	2	0	0	0	0	1	0	0	0	0	0	0	0	0	0	0	0	0	0	0	0	0	0	0	0	0	0	0	0	0	0	0	0	0	0	0	0	0	0	0	0	0	0	0	0	0	0
ethnography	12	13	0	0	0	0	0	0	0	0	0	0	0	0	0	0	0	0	0	0	0	0	0	1	0	0	0	0	0	0	0	0	0	0	0	0	0	0	0	0	0	0	0	0	1	0	1	0	0
physician_assisted_dying	5	13	0	0	0	0	0	1	0	0	0	0	0	0	1	0	0	0	0	0	0	0	0	2	0	0	0	0	0	0	0	0	0	0	0	0	0	0	0	0	0	0	0	0	0	0	0	0	0
emergency_medical_services	10	13	0	0	0	0	0	1	0	0	0	0	0	0	0	0	0	0	2	0	0	0	0	1	0	0	0	0	0	0	0	0	0	0	0	0	0	0	0	0	0	0	0	0	0	0	1	0	0
connectedness	9	13	0	0	0	0	0	1	0	0	0	0	0	0	0	0	0	0	0	0	0	0	0	0	0	0	0	0	0	0	0	0	0	0	0	0	0	0	0	0	0	0	0	0	0	1	0	0	0
engagement	8	13	0	0	0	0	0	0	0	0	0	0	0	0	0	0	0	0	0	0	0	0	0	1	0	1	3	0	0	0	0	0	0	0	0	0	0	0	0	0	0	0	0	0	0	0	0	0	0
hippocampus	3	13	0	0	0	0	0	0	0	0	0	0	0	0	0	0	0	0	0	0	0	0	0	0	0	0	0	0	0	0	0	0	0	0	0	0	0	0	0	0	0	0	0	0	0	0	0	0	0
patient_requests	5	13	0	0	0	0	0	0	0	0	0	0	0	0	2	0	0	0	0	0	0	0	0	0	0	0	0	0	0	0	0	0	0	0	0	0	0	0	0	0	0	0	0	0	1	0	0	0	0
pediatric	5	13	0	0	0	0	0	1	0	0	0	0	0	0	0	0	0	0	0	0	0	0	0	2	0	0	0	0	0	0	0	0	0	0	0	0	0	0	0	0	0	0	0	0	0	0	0	0	0
national_cohort	6	13	0	0	0	0	0	0	0	0	0	0	0	0	0	0	0	0	0	0	0	0	0	0	0	0	0	0	0	0	0	0	0	0	0	2	0	0	0	0	0	0	0	2	0	0	0	0	0
project	11	13	1	0	0	0	0	2	0	0	0	0	0	0	1	0	0	0	0	0	0	0	0	1	0	0	1	0	0	0	0	0	0	0	0	0	0	0	0	0	0	0	0	0	1	0	1	0	0
defeat	6	13	1	0	0	0	0	0	0	0	0	0	0	0	0	0	0	0	0	0	0	0	0	0	0	0	1	0	0	0	0	0	0	0	0	0	0	0	0	0	0	0	0	0	0	0	0	0	0
suicidal	8	13	1	0	0	0	0	0	0	0	0	0	0	0	0	0	0	0	0	0	0	0	0	0	0	0	0	0	0	0	0	0	0	0	0	0	0	0	0	0	0	0	0	0	0	0	0	0	0
psychoses	8	13	0	0	0	0	0	0	0	0	0	0	0	0	0	0	0	0	0	0	0	0	0	1	0	0	0	0	0	0	0	0	0	0	0	0	0	0	0	0	0	0	0	3	1	0	0	0	0
indicators	13	13	1	0	0	0	0	0	0	0	0	0	0	0	1	0	0	0	0	0	0	0	0	1	0	0	0	1	0	0	0	1	0	0	0	0	0	0	0	0	0	0	0	1	0	0	0	0	0
economics	12	13	0	0	0	0	0	1	0	0	0	0	0	0	0	0	0	0	0	0	0	0	0	0	0	0	1	0	0	0	0	0	0	0	0	1	0	0	0	0	0	0	0	1	1	0	0	0	0
neurotrophic_factor	9	13	1	0	0	0	0	0	0	0	0	0	0	0	0	0	0	0	1	0	0	0	0	0	0	0	0	0	0	0	0	0	0	0	0	0	0	0	0	0	0	0	0	0	0	0	0	0	0
psychosocial_distress	11	13	1	0	0	0	0	1	0	0	0	0	0	0	0	0	0	0	0	0	0	0	0	0	0	1	2	0	0	0	0	0	0	0	0	0	0	0	0	0	0	1	0	0	0	0	0	0	0
avoidable_mortality	10	13	0	0	0	0	0	0	1	0	0	0	0	0	1	0	0	0	0	0	0	0	0	2	0	0	0	0	0	0	0	0	0	0	0	0	0	0	0	0	0	0	0	1	0	0	0	0	0
death_and_dying	7	13	0	0	0	0	0	1	0	0	0	0	0	0	1	0	0	0	0	0	0	0	0	0	0	0	0	0	0	0	0	0	0	0	0	0	0	0	0	0	0	0	0	1	0	0	0	0	0
high_school	7	13	0	0	0	0	0	1	0	0	0	0	0	0	0	0	0	0	0	0	0	0	0	1	0	0	2	0	0	0	0	0	0	0	0	0	0	0	0	0	0	0	0	0	0	0	0	0	0
social_isolation	11	13	1	0	0	0	0	1	1	0	0	0	0	1	0	0	0	0	0	0	0	0	0	0	0	0	0	0	0	0	0	0	0	0	0	0	0	0	0	0	0	0	0	0	0	0	0	0	0
psychiatriccomorbidity	8	13	1	0	0	0	0	1	0	0	0	0	0	0	0	0	0	0	0	0	0	0	0	0	0	0	2	0	0	0	0	0	0	0	0	0	0	0	0	0	0	0	0	0	0	0	0	0	0
structured_clinical_interview	9	13	1	0	0	0	0	0	0	0	0	0	0	0	0	0	0	0	0	0	0	0	0	2	0	0	0	0	0	0	0	0	0	0	0	0	0	0	0	0	0	0	0	0	1	0	1	0	0
use_disorder	7	13	0	0	0	0	0	1	0	0	0	0	0	0	0	0	0	0	0	0	0	0	0	0	0	0	0	0	0	0	0	0	0	0	0	0	0	0	0	0	0	0	0	0	1	1	0	0	0
feasibility	11	13	1	0	0	1	0	1	0	0	0	0	0	0	0	0	0	0	1	0	0	0	0	1	0	0	0	0	0	0	0	0	0	0	0	1	0	0	0	0	0	0	0	0	0	0	0	0	0
suicide_bombings	6	13	1	0	0	0	0	0	0	0	0	0	0	0	0	0	0	0	0	0	0	0	0	0	0	0	0	0	0	0	0	0	0	0	0	0	0	0	0	0	0	0	0	0	0	0	0	0	0
young_adult	10	13	0	0	0	0	0	1	0	0	0	0	0	0	0	0	0	0	3	0	0	0	0	0	0	0	1	0	0	0	0	0	0	0	0	1	0	0	0	0	0	0	0	0	1	0	0	0	0
mercy_killing	8	13	0	0	0	0	0	3	0	0	0	0	0	0	1	0	0	0	0	0	0	0	0	0	0	0	0	0	0	0	0	0	0	0	0	0	0	0	0	0	0	0	0	0	0	0	0	0	0
somatization	8	12	0	0	0	0	0	0	0	0	0	0	0	0	0	0	0	0	0	0	0	0	0	0	0	0	1	0	0	0	0	0	0	0	0	0	0	0	0	0	0	0	0	0	0	0	0	0	0
future	11	12	0	0	0	0	0	1	0	0	0	0	0	0	0	0	0	0	0	0	0	1	0	1	0	0	2	0	0	0	0	1	0	0	0	0	0	0	0	0	0	0	0	0	0	0	0	0	0
indigenous_peoples	9	12	0	0	0	0	0	1	0	0	0	0	0	0	0	0	0	0	0	0	0	0	0	3	0	0	0	0	0	0	0	0	0	0	0	1	0	0	0	0	0	0	0	1	0	0	0	0	0
staff	10	12	0	0	0	0	0	0	0	0	0	0	0	0	0	0	0	0	0	0	0	0	0	0	0	0	0	0	0	0	0	0	0	0	0	0	0	0	0	0	0	0	0	0	0	0	1	0	0
traffic_accidents	8	12	0	0	0	0	0	0	0	0	0	0	0	0	0	0	0	0	0	0	0	0	0	0	0	0	0	0	0	0	0	0	0	0	0	0	0	0	0	0	0	0	0	2	0	0	2	0	0
definition	11	12	0	0	0	0	0	1	0	0	0	0	0	0	0	0	0	0	0	0	0	0	0	1	0	0	0	0	0	0	0	0	0	0	0	0	0	0	0	0	0	1	0	0	0	0	1	0	0
opinion	11	12	0	0	0	0	0	0	0	0	0	0	0	0	0	0	0	0	0	0	0	0	0	0	0	0	0	0	0	0	0	0	0	0	0	1	0	0	0	0	0	0	0	0	1	0	1	0	0
long_working_hours	9	12	0	0	0	0	0	0	0	0	0	0	0	0	0	0	0	0	0	0	0	0	0	0	0	0	0	0	0	0	0	0	0	0	0	1	0	0	0	0	1	0	0	1	1	0	0	0	0
registry_data	5	12	0	0	0	0	0	1	0	0	0	0	0	0	0	0	0	0	0	0	0	0	0	0	0	0	0	0	0	0	0	0	0	0	0	2	0	0	0	0	0	0	0	1	0	0	0	0	0
men_who_have_sex_with_men	5	12	0	0	0	0	0	0	0	0	0	0	0	0	0	0	0	0	0	0	0	0	0	0	0	0	7	0	0	0	0	0	0	0	0	0	0	0	0	0	2	0	0	0	0	0	0	0	0
difficulties_questionnaire	9	12	0	0	0	0	0	1	0	0	0	0	0	0	0	0	0	0	0	0	0	0	0	0	0	0	2	0	0	0	0	0	0	0	0	0	0	0	0	0	0	0	0	0	0	0	2	0	0
suicide_notes	9	12	0	0	0	0	0	1	0	0	0	0	0	0	0	0	0	0	0	0	0	0	0	0	0	0	1	0	0	0	0	0	0	0	0	0	0	0	0	0	0	0	0	0	0	0	1	0	0
widowhood	12	12	0	0	0	0	0	0	0	0	0	0	0	0	0	0	0	0	0	0	0	0	0	1	0	0	1	0	0	0	0	0	0	0	0	0	0	0	1	0	0	0	0	1	0	0	0	0	0
neonaticide	11	12	0	0	0	0	0	0	1	0	0	0	0	0	0	0	0	0	0	0	0	0	0	1	0	1	0	0	0	0	0	0	0	0	0	0	0	0	0	0	0	0	1	1	0	0	1	0	0
violent_offenders	10	12	1	0	0	0	0	1	0	0	0	0	0	0	0	0	0	0	0	0	0	0	0	0	0	0	0	1	0	0	0	0	0	0	0	0	0	0	0	0	0	0	0	1	0	0	1	0	0
debate	6	12	0	0	0	0	0	0	0	0	0	0	0	0	0	0	0	0	0	0	0	0	0	2	0	0	0	0	0	0	0	0	0	0	0	1	0	0	0	0	0	0	0	0	0	0	0	0	0
depressed_mood	8	12	0	0	0	0	0	1	0	0	0	0	0	0	0	0	0	0	1	0	0	0	0	0	0	0	1	0	0	0	0	0	0	0	0	0	0	0	0	0	0	0	0	0	0	0	0	0	0
homophobia	8	12	0	0	0	0	0	0	0	0	0	0	0	0	0	0	0	0	1	0	0	0	0	1	0	0	0	1	0	0	0	0	0	0	0	0	0	0	0	0	0	0	0	0	0	0	0	0	0
motivation	9	12	0	0	0	0	0	0	0	0	0	0	0	0	0	0	0	0	0	0	0	0	0	0	0	0	1	0	0	0	0	0	0	0	0	1	0	0	0	0	0	0	0	0	3	0	0	0	0
mediation	10	12	0	0	0	0	0	0	0	0	0	0	0	0	0	0	0	0	0	0	0	0	0	1	0	0	0	0	0	0	0	0	0	0	0	0	0	0	0	0	0	0	0	0	0	0	0	0	0
commitment	8	12	0	0	0	0	0	0	0	0	0	0	0	0	0	0	0	1	0	0	0	0	0	1	0	0	1	0	0	0	0	0	0	0	0	0	0	0	0	0	0	0	0	0	0	0	0	0	0
socioeconomic_position	6	12	0	0	0	0	0	1	0	0	0	0	0	0	0	0	0	0	0	0	0	0	0	0	0	0	0	0	0	0	0	0	0	0	0	0	0	0	0	0	0	0	0	0	0	0	0	0	0
self_report	9	12	0	0	0	0	0	0	0	0	0	0	0	0	0	0	0	0	0	0	0	0	0	1	0	0	0	0	0	0	0	0	0	0	0	0	0	0	0	0	0	0	0	0	0	0	0	0	0
ethnic_identity	5	12	0	0	0	0	0	1	0	0	0	0	0	0	0	0	0	0	0	0	0	0	0	0	0	0	0	0	0	0	0	0	0	0	0	0	0	0	0	0	0	0	0	0	0	0	0	0	0
dependent_patients	7	12	0	0	0	0	0	1	0	0	0	0	0	0	0	0	0	0	0	0	0	0	0	1	0	0	0	0	0	0	0	0	0	0	0	0	0	0	0	0	0	0	0	0	0	0	0	0	0
psychiatric	9	12	0	0	0	0	0	0	0	0	0	0	0	0	0	0	0	0	0	0	0	0	0	1	0	0	0	0	0	0	0	0	0	0	0	1	0	0	0	0	0	0	0	0	0	0	0	0	1
rights	6	12	0	0	0	0	0	4	0	0	0	0	0	0	0	0	0	0	1	0	0	0	0	1	0	0	0	0	0	0	0	0	0	0	0	0	0	0	0	0	0	0	0	0	0	0	0	0	0
hydration	8	12	0	0	0	0	0	0	0	0	0	0	0	0	1	0	0	0	0	0	0	0	0	0	0	0	0	0	0	0	0	0	0	0	0	1	0	0	0	0	0	0	0	0	0	0	0	0	0
global_mental_health	10	12	0	0	0	0	0	0	0	0	0	1	0	0	0	0	0	0	0	0	0	0	0	0	0	0	0	0	0	0	0	0	0	0	0	0	0	0	0	0	0	0	1	0	0	0	0	0	0
opioid_analgesics	6	12	0	0	0	0	0	2	1	0	0	0	0	0	0	0	0	0	0	0	0	0	0	2	0	0	0	0	0	0	0	0	0	0	0	0	0	0	0	0	0	0	0	0	0	0	0	0	0
sami	3	12	0	0	0	0	0	0	0	0	0	0	0	0	0	0	0	0	0	0	0	0	0	0	0	0	0	0	0	0	0	0	0	0	0	0	0	0	0	0	0	0	0	0	0	0	0	0	0
jihadism	9	12	2	0	0	0	0	0	0	0	0	0	0	0	0	0	0	0	0	0	0	0	0	0	0	0	0	0	0	0	0	0	0	0	0	0	0	0	0	0	0	0	0	0	0	0	1	0	0
child_sexual_abuse	8	12	0	0	0	1	0	2	0	0	0	0	0	0	0	0	0	0	0	0	0	0	0	1	0	0	1	0	0	0	0	1	0	0	0	0	0	0	0	0	0	0	0	0	0	0	1	0	0
drug_addicts	7	12	0	0	0	0	0	1	0	0	0	0	0	0	0	0	0	0	0	0	0	0	0	0	0	0	0	0	0	0	0	0	0	0	0	0	0	0	0	0	0	0	0	2	0	0	0	0	0
accidental	10	12	0	0	0	0	0	0	0	0	0	0	0	0	0	1	0	0	0	0	0	0	0	1	0	0	0	0	0	0	0	0	0	0	0	0	0	0	0	0	0	0	0	0	0	0	0	1	0
diagnostic_interview_cidi	11	12	0	0	0	0	0	1	0	0	0	0	0	0	1	0	0	0	0	0	0	0	0	0	0	0	0	0	0	0	0	0	0	0	0	0	0	0	0	0	0	0	0	0	1	0	1	0	0
resuscitation	8	12	0	0	0	0	0	2	1	0	0	0	0	0	0	0	0	0	0	0	0	0	0	0	0	0	0	0	0	0	0	0	0	0	0	0	0	0	0	0	0	0	0	0	0	0	1	0	0
social_inequalities	12	12	0	0	0	0	0	0	1	0	0	0	0	0	1	0	0	0	0	0	0	0	0	1	0	0	0	0	0	0	0	0	0	0	0	1	0	0	0	0	0	0	0	0	0	0	0	0	1
pathological_internet_use	11	12	0	0	0	0	0	0	1	0	0	0	0	0	0	0	0	0	0	0	0	0	0	0	0	0	0	0	0	0	0	0	0	0	0	0	0	0	0	0	1	0	0	0	1	0	2	0	0
disadvantage	5	12	0	0	0	0	0	3	0	0	0	0	0	0	0	0	0	0	0	0	0	0	0	0	0	0	0	0	0	0	0	0	0	0	0	0	0	0	0	0	0	0	0	0	0	0	0	0	0
risk_behaviours	12	12	0	0	0	0	0	0	1	0	0	0	0	0	0	0	0	0	0	0	0	0	0	0	0	0	0	0	0	0	0	0	0	0	0	0	0	0	0	0	1	0	0	0	1	0	1	0	0
mental_distress	11	12	0	0	0	0	0	0	0	0	0	1	0	0	0	0	0	0	0	0	0	0	0	0	0	0	0	0	0	0	0	0	0	0	0	0	0	0	0	0	0	2	0	0	0	0	0	0	0
health_services_research	8	12	0	0	0	0	0	0	0	0	0	0	0	0	0	0	0	0	0	0	0	0	0	2	0	0	0	0	0	0	0	0	0	0	0	0	0	0	0	0	0	0	0	0	0	0	0	0	0
sick_leave	4	12	0	0	0	0	0	0	0	0	0	0	0	0	0	0	0	0	0	0	0	0	0	0	0	0	0	0	0	0	0	0	0	0	0	1	0	0	0	0	0	0	0	0	1	0	0	0	0
science	9	12	0	0	0	0	0	1	0	0	0	0	0	0	0	0	0	0	1	0	0	0	0	2	0	0	2	0	0	0	0	0	0	0	0	0	0	0	0	0	1	0	0	0	0	0	1	0	0
low_serum_cholesterol	4	12	0	0	0	0	0	0	0	0	0	0	0	0	0	0	0	0	0	0	0	0	0	0	0	0	0	0	0	0	0	0	0	0	0	0	0	0	0	0	0	0	0	1	0	0	0	0	0
warnings	6	12	0	0	0	0	0	0	0	0	0	0	0	0	0	0	0	0	0	0	0	0	0	1	0	0	0	0	0	0	0	0	0	0	0	0	0	0	0	0	0	0	0	0	1	0	0	0	0
mental_pain	6	12	0	0	0	0	0	0	0	0	0	0	0	0	0	0	0	0	0	0	0	0	0	0	0	0	0	0	0	0	0	0	0	0	0	0	0	0	0	0	0	0	0	0	2	0	0	0	0
insulin	8	12	1	0	0	0	0	0	0	0	0	0	0	0	0	0	0	0	0	0	0	0	0	0	0	0	0	0	0	0	0	0	0	0	0	0	0	0	0	0	0	0	0	1	0	0	0	0	0
brief_intervention	8	12	0	0	0	0	0	2	0	0	0	0	0	0	0	0	0	0	1	0	0	0	0	0	0	0	0	0	0	0	0	0	0	0	0	1	0	0	0	0	0	0	0	0	0	0	0	0	0
nursing_home_residents	10	12	0	0	0	0	0	0	0	0	0	0	0	0	1	0	0	0	0	0	0	0	0	2	0	0	0	0	0	0	0	0	0	0	0	0	0	0	0	0	0	0	0	1	0	0	1	0	0
ethnic_groups	7	12	0	0	0	0	0	0	0	0	0	0	0	0	0	0	0	0	0	0	0	0	0	0	0	0	0	0	0	0	0	0	0	0	0	1	0	0	0	0	0	0	0	1	0	0	0	0	0
school_health	10	12	0	0	0	0	0	0	0	0	0	0	0	0	0	0	1	0	1	0	0	0	0	0	0	0	0	0	0	0	1	0	0	0	0	0	0	0	0	0	0	0	0	0	0	0	0	0	0
front_line_health	8	12	0	0	0	0	0	2	0	0	0	0	0	0	0	0	0	0	0	0	0	0	0	0	0	0	0	0	0	0	0	0	0	0	0	0	0	0	0	0	0	0	0	0	2	0	1	0	0
portugal	2	12	0	0	0	0	0	0	0	0	0	0	0	0	0	0	0	0	0	0	0	0	0	0	0	0	0	0	0	0	0	0	0	0	0	0	0	0	0	0	0	0	0	0	0	0	0	0	0
labor	7	12	0	0	0	0	0	0	0	0	0	0	0	0	0	0	0	0	0	0	0	1	0	0	0	0	6	0	0	0	0	0	0	0	0	0	0	0	0	0	0	0	0	0	0	0	0	0	0
negative_symptoms	8	12	0	0	0	0	0	0	0	0	0	0	0	0	0	0	0	0	0	0	0	0	0	1	0	0	1	0	0	0	0	0	0	0	0	0	0	0	0	0	0	0	0	1	0	0	0	0	0
south_asia	7	12	1	0	0	0	0	0	0	0	0	1	0	0	0	0	0	0	0	0	0	0	0	0	0	0	0	0	0	0	0	0	0	0	0	0	0	0	0	0	0	0	0	0	0	0	0	0	0
risk_behavior_survey	9	12	0	0	0	0	0	0	0	0	0	0	0	0	0	0	0	0	0	0	0	0	0	0	0	0	2	0	0	0	0	0	0	0	1	0	0	1	0	0	0	1	0	0	0	0	0	0	0
food	10	12	0	0	0	0	0	1	0	0	0	0	0	0	0	0	0	0	0	0	0	0	0	0	0	0	0	0	0	0	0	0	0	0	0	0	0	0	0	0	0	0	0	0	0	0	1	0	0
sydney	4	12	0	0	0	0	0	7	0	0	0	0	0	0	0	0	0	0	0	0	0	0	0	0	0	0	0	0	0	0	0	0	0	0	0	0	0	0	0	0	0	0	0	0	0	0	0	0	0
multicountry	11	12	0	0	0	0	0	0	0	0	0	0	0	0	0	0	0	0	2	0	0	0	0	0	0	0	1	0	0	0	0	0	0	0	0	0	0	0	0	0	0	0	0	0	0	0	0	0	0
children_and_adolescents	9	12	0	0	0	0	0	1	1	0	0	0	0	0	0	0	0	0	2	0	0	0	0	1	0	0	2	0	0	0	0	0	0	0	0	1	0	0	0	0	0	0	0	0	0	0	0	0	0
economic_burden	7	12	0	0	0	0	0	0	0	0	0	0	0	0	0	0	0	0	0	0	0	0	0	1	0	0	1	0	0	0	0	0	0	0	0	0	0	0	0	0	0	0	0	0	0	0	1	0	0
stories	8	12	0	0	0	0	0	4	0	0	0	0	0	0	0	0	0	0	0	0	0	0	0	0	0	0	0	0	0	0	0	0	0	0	0	0	0	0	0	0	0	0	0	0	1	0	0	0	0
adoption	5	12	0	0	0	0	0	0	0	0	0	0	0	0	0	0	0	0	0	0	0	0	0	1	0	0	0	0	0	0	0	0	0	0	0	1	0	0	0	0	0	0	0	0	0	0	0	0	0
tanzania	5	12	0	0	0	0	0	0	0	0	0	0	0	0	0	0	0	0	0	0	0	0	0	0	0	0	1	0	0	0	0	0	0	0	0	0	0	0	0	0	0	0	0	0	0	0	0	0	0
life_stress	7	12	1	0	0	0	0	0	0	0	0	0	0	0	0	0	0	0	0	0	0	0	0	0	0	0	4	0	0	0	0	0	0	0	0	0	0	0	0	0	0	0	0	0	0	0	0	0	0
life_lost	8	12	0	0	0	0	0	3	0	0	0	0	0	0	0	0	0	0	0	0	0	0	0	0	0	0	1	0	0	0	0	0	0	0	0	1	0	0	0	0	0	0	0	0	0	0	1	0	0
wounds_and_injuries	9	12	0	0	0	0	0	0	0	0	0	0	0	0	0	0	0	0	0	0	0	0	0	2	0	0	0	0	0	0	0	0	0	0	0	0	0	0	0	0	0	0	0	1	0	0	1	0	0
health_objectives	12	12	0	0	0	0	0	0	1	0	0	0	0	0	0	0	0	0	0	0	0	0	0	0	0	0	0	0	0	0	0	0	0	0	0	0	0	0	0	0	1	0	0	0	1	0	1	0	0
retrospective_study	11	12	0	0	0	0	0	1	0	0	0	0	0	0	1	0	0	0	0	0	0	0	0	1	0	0	2	0	0	0	0	0	0	0	0	0	0	0	0	0	0	0	0	0	0	0	1	0	0
qpr	12	12	0	0	0	0	0	0	1	0	0	0	0	0	0	0	0	0	0	0	0	0	0	0	0	0	0	0	0	0	0	0	0	0	0	0	0	0	0	0	1	0	0	0	1	0	1	0	0
self_injurious_behaviour	10	12	1	0	0	0	0	1	0	0	0	0	0	0	0	0	0	0	0	0	0	0	0	3	0	0	0	0	0	0	0	0	0	0	0	0	0	0	0	0	0	0	0	0	0	0	1	0	0
economy	8	12	0	0	0	0	0	1	0	0	0	0	0	0	0	0	0	0	1	0	0	0	0	0	0	0	0	0	0	0	0	0	0	0	0	0	0	0	0	0	0	0	0	0	0	0	0	0	0
profscreen	12	12	0	0	0	0	0	0	1	0	0	0	0	0	0	0	0	0	0	0	0	0	0	0	0	0	0	0	0	0	0	0	0	0	0	0	0	0	0	0	1	0	0	0	1	0	1	0	0
violence_against_children	12	12	0	1	0	0	0	0	0	0	0	0	0	0	0	0	0	1	0	0	1	0	0	0	0	0	0	0	0	0	0	1	0	0	0	0	0	0	0	0	0	0	0	0	0	0	0	0	1
unit	9	12	0	0	0	0	0	0	0	0	0	0	0	0	1	0	0	0	0	0	0	0	0	0	0	0	1	0	0	0	0	0	0	0	0	1	0	0	0	0	0	0	0	0	0	0	0	0	0
ecological_study	10	12	0	0	0	0	0	0	0	0	0	0	0	0	0	0	0	0	2	0	0	0	0	0	0	0	0	0	0	0	0	0	0	0	0	0	0	0	0	0	0	0	0	0	0	0	0	0	0
combination	6	12	0	0	0	0	0	1	0	0	0	0	0	0	0	0	0	0	0	0	0	0	0	0	0	0	0	0	0	0	0	0	0	0	0	0	0	0	0	0	0	0	0	0	0	0	0	0	0
undetermined_intent	9	12	0	0	0	0	0	1	0	0	0	0	0	1	0	0	0	0	0	0	0	0	0	0	0	0	0	0	0	0	0	0	0	0	0	2	0	0	0	0	0	0	0	0	0	0	0	0	0
guideline	7	12	0	0	0	0	0	2	0	0	0	0	0	0	1	0	0	0	0	0	0	0	0	0	0	0	0	0	0	0	0	0	0	0	0	0	0	0	0	0	0	0	0	0	1	0	1	0	0
immolation_deaths	10	12	0	0	0	0	0	0	0	0	0	0	0	0	0	0	0	0	0	0	0	0	0	0	0	0	0	0	0	0	0	0	0	0	0	0	0	0	0	0	0	0	0	0	0	0	0	0	0
kurdistan	3	12	0	0	0	0	0	0	0	0	0	0	0	0	0	0	0	0	0	0	0	0	0	0	0	0	0	0	0	0	0	0	0	0	0	0	0	0	0	0	0	0	0	0	0	0	0	0	0
component	5	12	3	0	0	0	0	0	0	0	0	0	0	0	0	0	0	0	0	0	0	0	0	0	0	0	0	0	0	0	0	0	0	0	0	0	0	0	0	0	0	0	0	0	0	0	0	0	0
social_anxiety	9	12	1	0	0	0	0	1	0	0	0	0	0	0	0	0	0	0	0	0	0	0	0	1	0	0	0	0	0	0	0	0	0	0	0	0	0	0	0	0	0	0	0	0	1	0	0	0	0
cognitive_impairment	6	12	0	0	0	0	0	2	0	0	0	0	0	0	0	0	0	0	0	0	0	0	0	2	0	0	1	0	0	0	0	0	0	0	0	0	0	0	0	0	0	0	0	0	0	0	1	0	0
multidimensional_scale	9	12	0	0	0	0	0	2	0	0	0	0	0	0	0	0	0	0	0	0	0	0	0	0	0	0	3	0	0	0	0	0	0	0	0	0	0	0	0	0	0	0	0	0	1	0	0	0	0
dutch	4	12	0	0	0	0	0	0	0	0	0	0	0	0	3	0	0	0	0	0	0	0	0	0	0	0	0	0	0	0	0	0	0	0	0	0	0	0	0	0	0	0	0	0	0	0	0	0	0
rural_india	2	12	0	0	0	0	0	0	0	0	0	0	0	0	0	0	0	0	0	0	0	0	0	0	0	0	1	0	0	0	0	0	0	0	0	0	0	0	0	0	0	0	0	0	0	0	0	0	0
clusters	9	12	0	0	0	0	0	3	1	0	0	0	0	0	0	0	0	0	0	0	0	0	0	0	0	0	0	0	0	0	0	0	0	0	0	0	0	0	0	0	0	0	0	0	0	0	0	0	0
hinduism	9	12	0	0	0	0	0	0	0	0	0	0	0	0	0	0	0	0	0	0	0	0	0	0	0	0	0	0	0	0	0	0	0	0	0	0	0	0	0	0	0	0	1	0	1	0	0	0	0
socio_economic_factors	10	12	0	0	0	0	0	1	1	0	0	0	0	0	1	0	0	0	0	0	0	0	0	1	0	0	0	0	0	0	0	0	0	0	0	2	0	0	0	0	0	0	0	2	0	0	0	0	0
east_asia	5	12	0	0	0	0	0	0	0	0	0	0	0	0	0	0	0	0	0	0	0	0	0	0	0	0	5	0	0	0	0	0	0	0	0	0	0	0	0	0	0	0	0	0	0	0	0	0	0
character	7	12	0	0	0	0	0	0	0	0	0	0	0	0	0	0	0	0	0	0	0	0	0	0	0	0	0	0	0	0	0	1	0	0	0	0	0	0	0	0	0	0	0	0	0	0	1	0	0
self_stigma	10	12	0	0	0	0	0	1	0	0	0	0	0	0	1	0	0	0	0	0	0	0	0	0	0	0	1	0	0	0	0	0	0	0	0	0	0	0	0	0	0	1	0	0	1	0	0	0	0
perceived_stress	11	12	0	0	0	0	0	0	0	0	0	0	0	0	0	0	0	0	0	0	0	0	0	0	0	0	1	0	0	0	0	0	0	0	0	0	0	0	0	0	0	0	0	0	0	0	0	0	0
benzodiazepine	8	12	0	0	0	0	0	0	0	0	0	0	0	0	0	0	0	0	0	0	0	0	0	0	0	0	1	0	0	0	0	0	0	0	0	0	0	0	0	0	0	0	0	0	1	0	1	0	1
counterterrorism	4	12	0	0	0	0	0	0	0	0	0	0	0	0	0	0	0	0	0	0	0	0	0	0	0	0	0	0	0	0	0	0	0	0	0	0	0	0	0	0	0	0	0	0	0	0	0	0	0
firearm_injuries	7	12	0	0	0	0	0	0	0	0	0	0	0	0	0	0	0	0	0	0	0	0	1	0	0	0	0	0	0	0	0	0	0	0	0	0	0	0	0	0	0	0	0	0	0	0	0	0	0
correlates	8	12	0	0	0	0	0	0	0	0	0	0	0	0	0	0	0	0	0	0	0	0	0	0	0	0	3	0	0	0	0	0	0	0	0	0	0	1	0	0	0	0	0	0	0	0	0	0	0
firearm_availability	6	12	0	0	0	0	0	2	1	0	0	0	0	0	0	0	0	0	0	0	0	0	0	1	0	0	0	0	0	0	0	0	0	0	0	0	1	0	0	0	0	0	0	0	0	0	0	0	0
interview_schedule_audadis	2	12	0	0	0	0	0	0	0	0	0	0	0	0	0	0	0	0	0	0	0	0	0	0	0	0	0	0	0	0	0	0	0	0	0	0	0	0	0	0	0	0	0	0	0	0	0	0	0
pregnancy_related_mortality	7	12	0	0	0	0	0	1	0	0	0	0	0	0	0	0	0	0	0	0	0	0	0	0	0	0	0	0	0	0	0	0	0	0	0	1	0	0	0	0	0	0	0	3	0	0	0	0	0
injurious_behavior	9	12	0	0	0	0	0	0	0	0	0	0	0	0	0	0	0	0	0	0	0	0	0	0	0	0	1	0	0	0	0	1	0	0	0	0	0	0	0	0	0	0	0	0	0	0	0	0	0
northern_uganda	6	12	0	0	0	0	0	0	0	0	0	0	0	0	0	0	0	0	0	0	0	0	0	0	0	0	0	0	0	0	0	0	0	0	0	0	0	0	0	0	0	0	0	0	0	0	0	0	0
foster_care	5	12	0	0	0	0	0	0	0	0	0	0	0	0	0	0	0	0	0	0	0	0	0	3	0	0	0	0	0	0	0	0	0	0	0	0	0	0	0	0	0	0	0	0	2	0	0	0	0
suicidalbehavior	10	12	0	0	0	0	0	0	0	0	0	0	0	0	0	0	0	0	2	0	0	0	0	1	0	0	1	0	0	0	0	0	0	0	0	0	0	0	0	0	0	0	0	0	0	0	0	0	0
political_violence	11	12	0	0	1	0	0	0	0	0	0	0	0	0	0	0	0	0	0	0	0	0	0	0	0	0	0	1	0	0	0	0	0	0	0	0	0	0	0	1	0	0	0	0	0	0	0	0	0
spectrum	10	12	0	0	0	0	0	0	0	0	0	0	0	0	0	0	0	0	0	0	0	0	0	1	0	0	0	0	0	0	0	0	0	0	0	0	0	0	0	0	0	0	0	0	1	0	1	0	0
paroxetine	5	12	0	0	0	0	0	0	0	0	0	0	0	0	0	0	0	0	0	0	0	0	0	1	0	0	0	0	0	0	0	0	0	0	0	0	0	0	0	0	0	0	0	0	0	0	0	0	0
developing_country	10	12	0	0	0	0	0	1	0	0	0	0	0	0	0	0	0	0	0	0	0	0	0	0	0	0	1	0	0	0	0	0	0	0	0	0	0	0	0	0	0	3	1	0	0	0	0	0	0
bipolar_disorders	7	12	0	0	0	0	0	0	0	0	0	0	0	0	0	0	0	0	0	0	0	0	0	0	0	0	0	0	0	0	0	0	0	0	0	1	0	0	0	0	0	0	0	0	3	0	0	0	0
bisexual_adults	6	12	0	0	0	0	0	0	0	0	0	0	0	0	0	0	0	0	0	0	0	0	0	1	0	0	0	0	0	0	0	0	0	0	0	0	0	0	0	0	0	0	0	0	1	0	0	0	0
method_of_suicide	10	12	0	0	0	0	0	2	0	0	0	0	0	0	0	0	0	0	0	0	0	0	0	0	0	0	2	0	0	0	0	0	0	0	0	0	0	0	0	0	0	0	0	0	0	0	0	0	0
intention	7	12	0	0	0	0	0	3	0	0	0	0	0	0	0	0	0	0	0	0	0	0	0	4	0	0	0	0	0	0	0	0	0	0	0	0	0	0	0	0	0	0	0	0	0	0	1	0	0
business_cycles	7	12	0	0	0	0	0	0	0	0	0	0	0	0	0	0	0	0	0	0	0	0	0	0	0	0	0	0	0	0	0	0	0	0	0	0	0	0	0	0	0	0	0	1	0	0	0	0	1
firefighters	4	12	0	0	0	0	0	2	0	0	0	0	0	0	0	0	0	0	0	0	0	0	0	2	0	0	0	0	0	0	0	0	0	0	0	0	0	0	0	0	0	0	0	0	0	0	0	0	0
mooddisorders	6	12	0	0	0	0	0	0	0	0	0	0	0	0	0	0	0	0	1	0	0	0	0	0	0	0	0	0	0	0	0	0	0	0	0	0	0	0	0	0	0	0	0	0	0	0	0	0	1
chile	2	12	0	0	0	0	0	0	0	0	0	0	0	0	0	0	0	0	0	0	0	0	0	0	0	11	0	0	0	0	0	0	0	0	0	0	0	0	0	0	0	0	0	0	0	0	0	0	0
postmortem_brain	5	12	0	0	0	0	0	0	0	0	0	0	0	0	0	0	0	0	0	0	0	0	0	0	0	0	0	0	0	0	0	0	0	0	0	0	0	0	0	0	0	0	0	0	0	0	1	0	0
undetermined_manner	6	12	0	0	0	0	0	2	0	0	0	0	0	0	0	0	0	0	0	0	0	0	0	1	0	0	0	0	0	0	0	0	0	0	0	0	0	0	0	0	0	0	0	0	1	0	0	0	0
food_insecurity	9	12	0	0	0	0	0	0	0	0	0	0	0	0	0	0	0	0	0	0	0	0	0	1	0	0	0	0	0	0	0	0	0	0	0	0	0	1	0	0	1	1	0	0	0	0	0	0	0
mental_healthcare	8	12	0	0	0	0	0	0	0	0	0	0	0	0	0	0	0	0	0	0	0	0	0	0	0	0	0	0	0	0	0	0	0	0	0	0	0	0	0	0	0	0	0	0	1	0	0	0	0
google_trends	7	12	0	0	0	0	0	0	0	0	0	0	0	0	0	0	0	0	0	0	0	0	0	0	0	0	0	0	0	0	0	0	0	0	0	0	0	0	0	0	0	0	0	0	0	0	1	0	0
impacts	7	12	0	0	0	0	0	3	0	0	0	1	0	0	0	0	0	0	0	0	0	0	0	2	0	0	0	0	0	0	0	0	0	0	0	0	0	0	0	0	0	0	0	1	0	0	0	0	0
borderlinepersonality_disorder	6	12	0	0	0	0	0	0	0	0	0	0	0	0	0	0	0	0	0	0	0	0	0	1	0	0	0	0	0	0	0	0	0	0	0	0	0	0	0	0	0	0	0	0	0	0	0	0	0
period_cohort_analysis	9	12	0	0	0	0	0	0	0	0	0	0	0	0	0	0	0	0	2	0	0	0	0	0	0	0	1	0	0	0	0	0	0	0	0	0	0	0	0	0	0	0	0	1	0	0	0	0	0
criminal_law	10	12	0	0	0	0	0	3	0	0	0	0	0	0	1	0	0	0	0	0	0	0	0	0	0	0	0	0	0	0	0	0	0	0	0	0	0	0	0	0	0	0	0	0	0	0	0	0	0
individual_differences	9	12	0	0	0	0	0	0	1	0	0	0	0	0	0	0	0	0	0	0	0	0	0	0	0	0	0	0	0	0	0	0	0	0	0	0	0	0	0	0	0	0	0	0	0	1	0	0	0
rural_health	6	12	0	0	0	0	0	5	0	0	0	0	0	0	0	0	0	0	0	0	0	0	0	3	0	0	1	0	0	0	0	0	0	0	0	0	0	0	0	0	0	0	0	0	0	0	0	0	0
infant_mortality	6	12	0	0	0	0	0	0	0	0	0	0	0	0	0	0	0	0	0	0	0	0	0	0	0	0	0	0	0	0	0	0	0	0	0	0	0	0	0	0	0	0	0	0	0	0	0	0	1
recidivism	8	12	0	0	0	0	0	3	0	0	0	0	0	0	0	0	0	0	0	0	0	0	0	1	0	0	1	0	0	0	0	0	0	0	0	0	0	0	0	0	0	0	0	0	0	0	3	0	0
suicide_attempted	8	12	0	0	0	0	0	0	0	0	0	0	0	0	0	0	0	0	1	0	0	0	0	0	0	1	0	0	0	0	0	0	1	0	0	0	0	0	0	0	0	0	0	0	1	0	0	0	0
safe_storage	4	12	0	0	0	0	0	0	0	0	0	0	0	0	0	0	0	0	0	0	0	0	0	0	0	0	2	0	0	0	0	0	0	0	0	0	0	0	0	0	0	0	0	0	0	0	0	0	0
rumination	7	12	1	0	0	0	0	0	0	0	0	0	0	0	0	0	0	0	0	0	0	0	0	0	0	0	0	0	0	0	0	0	0	0	0	0	0	0	0	0	0	0	0	0	0	0	0	0	0
dysregulation	9	12	0	0	0	0	0	0	0	0	0	0	0	0	0	0	0	0	0	0	0	0	0	1	0	0	1	0	0	0	0	0	0	0	0	0	0	0	0	0	0	0	0	0	2	0	0	0	0
sharp_force	7	12	0	1	0	0	0	0	0	0	0	0	0	0	0	0	0	0	0	0	0	0	0	0	0	0	0	0	0	0	0	0	0	0	0	0	0	0	0	0	0	0	0	0	0	0	0	0	1
patient_suicide	7	12	0	0	0	0	0	1	0	0	0	0	0	0	0	0	0	0	0	0	0	0	0	0	0	0	0	0	0	0	0	0	0	0	0	0	0	0	0	0	0	0	0	0	0	0	2	0	0
prolonged_exposure	3	11	5	0	0	0	0	0	0	0	0	0	0	0	0	0	0	0	0	0	0	0	0	0	0	0	0	0	0	0	0	0	0	0	0	0	0	0	0	0	0	0	0	0	0	0	0	0	0
health_service_utilization	6	11	1	0	0	0	0	1	0	0	0	0	0	0	0	0	0	0	0	0	0	0	0	0	0	0	0	0	0	0	0	0	0	0	0	0	0	0	0	0	0	0	0	0	0	0	0	0	0
stab_wounds	9	11	0	0	0	0	0	1	0	0	0	0	0	0	0	0	0	0	0	0	0	0	0	0	0	0	0	0	0	0	0	0	0	0	0	0	0	0	0	0	0	0	0	0	1	0	1	0	0
psychological_stress	8	11	0	0	0	0	0	3	0	0	0	0	0	0	0	0	0	0	1	0	0	0	0	0	0	0	0	0	0	0	0	0	0	0	0	0	0	0	0	0	0	0	0	0	0	0	0	0	0
global_health	7	11	0	0	0	0	0	0	0	0	0	0	0	0	0	0	0	0	0	0	0	0	0	0	0	0	1	0	0	0	0	0	0	0	0	0	0	0	0	0	0	0	0	0	0	0	0	0	0
brain_injury	6	11	1	0	0	0	0	2	0	0	0	0	0	0	0	0	0	0	0	0	0	0	0	0	0	0	0	0	0	0	0	0	0	0	0	0	0	0	0	0	0	0	0	0	0	0	0	0	0
cross_cultural_comparisons	9	11	0	0	0	0	0	0	1	0	0	0	0	0	0	0	0	0	0	0	0	0	0	0	0	0	2	0	0	0	0	0	0	0	0	0	0	0	0	0	0	0	0	0	0	0	0	0	0
benefits	8	11	2	0	0	0	0	0	0	0	0	0	0	0	0	0	0	0	0	0	0	0	0	0	0	0	0	0	0	0	0	0	0	0	0	0	0	0	0	0	0	0	0	0	0	0	0	0	0
traumatic_grief	8	11	1	0	0	0	0	0	0	0	0	0	0	0	0	0	0	0	0	0	0	0	0	0	0	0	1	0	0	0	0	0	0	0	0	0	0	0	0	0	0	0	0	0	0	0	0	0	0
step_bd	10	11	0	0	0	0	0	1	0	0	0	0	0	0	0	0	0	0	1	0	0	0	0	1	0	1	0	0	0	0	0	0	0	0	0	0	0	0	0	0	0	0	0	0	0	0	1	0	0
specificity	7	11	0	0	0	0	0	1	0	0	0	0	0	0	0	0	0	0	0	0	0	0	0	1	0	0	0	0	0	0	0	0	0	0	0	0	0	0	0	0	0	0	0	0	0	0	0	0	0
regional_variation	6	11	0	0	0	0	0	0	1	0	0	0	0	0	1	0	0	0	0	0	0	0	0	1	0	0	0	0	0	0	0	0	0	0	0	0	0	0	0	0	0	0	0	1	0	0	0	0	0
forensic_entomology	7	11	0	0	0	0	0	2	0	0	0	0	0	0	0	0	0	0	1	0	0	0	0	0	0	0	1	0	0	0	0	0	0	0	0	0	0	0	0	0	0	0	0	0	0	0	0	0	0
familicide	7	11	0	0	0	0	0	2	0	0	0	0	0	0	2	0	0	0	0	0	0	0	0	0	0	0	0	0	0	0	0	0	0	0	0	0	0	0	0	0	0	0	0	2	0	0	0	0	0
prescriptions	9	11	0	0	0	0	0	2	0	0	0	0	0	0	0	0	0	0	0	0	0	0	0	0	0	0	0	0	0	0	0	0	0	0	0	1	0	0	0	0	0	0	0	1	0	0	2	0	0
acute_intoxication	6	11	0	0	0	0	0	1	0	0	0	0	0	0	0	0	0	0	2	0	0	0	0	0	0	0	0	0	0	0	0	1	0	0	0	0	0	0	0	0	0	0	0	0	1	0	0	0	0
schizophrenic_patients	7	11	0	0	0	0	0	0	0	0	0	0	0	0	0	0	0	0	0	0	0	0	0	0	0	0	0	0	0	0	0	0	0	0	0	0	0	0	0	0	0	0	0	1	1	0	2	0	0
psychological_health	10	11	1	0	0	0	0	0	0	0	0	0	0	0	0	0	0	0	0	0	0	0	0	1	0	0	0	0	0	0	0	0	0	0	0	0	0	0	0	0	0	0	0	0	0	0	0	1	1
intentional_self_harm	5	11	0	0	0	0	0	7	0	0	0	0	0	0	0	0	0	0	0	0	0	0	0	1	0	0	1	0	0	0	0	0	0	0	0	0	0	0	0	0	0	0	0	0	0	0	0	0	0
cycle	8	11	0	0	0	0	0	0	1	0	0	0	0	0	0	0	0	0	0	0	0	0	0	0	0	0	0	0	0	0	0	0	0	0	0	0	0	0	0	0	0	0	0	0	1	0	1	0	0
providers	7	11	1	0	0	0	0	1	1	0	0	0	0	0	0	0	0	0	0	0	0	0	0	1	0	0	0	0	0	0	0	0	0	0	0	0	0	0	0	0	0	0	0	0	0	0	0	0	0
social_workers	7	11	1	0	0	0	0	1	0	0	0	0	0	0	0	0	0	0	0	0	0	0	0	1	0	0	1	0	0	0	0	0	0	0	0	0	0	0	0	0	0	0	0	0	0	0	0	0	0
black	2	11	0	0	0	0	0	0	0	0	0	0	0	0	0	0	0	0	0	0	0	0	0	0	0	0	1	0	0	0	0	0	0	0	0	0	0	0	0	0	0	0	0	0	0	0	0	0	0
spanish	8	11	0	0	0	0	0	0	0	0	0	0	0	0	0	0	0	0	1	0	0	0	0	0	0	0	0	0	0	0	0	0	0	0	0	0	0	0	0	0	0	0	0	0	1	0	1	0	0
comorbid_anxiety	8	11	0	0	0	0	0	0	0	0	0	0	0	0	0	0	0	0	0	0	0	0	0	0	0	0	1	0	0	0	0	0	0	0	0	0	0	0	0	0	0	0	0	1	1	0	0	0	0
jail_detainees	11	11	0	0	0	0	0	0	0	0	0	0	0	0	1	0	0	0	0	0	0	0	0	0	0	0	0	0	0	0	0	1	0	0	0	1	0	0	0	0	0	0	0	1	1	0	1	0	0
dialysis	7	11	0	0	0	0	0	0	0	0	0	0	0	0	0	0	0	2	0	0	0	0	0	0	0	0	0	0	0	0	0	0	0	0	0	1	0	0	0	0	0	0	0	0	0	0	0	0	0
bombers	6	11	2	0	0	0	0	0	0	0	0	0	0	0	0	0	0	0	0	0	0	0	0	0	0	0	0	0	0	0	0	0	0	0	0	0	0	0	0	0	0	0	0	0	0	0	0	0	0
aftermath	10	11	0	0	0	0	0	1	0	0	0	0	0	0	0	0	0	0	0	0	0	0	0	1	0	1	0	0	0	0	0	0	0	0	0	0	0	0	0	0	0	0	0	1	0	0	0	0	0
psychology_students	5	11	0	0	0	0	0	0	0	0	0	0	0	0	0	0	0	0	0	0	0	0	0	0	0	0	0	0	0	0	0	0	0	0	0	0	0	0	0	0	0	0	0	0	0	0	0	7	0
hopkins_symptom_checklist_25	8	11	0	0	0	0	0	0	0	0	0	0	0	0	0	0	0	0	0	0	0	2	0	0	0	0	1	0	0	0	0	0	0	0	0	0	0	0	0	0	0	0	0	0	0	1	0	0	0
agreement	9	11	0	0	0	0	0	1	0	0	0	0	0	0	0	0	0	0	2	0	0	0	0	1	0	0	1	0	0	0	0	0	0	0	0	0	0	0	0	0	0	0	0	0	0	0	1	0	0
capacity	4	11	0	0	0	0	0	1	0	0	0	0	0	0	0	0	0	0	0	0	0	0	0	4	0	0	0	0	0	0	0	0	0	0	0	0	0	0	0	0	0	0	0	0	0	0	0	0	0
victim	7	11	0	0	0	0	0	0	0	0	0	0	0	0	0	0	0	0	0	0	0	0	0	0	0	0	0	0	0	0	0	0	0	0	0	0	0	0	0	0	0	0	0	1	1	0	0	0	0
icd_10	9	11	0	0	0	0	0	1	0	0	0	0	0	0	0	0	0	0	0	0	0	0	0	0	0	0	1	0	0	0	0	0	0	0	0	2	0	0	0	0	0	0	0	0	1	0	0	0	0
attendance	10	11	0	0	0	0	0	0	0	0	0	0	0	0	0	0	0	0	1	0	0	0	0	0	0	0	0	0	0	0	0	0	0	0	0	0	0	0	0	0	1	0	0	0	0	0	0	0	0
style	10	11	0	0	0	0	0	0	0	0	0	0	0	0	0	0	0	0	0	0	0	0	0	0	0	0	0	1	0	0	0	0	0	0	0	0	0	0	0	0	0	0	0	0	1	0	0	2	0
interpersonal_theory_of_suicide	4	11	0	0	0	0	0	0	0	0	0	0	0	0	0	0	0	0	0	0	0	0	0	0	0	0	0	0	0	0	0	0	0	0	0	0	0	0	0	0	0	0	0	0	0	0	0	0	0
restraint	8	11	0	0	0	0	0	1	0	0	0	0	0	0	0	0	0	0	0	0	0	0	0	0	0	0	0	0	0	0	0	0	0	0	0	0	0	0	0	0	0	0	0	1	1	0	3	0	0
cortisol	4	11	0	0	0	0	0	1	0	0	0	0	0	0	0	0	0	0	0	0	0	0	0	0	0	0	0	0	0	0	0	0	0	0	0	0	0	0	0	0	0	0	0	0	0	0	0	0	0
international_comparison	10	11	0	0	0	0	0	0	0	0	0	0	0	0	0	0	0	0	0	0	0	0	0	1	0	0	0	0	0	0	0	0	0	0	0	0	0	0	0	0	0	0	0	1	1	0	1	0	0
social_exclusion	8	11	0	0	1	0	0	0	0	0	0	0	0	0	0	0	0	0	0	0	0	0	0	1	0	0	0	0	0	0	0	0	0	0	0	0	0	0	0	0	0	0	0	0	1	0	0	0	0
nightmares	6	11	1	0	0	0	0	0	0	0	0	0	0	0	0	0	0	0	0	0	0	0	0	1	0	0	1	0	0	0	0	0	0	0	0	0	0	0	0	0	0	0	0	0	0	0	0	0	0
substitution	9	11	0	0	0	0	0	1	0	0	0	0	0	0	0	0	0	0	0	0	0	0	0	0	0	0	1	0	0	0	0	0	0	0	0	0	0	0	0	0	0	0	0	0	0	0	0	0	0
afghanistan_veterans	2	11	6	0	0	0	0	0	0	0	0	0	0	0	0	0	0	0	0	0	0	0	0	0	0	0	0	0	0	0	0	0	0	0	0	0	0	0	0	0	0	0	0	0	0	0	0	0	0
oecd	10	11	0	0	0	0	0	0	0	0	0	0	0	0	1	0	0	0	0	0	0	0	0	0	0	0	1	0	0	0	0	0	0	0	0	0	0	0	0	0	0	0	0	0	0	0	0	0	0
control_laws	4	11	0	0	0	0	0	0	1	0	0	0	0	0	0	0	0	0	0	0	0	0	0	2	0	0	0	0	0	0	0	0	0	0	0	0	0	0	0	0	0	0	0	0	0	0	0	0	0
biomarker	8	11	1	0	0	0	0	0	0	0	0	0	0	0	0	0	0	0	0	0	0	0	0	0	0	0	0	0	0	0	0	0	0	0	0	0	0	0	0	0	0	0	0	0	0	0	1	0	1
testosterone	8	11	0	0	0	0	0	0	0	0	0	0	0	0	0	0	0	0	0	0	0	0	0	1	0	1	1	0	0	0	0	0	0	0	0	1	0	0	0	0	0	0	0	1	0	0	0	0	0
recently_released_prisoners	8	11	0	0	0	0	0	3	0	0	0	0	0	0	0	0	0	0	0	0	0	0	0	0	0	0	0	0	0	0	0	0	0	0	0	0	0	0	0	0	0	0	0	0	0	1	0	0	0
prospective_cohort	7	11	0	0	0	0	0	0	0	0	0	0	0	0	0	0	0	0	1	0	0	0	0	1	0	0	0	0	0	0	0	0	0	0	0	0	0	0	0	0	0	0	0	0	3	0	0	0	0
cross_sectional_studies	7	11	0	0	0	0	0	0	0	0	0	0	0	0	0	0	0	0	3	0	0	0	0	2	0	0	0	1	0	0	0	0	0	0	0	0	0	0	0	0	0	0	0	0	0	0	1	0	0
perceived_stigma	8	11	1	0	0	0	0	0	0	0	0	0	0	0	0	0	0	0	0	0	0	1	0	0	0	0	0	0	0	0	0	0	0	0	0	0	0	0	0	0	0	2	0	0	1	0	0	0	0
sickness	11	11	0	0	0	0	0	0	1	0	0	0	0	0	1	0	0	0	1	0	0	0	0	0	0	0	0	0	0	0	0	0	0	0	0	1	0	0	0	0	0	0	0	0	0	0	0	0	1
drug_use_disorders	5	11	0	0	0	0	0	0	0	0	0	0	0	0	0	0	0	0	1	0	0	0	0	0	0	0	0	0	0	0	0	0	0	0	0	1	0	0	0	0	0	0	0	0	0	0	0	0	0
adolescent_depression	6	11	0	0	0	0	0	0	0	0	0	0	0	0	0	0	0	0	0	0	0	0	0	1	0	1	0	0	0	0	0	0	0	0	0	0	0	0	0	0	0	0	0	0	0	0	0	0	0
times	7	11	0	0	0	0	0	0	0	0	0	0	0	0	0	0	0	0	0	0	0	0	0	0	0	0	0	0	0	0	0	0	0	0	0	0	0	0	0	0	0	0	0	1	0	0	0	0	1
risk_behavior_surveillance	3	11	0	0	0	0	0	0	0	0	0	0	0	0	0	0	0	0	0	0	0	0	0	0	0	0	0	0	0	0	0	0	0	0	0	0	0	0	0	0	0	0	0	0	0	1	0	0	0
asphyxial_deaths	9	11	0	0	0	0	0	0	0	0	0	0	0	0	0	0	0	0	0	0	0	0	1	1	0	0	0	0	0	0	0	0	0	0	0	0	0	0	0	0	0	0	0	0	0	0	0	0	0
clinical_predictors	7	11	0	0	0	0	0	0	0	0	0	0	0	0	0	0	0	0	0	0	0	0	0	0	0	0	0	0	0	0	0	0	0	0	0	1	0	0	0	0	0	0	0	2	0	0	1	0	0
development	9	11	0	0	0	0	0	1	0	0	0	0	0	0	1	0	0	0	0	0	0	0	0	0	1	0	0	0	0	0	0	0	0	0	0	1	0	0	0	0	0	0	0	0	0	0	0	0	1
organophosphates	9	11	0	0	0	0	0	0	0	0	0	0	0	0	0	0	0	0	1	0	0	0	0	0	0	0	0	0	0	0	0	0	0	0	0	0	0	0	0	0	0	0	0	0	0	0	0	0	0
suiciderates	8	11	0	0	0	0	0	0	0	0	0	0	0	0	0	0	0	0	0	0	0	0	0	1	0	0	1	0	0	0	0	0	0	0	0	1	0	0	1	0	0	0	0	0	0	0	0	0	0
kenya	4	11	0	0	0	0	0	0	0	0	0	0	0	0	0	0	0	0	0	0	0	0	0	0	0	0	0	0	0	0	0	0	0	0	0	0	0	0	0	0	0	0	0	0	0	0	0	0	0
focus_groups	9	11	0	0	0	0	0	2	0	0	0	0	0	0	0	0	0	0	0	0	0	0	0	1	0	0	0	0	0	0	0	0	0	0	0	0	0	0	0	0	0	0	0	0	0	0	1	0	0
light	10	11	0	0	0	0	0	0	1	0	0	0	0	0	0	0	0	0	0	0	0	0	0	0	0	1	0	0	0	0	0	0	0	0	0	0	0	0	0	0	0	0	0	1	0	0	0	0	0
postcards	7	11	0	0	0	0	0	1	0	0	0	0	0	0	0	0	0	0	0	0	0	0	0	0	0	0	1	0	0	0	0	0	0	0	0	0	0	0	0	0	0	0	0	0	3	0	0	0	0
population_based	9	11	0	0	0	0	0	0	0	0	0	0	0	0	0	0	0	0	0	0	0	0	0	0	0	0	0	0	0	0	0	0	0	0	0	2	0	0	0	0	0	0	0	1	0	0	0	0	0
sleep_problems	5	11	0	0	0	0	0	0	0	0	0	0	0	0	0	0	0	0	0	0	0	0	0	0	0	0	5	0	0	0	0	0	0	0	0	0	0	0	0	0	0	0	0	0	0	0	0	0	0
5_httlpr	6	11	0	0	0	0	0	0	1	0	0	0	0	0	0	0	0	0	0	0	0	0	0	0	0	0	0	0	0	0	0	0	0	0	0	0	0	0	0	0	0	0	0	0	0	0	0	0	0
conduct_disorder	6	11	0	0	0	0	0	0	0	0	0	0	0	0	0	0	0	0	0	0	0	0	0	3	0	0	0	0	0	0	0	0	0	0	0	0	0	0	0	0	0	0	0	0	0	0	0	0	0
heroin_dependence	6	11	0	0	0	0	0	3	0	0	0	0	0	0	0	0	0	0	0	0	0	0	0	0	0	0	2	0	0	0	0	0	0	0	0	0	0	0	0	0	0	0	0	0	0	0	1	0	0
dextropropoxyphene	6	11	0	0	0	0	0	2	0	0	0	0	0	0	0	0	0	0	0	0	0	0	0	0	0	0	0	0	0	0	0	0	0	0	0	2	0	0	0	0	0	0	0	0	0	0	0	0	0
needs_assessment	7	11	0	0	0	0	0	0	0	0	0	0	0	0	0	0	0	0	0	0	0	0	0	1	0	0	0	0	0	0	0	0	0	0	0	0	0	0	0	0	0	0	0	1	0	1	1	0	0
child_welfare	8	11	0	0	0	0	0	0	0	0	0	0	0	0	1	0	0	0	0	0	0	0	0	3	0	0	0	0	0	0	0	0	0	0	0	0	0	0	0	0	0	0	0	0	0	0	0	0	0
gender_ratio	8	11	0	0	0	0	0	1	0	0	0	0	0	0	0	0	0	0	0	0	0	0	0	0	0	0	3	0	0	0	0	0	0	0	0	0	0	0	0	0	0	0	0	0	1	0	0	0	0
rural_sri_lanka	5	11	0	0	0	0	0	0	0	0	0	0	0	0	0	0	0	0	0	0	0	0	0	0	0	0	1	0	0	0	0	0	0	0	0	0	0	0	0	0	0	0	0	0	0	0	0	0	0
diversion	8	11	0	0	0	0	0	0	0	0	0	0	0	0	0	0	0	0	0	0	0	0	0	1	0	0	0	0	0	0	0	0	0	0	0	1	0	0	0	0	0	0	0	1	1	0	0	0	0
family_violence	8	11	0	0	0	0	0	2	0	0	0	0	0	0	0	0	0	0	0	0	0	0	0	0	0	0	1	0	0	0	0	0	0	0	0	0	0	0	0	0	0	0	0	0	0	0	0	0	0
mainland_china	2	11	0	0	0	0	0	0	0	0	0	0	0	0	0	0	0	0	0	0	0	0	0	0	0	0	10	0	0	0	0	0	0	0	0	0	0	0	0	0	0	0	0	0	0	0	0	0	0
crisis_intervention	8	11	0	0	0	0	0	2	0	0	0	0	0	0	0	0	0	0	0	0	0	0	0	0	0	0	2	0	0	0	0	0	0	0	0	0	0	0	0	0	0	0	0	0	1	0	1	0	0
ethnic_minorities	6	11	0	0	0	0	0	2	0	0	0	0	0	0	0	0	0	0	0	0	0	0	0	0	0	0	1	0	0	0	0	0	0	0	0	0	0	0	0	0	0	0	0	0	0	0	1	0	0
retrospective_reports	9	11	2	0	0	0	0	0	0	0	0	0	0	0	0	0	0	0	0	0	0	0	0	2	0	0	0	0	0	0	0	0	0	0	0	0	0	0	0	0	0	1	0	0	0	0	0	0	0
gatekeeper_training	8	11	0	0	0	0	0	1	0	0	0	0	0	0	0	0	0	0	0	0	0	0	0	0	0	0	0	0	0	0	0	0	0	0	0	0	0	0	0	0	0	0	0	0	0	0	1	0	0
opiate_addicts	3	11	0	0	0	0	0	5	0	0	0	0	0	0	0	0	0	0	0	0	0	0	0	0	0	0	0	0	0	0	0	0	0	0	0	0	0	0	0	0	0	0	0	0	0	0	0	0	0
unnatural_deaths	8	11	0	0	0	0	0	0	0	0	0	0	0	0	0	0	0	0	0	0	0	0	0	0	0	0	0	0	0	0	0	0	0	0	0	0	0	0	0	0	0	0	0	0	0	0	0	0	0
hair	9	11	0	0	0	0	0	0	1	0	0	0	0	0	0	0	0	0	2	0	0	0	0	0	0	0	0	0	0	0	0	0	0	0	0	0	0	0	0	0	0	0	0	0	1	0	1	0	1
psychological_resilience	7	11	2	0	0	0	0	1	0	0	0	0	0	0	0	0	0	0	0	0	0	0	0	1	0	0	0	0	0	0	0	0	0	0	0	0	0	0	0	0	0	0	0	0	0	0	0	0	0
job_stress	5	11	0	0	0	0	0	1	0	0	0	0	0	0	0	0	0	0	0	0	0	0	0	0	0	0	2	0	0	0	0	0	0	0	0	0	0	0	0	0	0	0	0	0	0	0	0	0	0
ageing	8	11	0	0	0	0	0	3	0	0	0	0	0	0	0	0	0	0	0	0	0	0	0	0	0	1	0	0	0	0	0	0	0	0	0	0	0	0	0	0	0	0	0	0	0	0	0	0	0
rationale	10	11	0	0	0	0	0	1	0	0	0	0	0	0	0	0	0	0	0	0	0	0	0	0	0	0	0	0	0	0	0	0	0	0	0	0	0	0	0	0	0	0	0	0	0	0	0	0	0
complex_suicide	4	11	0	0	0	0	0	0	0	0	0	0	0	0	0	0	0	0	0	0	0	0	0	0	0	0	0	0	0	0	0	0	0	0	0	0	0	0	0	0	0	0	0	0	0	0	1	0	0
liver	4	11	0	0	0	0	0	0	0	0	0	0	0	0	0	0	0	0	0	0	0	0	0	2	0	0	0	0	0	0	0	0	0	0	0	0	0	0	0	0	0	0	0	0	0	0	0	0	0
infants	8	11	0	0	0	0	0	0	0	0	0	0	0	0	2	0	0	0	0	0	0	0	0	1	0	0	0	0	0	0	0	0	0	0	0	1	0	0	0	0	0	0	0	1	0	0	0	0	0
generalized_anxiety_disorder	6	11	2	0	0	0	0	0	0	0	0	0	0	0	0	0	0	0	0	0	0	0	0	1	0	0	2	0	0	0	0	0	0	0	0	0	0	0	0	0	0	0	0	0	0	0	0	0	0
self_destructive_behavior	10	11	0	0	0	0	0	0	0	0	0	0	0	0	0	0	0	0	1	0	0	0	0	1	0	0	0	0	0	0	0	0	0	0	0	0	0	0	0	0	0	0	0	0	0	0	0	0	0
gulf_war	6	11	4	0	0	0	0	0	0	0	0	0	0	0	0	0	0	0	0	0	0	0	0	0	0	0	0	0	0	0	0	0	0	0	0	0	0	0	0	0	0	0	0	0	0	0	0	0	0
effort_reward_imbalance	5	11	0	0	0	0	0	1	0	0	0	0	0	0	0	0	0	0	0	0	0	0	0	0	0	0	6	0	0	0	0	0	0	0	0	1	0	0	0	0	0	0	0	0	0	0	0	0	0
yorkshire	8	11	0	0	0	0	0	1	0	0	0	0	0	0	0	0	0	0	0	0	0	0	0	1	0	0	0	0	0	0	0	0	0	0	0	0	0	0	0	0	0	0	0	0	0	0	0	0	0
tonga	10	11	0	0	0	0	0	1	0	0	0	0	0	0	0	0	0	0	0	0	0	0	0	0	0	0	0	0	0	0	0	0	0	0	0	0	0	0	0	0	0	0	1	0	0	0	0	0	0
alaska	7	11	0	0	0	0	0	0	0	0	0	0	0	0	0	0	0	0	0	0	0	0	0	3	0	0	0	0	0	0	0	0	0	0	0	1	0	0	0	0	0	0	0	1	0	0	0	0	0
questionnaires	10	11	0	0	0	0	0	0	0	0	0	0	0	0	1	0	0	0	2	0	0	0	0	0	0	0	1	0	0	0	0	0	0	0	0	0	0	0	0	0	0	0	0	0	0	0	1	0	0
national_socialism	4	11	0	0	0	0	0	0	2	0	0	0	0	0	1	0	0	0	0	0	0	0	0	0	0	0	0	0	0	0	0	0	0	0	0	0	0	0	0	0	0	0	0	0	0	0	7	0	0
medications	9	11	0	0	0	0	0	1	0	0	0	0	0	0	0	0	0	0	1	0	0	0	0	2	0	0	1	0	0	0	0	0	0	0	0	1	0	0	0	0	0	0	0	0	0	0	1	0	0
depression_scale	9	11	0	0	0	0	0	2	0	0	0	0	0	0	1	0	0	0	1	0	0	0	0	0	0	0	0	0	0	0	0	0	0	0	0	0	0	0	0	0	0	0	0	0	1	0	0	0	1
agency	10	11	0	0	0	0	0	1	0	0	0	1	0	0	0	0	0	0	0	0	0	0	0	0	0	0	0	0	0	0	0	0	0	0	0	0	0	0	1	0	0	0	0	0	0	0	1	0	0
practice	8	11	0	0	0	0	0	0	0	0	0	0	0	0	2	0	0	0	0	0	0	0	0	0	0	0	0	0	0	0	0	0	0	0	0	1	0	0	0	0	0	0	0	0	0	0	0	0	0
history_of_medicine	9	11	0	0	0	0	0	0	0	0	0	0	0	0	1	0	0	0	0	0	0	0	0	0	0	0	0	0	0	0	0	0	0	0	0	0	0	0	0	0	0	0	0	0	0	0	2	0	0
pediatrics	8	11	0	0	0	0	0	0	0	0	0	0	0	0	2	0	0	0	0	0	0	0	0	1	0	0	0	0	0	0	0	0	0	0	0	0	0	0	0	0	0	0	0	1	1	0	1	0	0
hepatocellular_carcinoma	5	11	0	0	0	0	0	0	0	0	0	0	0	0	0	0	0	0	0	0	0	0	0	0	0	0	0	0	0	0	0	0	0	0	0	0	0	0	1	0	0	0	0	0	0	0	0	0	0
empirical_study	11	11	0	0	0	0	0	0	0	0	0	0	0	0	0	0	0	0	0	0	0	0	0	0	0	0	0	0	0	0	0	0	0	0	0	1	0	0	0	0	0	0	0	1	1	0	1	0	0
major_depressivedisorder	7	11	0	0	0	0	0	0	0	0	0	0	0	0	0	0	0	0	0	0	0	0	0	1	0	0	1	0	0	0	0	0	0	0	0	0	0	0	0	0	0	0	0	1	0	0	0	0	0
mental_health_disorders	8	11	2	0	0	0	0	0	0	0	0	0	1	0	0	0	0	0	0	0	0	0	0	0	0	0	0	0	0	0	0	0	0	0	0	0	0	0	0	0	0	0	0	0	0	0	0	0	0
stockholm	5	11	0	0	0	0	0	1	0	0	0	0	0	0	0	0	0	0	0	0	0	0	0	0	0	0	0	0	0	0	0	0	0	0	0	0	0	0	0	0	0	0	0	0	0	0	0	0	0
karoshi	9	11	0	0	0	0	0	0	0	0	0	0	0	0	0	0	0	0	0	0	0	0	0	0	0	0	0	0	0	0	0	0	0	0	0	1	0	0	0	0	1	0	0	1	1	0	0	0	0
anxiety_sensitivity	2	11	0	0	0	0	0	0	0	0	0	0	0	0	0	0	0	0	0	0	0	0	0	0	0	0	0	0	0	0	0	0	0	0	0	0	0	0	0	0	0	0	0	0	0	0	0	0	0
males	7	11	0	0	0	0	0	1	0	0	0	0	0	0	0	0	0	0	0	0	0	0	0	0	0	0	0	0	0	0	0	0	0	0	0	0	0	0	0	0	0	0	0	0	0	0	0	0	0
groningen_protocol	3	11	0	0	0	0	0	0	0	0	0	0	0	0	4	0	0	0	0	0	0	0	0	0	0	0	0	0	0	0	0	0	0	0	0	0	0	0	0	0	0	0	0	0	0	0	0	0	0
regulation	9	11	0	0	0	0	0	0	0	0	0	0	0	0	1	0	0	0	0	0	0	0	0	1	0	0	0	0	0	0	0	0	0	0	0	0	0	0	0	0	0	0	0	0	0	0	0	0	0
metropolitan	4	11	0	0	0	0	0	6	0	0	0	0	0	0	0	0	0	0	0	0	0	0	0	0	0	0	0	0	0	0	0	0	0	0	0	0	0	0	0	0	0	0	0	0	0	0	0	0	0
common	10	11	0	0	0	0	0	0	1	0	0	0	0	0	0	0	0	0	1	0	0	0	0	0	0	0	0	0	0	0	0	0	0	0	0	0	0	0	1	0	0	0	0	1	0	0	1	0	0
help_seeking_behavior	8	11	0	0	0	0	0	1	1	0	0	0	0	0	0	0	0	0	0	0	0	0	0	0	0	0	3	0	0	0	0	0	0	0	0	0	0	0	0	0	0	0	0	0	0	0	0	0	0
reconstruction	7	11	0	0	0	0	0	0	0	0	0	0	0	0	0	0	0	0	0	0	0	0	0	0	0	0	2	0	0	0	0	0	0	0	1	0	0	0	0	0	0	0	0	0	0	0	1	0	0
transplantation	8	11	0	0	0	0	0	0	0	0	0	0	0	0	2	0	0	0	0	0	0	0	0	1	0	0	0	1	0	0	0	0	0	0	0	0	0	0	0	0	0	0	0	0	1	0	1	0	0
medical_education	8	11	0	0	0	0	0	1	0	0	0	0	0	0	0	0	0	0	0	0	0	0	0	2	0	0	1	0	0	0	0	0	0	0	0	0	0	0	0	0	0	0	0	0	2	0	0	0	0
cross_sectional_survey	5	11	0	0	0	0	0	0	0	0	0	0	0	0	2	0	0	0	0	0	0	0	0	1	0	0	1	0	0	0	0	0	0	0	0	0	0	0	0	0	0	0	0	0	2	0	0	0	0
females	6	11	0	0	0	0	0	1	0	0	0	0	0	0	0	0	0	0	0	0	0	0	0	0	0	0	1	0	0	0	0	0	0	0	0	0	0	0	0	0	0	0	0	0	0	0	0	0	0
international_comparisons	11	11	0	0	0	0	0	0	1	0	0	0	0	0	1	0	0	0	0	0	0	0	0	0	0	1	0	0	0	0	0	0	0	0	0	0	0	0	0	0	1	0	0	0	0	0	0	0	1
registration	6	11	0	0	0	0	0	0	0	0	0	0	0	1	1	0	0	0	0	0	0	0	0	0	0	0	0	0	0	0	0	0	0	0	0	4	0	0	0	0	0	0	0	0	0	0	0	0	0
randomizedcontrolled_trial	10	11	0	0	0	0	0	1	0	0	0	0	0	0	0	0	0	0	1	0	0	0	0	0	0	0	0	0	0	0	0	0	0	0	0	1	0	0	0	0	0	0	0	0	0	0	0	0	0
community_psychiatry	11	11	0	0	0	0	0	0	0	0	0	0	0	0	0	0	0	0	0	0	0	0	0	1	0	0	0	0	0	0	0	0	0	0	0	0	0	0	0	0	0	0	1	0	0	0	0	0	0
norms	5	11	0	0	0	0	0	0	0	0	0	0	0	0	0	0	0	0	0	0	0	0	0	0	0	0	0	0	0	0	0	0	0	0	0	0	0	0	0	0	0	0	0	0	0	0	0	0	0
environmental_interventions	11	11	0	0	0	0	0	0	1	0	0	0	0	0	1	0	0	0	0	0	0	0	0	0	0	1	0	0	0	0	0	0	0	0	0	0	0	0	0	0	1	0	0	0	0	0	0	0	1
mass_spectrometry	5	11	0	0	0	0	0	0	0	0	0	0	0	0	0	0	0	0	1	0	0	0	0	0	0	0	0	0	0	0	0	0	0	0	0	0	0	0	0	0	0	0	0	0	0	0	0	0	0
demoralization	9	11	0	0	0	0	0	1	0	0	0	0	0	0	0	0	0	0	0	0	0	0	0	1	0	0	2	0	0	0	0	0	0	0	0	0	0	0	0	0	0	0	0	0	1	0	1	0	0
social_construction	5	11	0	0	0	0	0	2	0	0	0	0	0	0	0	0	0	0	0	0	0	0	0	3	0	0	0	0	0	0	0	0	0	0	0	0	0	0	0	0	0	0	0	0	1	0	0	0	0
migrant_workers	5	11	0	0	0	0	0	0	1	0	0	0	0	0	0	0	0	0	0	0	0	0	0	0	0	0	7	0	0	0	0	0	0	0	0	0	0	0	0	0	0	0	0	0	0	0	0	0	0
methods_of_suicide	10	11	0	0	0	0	0	0	0	0	0	0	0	0	0	0	0	0	0	0	0	0	0	0	0	0	1	0	0	0	0	0	0	0	0	0	0	0	0	0	0	0	0	0	0	0	1	0	0
comorbidities	10	11	0	0	0	1	0	0	0	0	0	0	0	0	0	0	0	0	1	0	0	0	0	1	0	0	0	0	0	0	0	0	0	0	0	0	0	0	0	0	0	0	0	1	2	0	0	0	0
micronesia	9	11	0	0	0	0	0	0	0	0	0	0	0	0	0	0	0	0	0	0	0	0	0	0	0	0	0	0	0	0	0	0	0	0	0	0	0	0	0	0	0	0	2	0	0	0	0	0	0
seizures	10	11	0	0	0	0	0	0	1	0	0	0	0	0	0	0	0	0	1	0	0	0	0	0	0	0	1	0	0	0	0	0	0	0	0	1	0	0	0	0	0	0	0	2	0	0	0	0	0
metropolitan_china	7	11	0	0	0	0	0	0	0	0	0	0	0	0	0	0	0	0	0	0	0	0	0	0	0	0	4	0	0	0	0	0	0	0	0	0	0	0	0	0	0	0	0	0	0	0	0	0	0
memory	8	11	0	0	0	1	0	0	0	0	0	0	0	0	0	0	0	0	0	0	0	0	0	0	0	0	0	0	0	0	0	0	0	0	0	0	0	0	0	0	0	0	0	0	0	0	0	0	0
curriculum	5	11	0	0	0	0	0	3	0	0	0	0	0	0	0	0	0	0	0	0	0	0	0	0	0	0	2	0	0	0	0	0	0	0	0	0	0	0	0	0	0	0	0	0	1	0	0	0	0
pharmacists	6	11	0	0	0	0	0	2	0	0	0	0	0	0	1	0	0	0	0	0	0	0	0	2	0	0	0	0	0	0	0	0	0	0	0	0	0	0	0	0	0	0	0	0	0	0	0	0	0
protocol	5	11	0	0	0	0	0	0	0	0	0	0	0	0	1	0	0	0	0	0	0	0	0	1	0	0	0	0	0	0	0	0	0	0	0	0	0	0	0	0	0	0	0	0	0	0	0	0	0
readmission	7	11	0	0	0	0	0	0	1	0	0	0	0	0	0	0	0	0	0	0	0	0	0	1	0	0	0	0	0	0	0	0	0	0	0	1	0	0	0	0	0	0	0	0	0	0	0	0	0
bisexual_youth	3	11	0	0	0	0	0	0	0	0	0	0	0	0	0	0	0	0	0	0	0	0	0	2	0	0	0	0	0	0	0	0	0	0	0	0	0	0	0	0	0	0	0	0	0	0	0	0	0
underreporting	9	11	0	0	0	0	0	0	0	0	0	0	0	0	0	0	0	0	1	0	0	0	0	0	0	0	2	0	0	0	0	0	0	0	0	0	0	0	0	0	0	0	0	1	0	0	0	0	0
meaning_in_life	10	11	0	0	0	0	0	0	0	0	0	0	0	0	0	0	0	0	0	0	0	0	0	0	0	0	1	0	0	0	0	0	0	0	0	0	0	1	0	0	0	1	0	0	0	0	0	0	0
detoxification	9	11	0	0	0	0	0	1	0	0	0	0	0	0	0	0	0	0	0	0	0	0	0	1	0	0	1	0	0	0	0	0	0	0	0	1	0	0	0	0	0	0	0	0	0	0	0	0	0
values	8	11	0	0	0	0	0	1	0	0	0	0	0	0	0	0	0	0	0	0	0	0	0	0	0	0	0	0	0	0	0	0	0	0	0	0	0	0	0	0	1	0	0	0	0	0	1	0	0
chronic_disease	8	11	0	0	0	0	0	2	0	0	0	0	0	0	0	0	0	0	1	0	0	0	0	0	0	1	1	0	0	0	0	0	0	0	0	0	0	0	0	0	0	0	0	0	0	0	0	0	0
indigenous_health	5	11	0	0	0	0	0	3	0	0	0	0	0	0	0	0	0	0	0	0	0	0	0	3	0	0	0	0	0	0	0	0	0	0	0	0	0	0	0	0	0	0	0	0	0	0	0	0	0
guyana	3	10	0	0	0	0	0	0	0	0	0	0	0	0	0	0	0	0	0	0	0	0	0	0	0	0	0	0	0	0	0	0	0	0	0	0	0	0	0	0	0	0	0	0	0	0	0	0	0
insight	6	10	0	0	0	0	0	0	0	0	0	0	0	0	0	0	0	0	0	0	0	0	0	0	0	0	0	0	0	0	0	0	0	0	0	0	0	0	1	0	0	0	0	0	1	0	0	0	0
strain	7	10	0	0	0	0	0	0	0	0	0	0	0	0	0	0	0	0	0	0	0	0	0	0	0	0	3	0	0	0	0	0	0	0	0	0	0	0	0	0	0	0	0	0	0	0	0	0	0
south_pacific	9	10	0	0	0	0	0	0	0	0	0	0	0	0	0	0	0	0	0	0	0	0	0	0	0	0	0	0	0	0	0	0	0	0	0	0	0	0	0	0	0	0	1	0	0	0	0	0	0
inhalation	5	10	0	0	0	0	0	0	0	0	0	0	0	0	0	0	0	0	0	0	0	0	0	0	0	0	0	0	0	0	0	0	0	0	0	0	0	0	1	0	0	0	0	0	0	0	0	0	0
interview_screening_scales	9	10	1	0	0	0	0	1	0	0	0	0	0	0	1	0	0	0	0	0	0	0	0	0	0	0	0	0	0	0	0	0	0	0	0	0	0	0	0	0	0	0	0	0	0	0	1	0	0
patient_autonomy	8	10	0	0	0	0	0	1	0	0	0	0	0	0	1	0	0	0	0	0	0	0	0	1	0	0	0	0	0	0	0	0	0	0	0	0	0	0	0	0	0	0	0	0	1	0	0	0	0
sudden_unexpected_death	9	10	0	0	0	0	0	0	0	0	0	0	0	0	0	0	0	0	0	0	0	0	0	0	0	0	0	0	0	0	0	0	1	0	0	0	0	0	0	0	0	0	0	0	0	1	1	0	0
increasing_rates	10	10	0	0	0	0	0	1	0	0	0	0	0	0	0	0	0	0	0	0	0	0	0	0	0	0	0	0	0	0	0	0	1	0	0	0	0	0	0	0	0	0	0	0	0	0	0	0	0
practice_guidelines	5	10	0	0	0	0	0	0	0	0	0	0	0	0	3	0	0	0	0	0	0	0	0	0	0	0	0	0	0	0	0	0	0	0	0	0	0	0	0	0	0	0	0	0	1	0	0	0	0
narratives	8	10	0	0	0	0	0	0	0	0	0	0	0	0	0	0	0	0	1	0	0	0	0	1	0	0	2	0	0	0	0	0	0	0	0	1	0	0	0	0	1	0	0	0	1	0	0	0	0
latinos	4	10	0	0	0	0	0	0	0	0	0	0	0	0	0	0	0	0	0	0	0	0	0	0	0	0	1	0	0	0	0	0	0	0	0	0	0	0	0	0	0	0	0	0	1	0	0	0	0
insomnia_symptoms	4	10	0	0	0	0	0	0	0	0	0	0	0	0	0	0	0	0	0	0	0	0	0	0	0	0	3	0	0	0	0	0	0	0	0	0	0	0	0	0	0	0	0	0	0	0	0	0	0
transcultural_psychiatry	10	10	0	0	0	0	0	0	0	0	0	0	0	0	0	0	0	0	1	0	0	0	0	0	0	0	1	0	0	0	0	0	0	0	0	0	0	0	0	0	0	0	0	0	0	0	0	0	0
muslims	8	10	0	0	0	0	0	0	1	0	0	0	0	0	0	0	0	0	0	0	1	0	0	0	0	0	1	0	0	0	0	0	0	0	0	0	0	0	0	0	0	0	0	0	2	0	1	0	0
teachers	7	10	0	0	0	0	0	3	0	0	0	0	0	0	0	0	0	0	0	0	1	0	0	0	0	1	2	0	0	0	0	0	0	0	0	0	0	0	0	0	0	0	0	0	1	0	0	0	0
case_management	8	10	0	0	0	0	0	0	0	0	0	0	0	0	0	0	0	0	0	0	0	0	0	1	0	0	0	0	0	0	0	0	0	0	0	0	0	0	0	0	0	0	0	0	1	0	0	0	0
malpractice	8	10	0	0	0	0	0	1	0	0	0	0	0	0	0	0	0	0	0	0	0	0	0	1	0	0	1	0	0	0	0	0	0	0	0	0	0	0	0	0	0	0	0	0	0	0	0	0	0
blast_injuries	4	10	0	0	0	0	0	1	0	0	0	0	0	0	0	0	0	0	0	0	0	0	0	0	0	0	0	0	0	0	0	0	0	0	0	0	0	0	0	0	0	0	0	0	0	0	0	0	0
male_veterans	5	10	2	0	0	0	0	0	0	0	0	0	0	0	0	0	0	0	0	0	0	0	0	0	0	0	0	0	0	0	0	0	0	0	0	0	0	0	0	0	0	0	0	0	0	0	0	0	0
low__and_middle_income_countries	8	10	0	0	0	0	0	0	0	0	0	0	0	0	0	0	0	0	1	0	0	0	0	0	0	0	0	0	0	0	0	0	0	0	0	0	0	0	0	0	0	1	0	0	0	0	0	0	0
england_and_wales	9	10	0	0	0	0	0	0	0	0	0	0	0	0	0	0	0	0	0	0	0	0	0	1	0	0	0	0	0	0	0	0	0	0	0	1	0	0	0	0	0	0	0	0	0	0	1	0	0
control_bill_c_51	4	10	0	0	0	0	0	1	1	0	0	0	0	0	0	0	0	0	0	0	0	0	0	4	0	0	0	0	0	0	0	0	0	0	0	0	0	0	0	0	0	0	0	0	0	0	0	0	0
information_systems	4	10	0	0	0	0	0	2	0	0	0	0	0	0	0	0	0	0	6	0	0	0	0	0	0	0	0	0	0	0	0	0	0	0	0	0	0	0	0	0	0	0	0	0	0	0	0	0	0
evolution	8	10	0	0	0	0	0	2	0	0	0	0	0	0	1	0	0	0	0	0	0	0	0	0	0	0	1	0	0	0	0	0	0	0	0	0	0	0	0	0	0	0	0	0	1	0	0	0	0
mellitus	8	10	0	0	0	0	0	0	0	0	0	0	0	0	0	0	0	0	0	0	0	0	0	1	0	0	0	0	0	0	0	0	0	0	0	1	0	0	0	0	0	1	0	1	0	0	0	0	0
girls	9	10	0	0	0	0	0	0	0	0	0	0	0	0	0	0	0	0	0	0	0	0	0	0	0	0	2	0	0	0	0	0	0	0	0	1	0	0	0	0	0	0	0	0	0	0	0	0	0
crash	7	10	0	0	0	0	0	0	0	0	0	0	0	0	0	0	0	0	0	0	0	0	0	0	0	0	0	0	0	0	0	1	0	0	0	0	0	0	0	0	0	0	0	0	1	0	2	0	0
prognostic_factors	6	10	0	0	0	0	0	0	0	0	0	0	0	0	0	0	0	0	0	0	0	0	0	0	0	0	0	0	0	0	0	0	0	0	0	3	0	0	0	0	0	0	0	3	0	0	0	0	0
friends	6	10	0	0	0	0	0	0	0	0	0	0	0	0	0	0	0	0	0	0	0	0	0	0	0	0	1	0	0	0	0	0	0	0	0	0	0	0	0	0	0	0	0	0	0	0	0	0	0
isis	4	10	0	0	0	0	0	0	0	0	0	0	0	0	0	0	0	0	0	0	0	0	0	0	0	0	0	0	0	0	0	0	0	0	0	0	0	0	0	0	0	0	0	0	0	0	0	0	0
reflections	9	10	0	0	0	0	0	0	1	0	0	0	0	0	1	0	0	0	0	0	0	0	0	0	0	0	0	0	0	0	0	0	0	0	0	0	0	0	0	0	0	0	0	0	0	0	2	1	1
menstrual_cycle	7	10	0	0	0	0	0	0	0	0	0	0	0	0	0	0	0	0	0	0	0	0	0	0	0	0	2	0	0	0	0	0	0	0	0	0	0	0	1	0	0	0	0	0	0	0	0	0	0
episodes	8	10	0	0	0	0	0	0	0	0	0	0	0	0	0	0	0	0	0	0	0	0	0	2	0	0	0	0	0	0	0	0	0	0	0	0	0	0	0	0	0	0	0	1	1	0	0	0	0
thematic_analysis	8	10	0	0	0	0	0	2	0	0	0	0	0	0	0	0	0	0	0	0	0	0	0	1	0	0	0	0	0	0	0	0	0	0	0	0	0	0	0	0	1	0	0	0	0	0	0	0	0
ssri	6	10	0	0	0	0	0	0	0	0	0	0	0	0	0	0	0	0	0	0	0	0	0	0	0	0	1	0	0	0	0	0	0	0	0	0	0	0	0	0	0	0	0	1	0	0	0	0	0
health_literacy	10	10	0	0	0	0	0	1	0	0	0	0	0	0	1	0	0	0	0	0	0	0	0	1	0	0	0	0	0	0	0	0	0	0	0	0	0	0	0	0	0	0	0	0	0	0	0	0	0
violence_against_women	7	10	0	0	0	0	0	1	0	0	0	0	0	0	0	0	0	0	4	0	0	0	0	0	0	0	0	0	0	0	0	0	0	0	0	0	0	0	0	0	0	0	0	0	0	0	0	0	0
feelings	10	10	0	0	0	0	0	1	0	0	0	0	0	0	0	0	0	0	0	0	0	0	0	0	0	0	0	0	0	0	0	0	0	0	0	0	0	0	0	0	0	0	0	0	0	0	1	1	0
protective_factor	7	10	0	0	0	0	0	0	0	0	0	0	0	0	0	0	0	0	0	0	0	0	0	0	0	0	1	0	0	0	0	0	0	0	0	0	0	0	0	0	0	0	0	0	0	0	0	0	0
employees	9	10	0	0	0	0	0	1	0	0	0	0	0	0	0	0	0	0	1	0	0	0	0	0	0	0	0	0	0	0	0	0	0	0	0	1	0	0	0	0	0	0	0	0	2	0	0	0	0
chorea	10	10	0	0	0	0	0	1	1	0	0	0	0	0	0	0	0	0	0	0	0	0	0	1	0	0	0	0	0	0	0	0	0	0	0	1	0	0	0	0	0	0	0	0	1	0	1	0	0
network	8	10	0	0	0	0	0	1	0	0	0	0	0	0	3	0	0	0	0	0	0	0	0	0	0	0	1	0	0	0	0	0	0	0	0	0	0	0	0	0	0	0	0	0	0	0	1	0	0
diabetes_mellitus	5	10	0	0	0	0	0	0	0	0	0	0	0	0	0	0	0	0	0	0	0	0	0	0	0	0	0	0	0	0	0	0	0	0	0	0	0	0	0	0	0	1	0	0	0	0	0	0	0
first_episode_psychosis	7	10	0	0	0	0	0	3	0	0	0	0	0	0	0	0	0	0	0	0	0	0	0	1	0	0	0	0	0	0	0	0	0	0	0	1	0	0	0	0	0	0	0	0	0	0	0	0	0
legalization	6	10	0	0	0	0	0	0	0	0	0	0	0	0	1	0	0	0	0	0	0	0	0	1	0	0	0	0	0	0	0	0	0	0	0	0	0	0	0	0	0	0	0	0	0	0	0	0	0
big_data	6	10	0	0	0	0	0	0	2	0	0	0	0	0	0	0	0	0	0	0	0	0	0	0	0	0	0	0	0	0	0	0	0	0	0	0	0	0	0	0	0	0	0	0	0	0	1	0	0
criminal_justice	5	10	0	0	0	0	0	1	0	0	0	0	0	0	0	0	0	0	0	0	0	0	0	0	0	0	0	0	0	0	0	0	0	0	0	0	0	0	0	0	0	0	0	0	0	0	0	0	0
suicide_risk_assessment	6	10	0	0	0	0	0	1	0	0	0	0	0	0	0	0	0	0	0	0	0	0	0	1	0	0	0	0	0	0	0	0	0	0	0	0	0	0	0	0	0	0	0	0	0	0	0	0	0
emergency_room	8	10	0	0	0	0	0	0	0	0	0	0	0	0	0	0	0	0	0	0	0	0	0	0	0	0	0	0	0	0	0	0	0	0	0	0	0	0	0	0	0	1	0	0	0	0	0	0	0
antidepressant_medication	7	10	0	0	0	0	0	0	0	0	0	0	0	0	0	0	0	0	0	0	0	0	0	0	0	0	0	0	0	0	0	0	0	0	0	0	0	0	0	0	1	0	0	1	0	0	0	0	0
borderline_personality	7	10	0	0	0	0	0	0	0	0	0	0	0	0	0	0	0	0	0	0	0	0	0	0	0	0	1	0	0	0	0	0	0	0	0	0	0	0	0	0	0	0	0	0	1	0	0	0	0
suicide_plan	5	10	0	0	0	0	0	0	0	0	0	0	0	0	1	0	0	0	0	0	0	0	0	0	0	0	2	0	0	0	0	0	0	0	0	0	0	0	0	0	0	0	0	0	0	0	0	0	0
co_proxamol	6	10	0	0	0	0	0	1	0	0	2	0	0	0	1	0	0	0	0	0	0	0	0	0	0	0	0	0	0	0	0	0	0	0	0	0	0	0	0	0	0	0	0	0	0	0	0	0	0
5_year_follow_up	8	10	0	0	0	0	0	0	0	0	0	0	0	0	0	0	0	0	0	0	0	0	0	0	0	0	1	0	0	0	0	0	0	0	0	1	0	0	0	0	0	0	0	1	0	0	0	0	0
randomized_clinical_trial	5	10	3	0	0	0	0	1	0	0	0	0	0	0	0	0	0	0	0	0	0	0	0	0	0	0	0	0	0	0	0	0	0	0	0	0	0	0	0	0	0	0	0	0	0	0	0	0	0
mexican_americans	3	10	0	0	0	0	0	0	0	0	0	0	0	0	0	0	0	0	0	0	0	0	0	0	0	0	0	0	0	0	0	0	0	0	0	0	0	0	0	0	0	0	0	0	0	0	0	0	0
acculturative_stress	5	10	0	0	0	0	0	1	0	0	0	0	0	0	0	0	0	0	0	0	0	0	0	1	0	0	0	0	0	0	0	0	0	0	0	0	0	0	0	0	0	0	0	0	0	0	0	0	0
stress_disorders	8	10	1	0	0	0	0	0	0	0	0	0	0	0	0	0	0	0	0	0	0	0	0	1	0	0	0	0	0	0	0	0	0	0	0	2	0	0	0	0	0	0	0	0	0	0	0	0	0
mexico_city	3	10	0	0	0	0	0	0	0	0	0	0	0	0	0	0	0	0	0	0	0	0	0	0	0	1	0	0	0	0	0	0	0	0	0	0	0	0	0	0	0	0	0	0	0	0	0	0	0
gotland	7	10	0	0	0	0	0	0	0	0	0	0	0	0	0	0	0	0	0	0	0	0	0	0	0	0	0	0	0	0	0	0	0	0	0	0	0	0	0	0	0	0	0	0	1	0	1	0	0
asian_american	4	10	0	0	0	0	0	0	0	0	0	0	0	0	0	0	0	0	0	0	0	0	0	0	0	0	1	0	0	0	0	0	0	0	0	0	0	0	0	0	0	0	0	0	0	0	0	0	0
multiple	9	10	0	0	0	0	0	0	0	0	0	0	0	0	0	0	0	0	0	0	0	0	0	0	0	0	1	0	0	0	0	0	0	0	0	1	0	0	0	0	0	0	0	0	1	0	0	0	0
post_traumatic	9	10	2	0	0	0	0	0	0	0	0	0	0	0	0	0	0	0	0	0	0	0	0	1	0	0	0	0	0	0	0	0	0	0	0	1	0	0	0	0	0	0	0	0	0	0	0	0	0
registry	7	10	0	0	0	0	0	0	1	0	0	0	0	0	0	0	0	0	0	0	0	0	0	0	0	0	0	0	0	0	0	0	0	0	0	1	0	0	0	0	0	0	0	1	0	0	0	0	0
gender_difference	6	10	0	0	0	0	0	0	0	0	0	0	0	0	0	0	0	0	0	0	0	0	0	0	0	0	1	0	0	0	0	0	0	0	0	0	0	0	0	0	0	0	0	0	0	0	0	0	0
medicalisation	6	10	0	0	0	0	0	1	0	0	0	0	0	0	2	0	0	0	0	0	0	0	0	1	0	0	0	0	0	0	0	0	0	0	0	0	0	0	0	0	0	0	0	0	1	0	0	0	0
birth_order	6	10	0	0	0	0	0	0	0	0	0	0	0	0	0	0	0	0	0	0	0	0	0	0	0	0	0	0	0	0	0	0	0	0	0	0	0	0	0	0	0	0	0	2	0	0	1	0	0
international_society	8	10	0	0	0	0	0	0	0	0	0	0	0	0	0	0	0	0	0	0	0	0	0	1	0	0	0	0	0	0	0	0	0	0	0	0	0	0	0	0	0	0	0	0	0	0	1	0	0
maternal_death	9	10	0	0	0	0	0	0	1	0	0	0	0	0	0	0	0	0	0	0	0	0	0	0	0	0	0	0	0	0	0	0	0	0	0	1	0	0	0	0	0	0	0	2	0	0	1	0	0
railroads	6	10	0	0	0	0	0	2	0	0	0	0	0	0	0	0	0	0	0	0	0	0	0	0	0	0	0	0	0	0	0	0	0	0	0	0	0	0	0	0	0	0	0	0	0	0	1	0	0
institutions	8	10	1	0	0	0	0	0	0	0	0	0	0	0	0	0	0	0	0	0	0	0	0	0	0	0	1	0	0	0	0	0	0	0	0	0	0	0	0	0	0	0	0	0	0	0	0	0	0
congenital_abnormalities	1	10	0	0	0	0	0	0	0	0	0	0	0	0	0	0	0	0	0	0	0	0	0	0	0	0	0	0	0	0	0	0	0	0	0	0	0	0	0	0	0	0	0	0	0	0	0	0	0
victoria	5	10	0	0	0	0	0	6	0	0	0	0	0	0	0	0	0	0	0	0	0	0	0	0	0	0	0	0	0	0	0	0	0	0	0	0	0	0	0	0	0	0	0	0	0	0	0	0	0
poison	7	10	0	0	0	0	0	0	0	0	0	0	0	0	0	0	0	0	1	0	0	0	0	0	0	0	1	0	0	0	0	0	0	0	0	0	0	0	0	0	0	0	0	0	0	0	0	0	0
temporal_variation	7	10	0	0	0	0	0	3	0	0	0	0	0	0	0	0	0	0	0	0	0	0	0	0	0	0	0	0	0	0	0	0	0	0	0	0	0	0	0	0	0	0	0	1	0	0	0	0	0
national_trends	2	10	0	0	0	0	0	0	0	0	0	0	0	0	0	0	0	0	0	0	0	0	0	0	0	0	0	0	0	0	0	0	0	0	0	0	0	0	0	0	0	0	0	0	0	0	0	0	0
emotion_dysregulation	3	10	0	0	0	0	0	0	0	0	0	0	0	0	0	0	0	0	0	0	0	0	0	0	0	0	0	0	0	0	0	0	0	0	0	0	0	0	0	0	0	0	0	0	0	0	0	0	0
audit	6	10	0	0	0	0	0	0	0	0	0	0	0	0	0	0	0	0	0	0	0	0	0	2	0	0	0	0	0	0	0	0	0	0	0	0	0	0	0	0	0	0	0	0	0	0	0	0	2
barbiturates	9	10	0	0	0	0	0	0	0	0	0	0	0	0	0	0	0	0	0	0	0	0	0	0	0	0	0	0	0	0	0	0	0	0	0	1	0	0	0	0	0	0	0	0	0	0	0	0	0
prescription_opioids	3	10	0	0	0	0	0	2	0	0	0	0	0	0	0	0	0	0	0	0	0	0	0	0	0	0	0	0	0	0	0	0	0	0	0	0	0	0	0	0	0	0	0	0	0	0	0	0	0
bombings	6	10	0	0	0	0	0	2	0	0	0	0	0	0	0	0	0	0	0	0	0	0	0	0	0	0	0	0	0	0	0	0	0	0	0	0	0	0	0	0	0	0	0	0	0	0	1	0	0
vienna	6	10	0	0	0	0	0	2	3	0	0	0	0	0	0	0	0	0	0	0	0	0	0	0	0	0	1	0	0	0	0	0	0	0	0	0	0	0	0	0	0	0	0	0	0	0	0	0	0
long_term_imprisonment	10	10	0	0	0	0	0	0	0	0	0	0	0	0	1	0	0	0	0	0	0	0	0	0	0	0	0	0	0	0	0	1	0	0	0	1	0	0	0	0	0	0	0	1	1	0	1	0	0
choking_game	4	10	0	0	0	0	0	3	0	0	0	0	0	0	0	0	0	0	0	0	0	0	0	1	0	0	0	0	0	0	0	0	0	0	0	0	0	0	0	0	0	0	0	0	0	0	0	0	0
ketamine	8	10	0	0	0	0	0	0	0	0	0	0	0	0	0	0	0	0	0	0	0	0	0	1	0	0	0	0	0	0	0	0	0	0	0	0	0	0	0	0	0	0	0	0	2	0	0	0	0
prefecture	4	10	0	0	0	0	0	1	0	0	0	0	0	0	0	0	0	0	0	0	0	0	0	0	0	0	2	0	0	0	0	0	0	0	0	0	0	0	0	0	0	0	0	0	0	0	0	0	0
telephone_contact	8	10	0	0	0	0	0	0	0	0	0	0	0	0	0	0	0	0	0	0	0	0	0	0	0	0	1	0	0	0	0	0	0	0	0	0	0	0	0	0	0	0	0	0	3	0	0	0	0
temps_a	5	10	0	0	0	0	1	0	0	0	0	0	0	0	0	0	0	0	0	0	0	0	0	0	0	0	0	0	0	0	0	0	0	0	0	0	0	0	0	0	0	0	0	0	0	0	0	0	0
colonialism	7	10	0	0	0	0	0	0	0	0	0	0	0	0	0	0	0	0	0	0	0	0	0	4	0	0	1	0	0	0	0	0	0	0	0	0	0	0	0	0	0	0	0	0	1	0	0	0	0
legal	7	10	0	0	0	0	0	2	0	0	0	0	0	0	2	0	0	0	0	0	0	0	0	1	0	0	0	0	0	0	0	0	0	0	0	0	0	0	0	0	0	0	0	0	0	0	0	0	0
prescription_drugs	6	10	0	0	0	0	0	0	0	0	0	0	0	0	0	0	0	0	0	0	0	0	0	0	0	0	0	0	0	0	0	0	0	0	0	1	0	0	0	0	0	0	0	0	0	0	0	0	0
bulimia	5	10	0	0	0	0	0	0	0	0	0	0	0	0	0	0	0	0	0	0	0	0	0	0	0	0	0	0	0	0	0	0	0	0	0	0	0	0	0	0	0	0	0	0	0	0	0	0	0
same_sex	5	10	0	0	0	0	0	0	0	0	0	0	0	0	0	0	0	0	0	0	0	0	0	1	0	0	0	0	0	0	0	0	0	0	0	0	0	0	0	0	0	0	0	0	0	0	0	0	0
european_alliance	10	10	0	0	0	0	0	0	0	0	0	0	0	0	0	0	0	0	0	0	0	0	0	0	0	0	0	0	0	0	0	0	0	0	0	1	0	0	0	0	0	0	0	1	0	0	1	0	0
complications	5	10	0	0	0	0	0	0	0	0	0	0	0	0	0	0	0	0	0	0	0	0	0	0	0	0	0	0	0	0	0	0	0	0	0	3	0	0	0	0	0	0	0	0	0	0	0	0	0
attempt_history	7	10	0	0	0	1	0	0	0	0	0	0	0	0	0	0	0	0	0	0	0	0	0	0	0	0	1	0	0	0	0	0	0	0	0	0	0	0	0	0	0	0	0	0	0	0	1	0	0
childhood_adversities	9	10	0	0	0	0	0	1	0	0	0	0	0	0	0	0	0	0	0	0	0	0	0	0	0	0	0	0	0	0	0	0	0	0	0	1	0	0	0	0	0	0	0	0	0	0	1	0	0
socio_economic	8	10	0	0	0	0	0	0	0	0	0	0	0	0	0	0	0	0	0	0	0	0	0	1	0	0	0	0	0	0	1	0	0	0	0	0	0	0	0	0	0	0	0	1	0	0	1	0	0
bridges	8	10	0	0	0	0	0	1	0	0	0	0	0	0	0	0	0	0	0	0	0	0	0	0	0	0	0	0	0	0	0	0	0	0	0	0	0	0	0	0	0	0	0	0	0	0	0	0	0
ambient_temperature	8	10	0	0	0	0	0	1	0	0	0	0	0	0	0	0	0	0	0	0	0	0	0	0	0	0	0	0	0	0	0	0	0	0	0	0	0	0	0	0	0	0	0	1	0	0	1	0	0
emigration	7	10	0	0	0	0	0	0	0	0	0	0	0	0	0	0	0	0	0	0	0	0	0	0	0	0	0	0	0	0	0	0	0	0	0	0	0	0	0	0	0	0	0	0	2	0	2	0	0
social_connectedness	5	10	0	0	0	0	0	1	0	0	0	0	0	0	0	0	0	0	0	0	0	0	0	0	0	0	0	0	0	0	0	0	0	0	0	0	0	0	0	0	0	0	0	0	0	0	0	0	0
caustic_ingestion	5	10	0	0	0	0	0	0	0	0	0	0	0	0	2	0	0	0	0	0	0	0	0	0	0	0	0	0	0	0	0	0	0	0	0	0	0	0	0	0	0	0	0	0	2	0	0	0	0
csf	4	10	0	0	0	0	0	0	0	0	0	0	0	0	0	0	0	0	0	0	0	0	0	0	0	0	0	1	0	0	0	0	0	0	0	0	0	0	0	0	0	0	0	0	0	0	0	0	0
particulate_matter	7	10	0	0	0	0	0	1	0	0	0	0	0	0	1	0	0	0	0	0	0	0	0	2	0	0	3	0	0	0	0	0	0	0	0	0	0	0	0	0	0	0	0	0	0	0	0	0	0
death_certificate	7	10	0	0	0	0	0	0	0	0	0	0	0	0	0	0	0	0	0	0	0	0	0	0	0	0	0	0	0	0	0	0	0	0	0	1	0	0	0	0	0	0	0	0	0	0	0	0	0
recessions	7	10	0	0	0	0	0	0	0	0	0	0	0	0	0	0	0	0	0	0	0	0	0	0	0	0	0	0	0	0	0	0	0	0	0	0	0	0	0	0	0	0	0	0	0	0	1	0	1
nursing_personnel	6	10	0	0	0	0	0	2	0	0	0	0	0	0	0	0	0	0	1	0	0	0	0	0	0	0	0	0	0	0	0	0	0	0	0	0	0	0	0	0	0	0	0	0	0	0	0	1	0
race/ethnicity	3	10	0	0	0	0	0	0	0	0	0	0	0	0	0	0	0	0	0	0	0	0	0	3	0	0	0	0	0	0	0	0	0	0	0	0	0	0	0	0	0	0	0	0	0	0	0	0	0
filicide_suicide	7	10	0	0	0	0	0	1	0	0	0	0	0	0	0	0	0	0	0	0	0	0	0	0	0	0	0	0	0	0	0	0	0	0	0	0	0	0	0	0	0	0	0	2	0	0	1	0	0
adolescent_psychiatry	9	10	0	0	0	0	0	0	0	0	0	0	0	0	0	0	0	0	0	0	0	0	0	0	0	0	0	0	0	0	0	0	0	0	0	0	0	0	0	0	0	0	0	1	0	0	1	0	0
sex_workers	7	10	0	0	0	0	0	0	0	0	0	0	0	0	0	0	0	0	0	0	0	1	0	1	0	0	2	0	0	0	0	0	0	0	0	0	0	0	0	0	0	0	0	0	0	0	0	0	0
gc_ms	5	10	0	0	0	0	0	0	0	0	0	0	0	0	0	0	0	0	0	0	0	0	0	0	0	0	0	0	0	0	0	0	0	0	0	0	0	0	0	0	0	0	0	0	0	0	0	0	0
trinidad	8	10	0	0	0	0	0	0	0	0	0	0	1	0	0	0	0	0	0	0	0	0	0	0	0	0	0	0	0	0	0	0	0	0	0	0	0	0	0	0	0	0	0	0	0	0	0	0	0
belarus	3	10	0	0	0	0	0	0	0	0	0	0	0	8	0	0	0	0	0	0	0	0	0	0	0	0	0	0	0	0	0	0	0	0	0	0	0	0	0	0	0	0	0	0	0	0	0	0	0
exercise	7	10	1	0	0	0	0	0	0	0	0	0	0	0	0	0	0	0	0	0	0	0	0	0	0	0	0	1	0	0	0	0	0	0	0	0	0	0	0	0	0	0	0	0	1	0	0	0	0
strangulation	6	10	0	0	0	0	0	0	0	0	0	0	0	0	0	0	0	0	0	0	0	0	0	0	0	0	0	0	0	0	0	0	0	0	0	0	0	0	0	0	0	0	0	0	0	0	1	0	0
[truncated: 23,509 more rows]
[truncated: 109 more columns]
